# Supplementary material for: Decoupling the downstream effects of germline nuclear RNAi reveals that H3K9me3 is dispensable for heritable RNAi and the maintenance of endogenous siRNA-mediated transcriptional silencing in Caenorhabditis elegans
Source: Epigenetics Chromatin. 2017 Feb 15;10:6. doi: 10.1186/s13072-017-0114-8 (PMC5311726; doi:10.1186/s13072-017-0114-8)
Supplement: Supplementary file 1 — Additional file 1: Table S1. List of experiments, libraries, sequencing depth and barcodes used in this study. [file 13072_2017_114_MOESM1_ESM.xlsx]

## Sheet: Sheet1
Table S1:List of experiments, libraries, sequencing depth and barcodes used in this study.
Experiment	library name	sequencing depth (reads/million)	5'-end barcode mix
oma-1 RNAi feeding, 19°C, young adult stage
H3K9me3 ChIP-seq, WT	SG0315_lib43	4.91305	NA
H3K9me3 ChIP-seq, set-32	SG0615_lib32	3.65184	NA
H3K9me3 ChIP-seq, met-2;set-25	SG0315_lib44	5.40193	NA
H3K9me3 ChIP-seq, met-2;set-25;set-32	SG1115_lib7	8.66926	NA
H3K9me3 ChIP-seq, hrde-1	SG0315_lib45	4.26748	NA
Pol II (S2) ChIP-seq, WT	SG0315_lib49	5.53197	NA
Pol II (S2) ChIP-seq, set-32	SG1115_lib9	9.70957	NA
Pol II (S2) ChIP-seq, met-2;set-25	SG0315_lib50	5.47724	NA
Pol II (S2) ChIP-seq, met-2;set-25;set-32	SG1115_lib13	9.59572	NA
Pol II (S2) ChIP-seq, hrde-1	SG0315_lib51	4.39842	NA
GFP RNAi feeding, 19°C, young adult stage
H3K9me3 ChIP-seq, WT	SG0315_lib40	6.5185	NA
H3K9me3 ChIP-seq, set-32	SG0615_lib33	5.03215	NA
H3K9me3 ChIP-seq, met-2;set-25	SG0315_lib41	5.17394	NA
H3K9me3 ChIP-seq, met-2;set-25;set-32	SG1115_lib8	8.7867	NA
H3K9me3 ChIP-seq, hrde-1	SG0315_lib42	6.82022	NA
Pol II (S2) ChIP-seq, WT	SG0315_lib46	6.72973	NA
Pol II (S2) ChIP-seq, set-32	SG1115_lib10	8.84235	NA
Pol II (S2) ChIP-seq, met-2;set-25	SG0315_lib47	7.55044	NA
Pol II (S2) ChIP-seq, met-2;set-25;set-32	SG1115_lib14	6.71536	NA
Pol II (S2) ChIP-seq, hrde-1	SG0315_lib48	5.52658	NA
OP50 feeding, 19°C, young adult stage
H3K27me3 IP ChIP-seq, WT	SG0315_lib56	3.8	NA
H3K27me3 IP ChIP-seq, met-2;set-25;set-32	SG1115_lib16	5.3	NA
H3K27me3 IP ChIP-seq, hrde-1	SG0315_lib57	4.2	NA
ChIP-seq Input, WT	SG0315_lib60	2.73529	NA
ChIP-seq Input, set-32	SG0615_lib16	2.7334	NA
ChIP-seq Input, met-2;set-25	SG0315_lib62	3.31283	NA
ChIP-seq Input, met-2;set-25;set-32	SG0615_lib17	1.7158	NA
ChIP-seq Input, hrde-1	SG0315_lib61	3.02974	NA
H3K9me3 IP ChIP-seq, WT	SG0315_lib52	3.44467	NA
H3K9me3 IP ChIP-seq, set-32	SG0615_lib5	6.82142	NA
H3K9me3 IP ChIP-seq, met-2;set-25	SG0315_lib54	2.71746	NA
H3K9me3 IP ChIP-seq, met-2;set-25;set-32	SG0615_lib6	4.00997	NA
H3K9me3 IP ChIP-seq, hrde-1	SG0315_lib53	3.82306	NA
pre-mRNA-seq, WT	SG0315_lib32	1.25009	['AGCG', 'CGTC', 'GTTA', 'TATG']
pre-mRNA-seq, set-32	SG0615_lib30	3.73356	['CTGG','ACTG','GAAG','TGCC']
pre-mRNA-seq, met-2;set-25	SG0315_lib34	2.85188	['AGCG', 'CGTC', 'GTTA', 'TATG']
pre-mRNA-seq, met-2;set-25;set-32	SG0615_lib31	2.66577	['CTGG','ACTG','GAAG','TGCC']
pre-mRNA-seq, hrde-1	SG0315_lib33	2.41697	['AGCG', 'CGTC', 'GTTA', 'TATG']
mRNA-seq, WT	SG1115_lib27	5.45242	['CTGG','ACTG','GAAG','TGCC']
mRNA-seq, set-32	SG1115_lib42	5.72529	['CTGG','ACTG','GAAG','TGCC']
mRNA-seq, met-2;set-25	SG1115_lib44	4.84084	['CTGG','ACTG','GAAG','TGCC']
mRNA-seq, met-2;set-25;set-32	SG1115_lib43	6.62862	['CTGG','ACTG','GAAG','TGCC']
mRNA-seq, hrde-1	SG1115_lib45	4.38324	['CTGG','ACTG','GAAG','TGCC']
