# Supplementary material for: Decoupling the downstream effects of germline nuclear RNAi reveals that H3K9me3 is dispensable for heritable RNAi and the maintenance of endogenous siRNA-mediated transcriptional silencing in Caenorhabditis elegans
Source: Epigenetics Chromatin. 2017 Feb 15;10:6. doi: 10.1186/s13072-017-0114-8 (PMC5311726; doi:10.1186/s13072-017-0114-8)
Supplement: Supplementary file 4 — Additional file 4: Table S3. RPKM values of 1-kb windows for all ChIP-seq libraries used in this study. GRTS loci, GRH loci, SET-32-dependent H3K9me3, MET-2 SET-25-dependent H3K9me3, and MET-2 SET-25;SET-32-dependent H3K9me3 are indicated. [file 13072_2017_114_MOESM4_ESM.xlsx]

## Sheet: orderedS3_ChIPseq_1kb_ce6_whole
chr	pos (kb)	H3K9me3_ChIP-seq_WT_OP50	H3K9me3_ChIP-seq_set32_OP50	H3K9me3_ChIP-seq_met2set25_OP50	H3K9me3_ChIP-seq_met2set25set32_OP50	H3K9me3_ChIP-seq_hrde1_OP50	H3K9me3_ChIP-seq_WT_gfpRNAi	H3K9me3_ChIP-seq_set32_gfpRNAi	H3K9me3_ChIP-seq_met2set25_gfpRNAi	H3K9me3_ChIP-seq_met2set25set32_gfpRNAi	H3K9me3_ChIP-seq_hrde1_gfpRNAi	H3K9me3_ChIP-seq_WT_oma1RNAi	H3K9me3_ChIP-seq_set32_oma1RNAi	H3K9me3_ChIP-seq_met2set25_oma1RNAi	H3K9me3_ChIP-seq_met2set25set32_oma1RNAi	H3K9me3_ChIP-seq_hrde1_oma1RNAi	Pol_II_ChIP-seq_WT_gfpRNAi	Pol_II_ChIP-seq_set32_gfpRNAi	Pol_II_ChIP-seq_met2set25_gfpRNAi	Pol_II_ChIP-seq_met2set25set32_gfpRNAi	Pol_II_ChIP-seq_hrde1_gfpRNAi	Pol_II_ChIP-seq_WT_oma1RNAi	Pol_II_ChIP-seq_set32_oma1RNAi	Pol_II_ChIP-seq_met2set25_oma1RNAi	Pol_II_ChIP-seq_met2set25set32_oma1RNAi	Pol_II_ChIP-seq_hrde1_oma1RNAi	H3K27me3_ChIP-seq_WT_OP50	H3K27me3_ChIP-seq_met2set25set32_OP50	H3K27me3_ChIP-seq_hrde1_OP50	ChIP_Input_WT	ChIP_Input_set32	ChIP_Input_met2set25	ChIP_Input_met2set25set32	ChIP_Input_hrde1	GRH loci	GRTS loci	misanotated	set32-dependent_K9_targets_rep1	set32-dependent_K9_targets_rep2	met2set25-dependent_K9_targets_rep1	met2set25-dependent_K9_targets_rep2	met2set25set32-dependent_K9_targets_rep1	met2set25set32-dependent_K9_targets_rep2
chrV	0	29.34	44.59	44.79	40.64	45.74	37.48	37.91	40.32	39.37	45.19	41.44	30.89	46.2	36.34	45.36	10.13	11.15	14.41	12.84	15.45	9.54	7.29	7.48	12.09	7.76	40.44	41.16	46.18	26.15	27.14	32.38	25.76	27.64	no	no	yes	no	no	no	no	no	no
chrV	1	9.49	9.05	15.88	12.01	8.85	10.27	13.39	12.36	11.72	11.27	11.01	11.08	16.63	10.25	12.45	2.38	3.05	4.11	5.59	5.75	1.73	1.26	2.76	3.43	1.24	13.73	14.91	10.65	8.77	9.83	10.2	9.91	11.55	no	no	no	no	no	no	no	no	no
chrV	2	8.99	8.44	10.3	8.26	10.89	8.06	8.71	9.67	11.56	11.48	10.41	7.68	9.42	11.21	10.29	2.47	2.9	6.09	4.86	4.91	1.42	3.47	3.7	2.85	1.83	14.79	15.36	12.46	9.49	7.82	8.36	8.62	8.9	no	no	no	no	no	no	no	no	no
chrV	3	14.26	11.46	8.38	12.09	16.32	13.29	12.49	11.15	8.64	13.09	9.94	16.04	9.42	9.13	12.64	3.02	2.47	5.21	4.53	3.34	2.79	3.24	4.24	3.22	1.31	15.93	12.65	14.7	7.49	7.59	10.92	9.12	9.55	no	no	no	no	no	no	no	no	no
chrV	4	5.12	13.01	9	12.63	7.99	6.67	8.63	8.85	9.13	9.58	10.59	10.48	8.95	8.5	9.62	2.85	2.45	4.26	5.44	4.07	2.07	3.21	1.87	4.57	1.31	10.04	15.1	11.62	8.66	6.21	7.59	11.75	8.7	no	no	no	no	no	no	no	no	no
chrV	5	9.92	9.76	7.36	9.29	13.13	11.35	11.18	12.48	12.32	13.37	9.21	12.88	10.36	9.78	17.97	5.09	4.69	6.49	6.85	6.47	3.92	6.61	3.04	6.71	2.49	7.66	13.59	10.91	11.34	9.06	10.69	9.3	14.87	no	no	no	no	no	no	no	no	no
chrV	6	4.16	7.46	5.72	11.15	8.28	7.21	5.09	8.85	6.37	13.92	8.06	5.99	8.72	8.08	19.53	83.74	76.08	49.31	41.32	35	70.08	80.11	74.5	43.79	57.11	3.17	6.98	3.32	7.84	7.25	12.41	10.77	7.98	no	no	no	no	no	no	no	no	no
chrV	7	3.2	4.02	4.5	5.94	6.28	5.77	5.53	6.58	6.09	4.52	5.53	4.19	4.95	6.8	11.04	34.43	41.5	32.47	26.8	32.12	45.64	43.46	45.54	35.53	53.18	2.9	3.4	2.61	11.14	10.35	12.41	12.14	9.07	no	no	no	no	no	no	no	no	no
chrV	8	4.16	2.87	0.82	2.97	3.43	5.23	5.76	3.18	3.6	6.14	2.53	3.89	2.59	5.81	8.21	24.04	20.08	16.64	14.71	14.62	22.13	17.57	19.38	17.99	21.48	2.38	2.45	3.79	7.84	6.73	6.9	9.6	11.97	no	no	no	no	no	no	no	no	no
chrV	9	11.21	6.31	3.56	6.53	15.63	9.74	8.07	6.67	5.9	13	6.75	9.3	6.26	7.3	11.89	14.67	13.12	7.53	10.87	8.9	10.24	7.06	9.28	9.23	7.72	4.67	6.13	7.61	7.16	10.29	7.88	8.17	9.73	no	no	no	no	no	no	no	no	no
chrV	10	13.63	9.3	8.24	6.93	17.46	8.7	9.83	8.29	9.59	9.81	10.39	12.52	9.25	5.41	12.06	11.68	8.62	9.52	11.64	9.86	5.81	9.43	4.4	7.24	4.34	12.76	11.3	9.81	11.14	7.67	6.56	11.2	14	no	no	no	no	no	no	no	no	no
chrV	11	8.32	11.88	7.44	6.63	11.56	8.21	8.47	8.28	10.11	7.14	8.17	11.03	5.01	10.04	10.62	8.74	9.37	8.91	9.19	9.19	6.68	8.74	4.54	8.4	4.41	8.96	9.98	14.63	10.64	10.7	10.35	11.33	8.41	no	no	no	no	no	no	no	no	no
chrV	12	5.76	7.84	7.77	4.83	6.28	7.93	7.3	8.17	8.3	9.04	6.91	9.59	5.65	8.22	7.93	9.98	10.71	7.51	8.06	9.35	4.15	9.45	5.37	5.6	5.5	10.3	8.3	10.2	9.49	8.8	6.21	8.23	6.53	no	no	no	no	no	no	no	no	no
chrV	13	5.76	8.61	6.13	7.06	5.42	6.85	7.08	7.26	7.06	7.05	7.37	8.09	6.12	8.65	6.23	6.72	6.69	7.71	3.63	6.23	3.69	6.99	4.2	4.72	4.19	11.36	8.12	10.67	11.55	9.32	5.52	9.6	9.43	no	no	no	no	no	no	no	no	no
chrV	14	7.04	9.22	6.97	7.45	5.73	8.87	7.58	6.17	7.5	5.44	7.4	6.33	5.65	7.83	7.09	9.17	6.47	4.7	7.27	6.47	4.62	8.89	5.61	6.5	4.47	7.13	9.26	8.56	10.75	11.39	9.01	11.38	6.55	no	no	no	no	no	no	no	no	no
chrV	15	11.57	8.16	6.27	8.48	7.14	8.92	12.36	9.83	8.44	10.57	7.83	8.59	9.38	8.6	8.59	7.23	9.41	10.28	6.52	7.83	4.53	8.06	2.65	8.55	3.49	14.3	11.7	11.82	13.2	14.67	8.97	7.18	6.47	no	no	no	no	no	no	no	no	no
chrV	16	6.72	9.76	7.36	7.43	7.71	7.75	9.74	11.34	10.52	8.13	10.13	9.59	8.24	9.5	11.04	7.95	7.81	11.77	6.05	7.67	4.61	8.31	4.2	6.19	4.98	11.88	9.44	12.09	7.84	5.69	8.97	7.64	9.07	no	no	no	no	no	no	no	no	no
chrV	17	3.2	6.89	6.13	4.09	7.42	5.59	6.86	4.54	6.92	4.88	5.53	6.59	4.95	8.08	3.96	10.59	9.82	7.31	9.27	8.39	4.84	12.66	8.64	7.81	4.72	9.77	7.93	7.59	8.66	8.28	8.97	6.46	8.7	no	no	no	no	no	no	no	no	no
chrV	18	6.72	8.23	9	8.17	7.14	6.67	10.18	7.26	8.99	6.51	8.29	13.18	10.6	12.19	10.19	11.41	14.95	11.77	12.9	8.87	6.45	10.39	11.91	11.21	7.86	14.26	11.89	10.43	6.6	13.46	9.66	9.79	11.61	no	no	no	no	no	no	no	no	no
chrV	19	8.19	6.16	5.6	9.66	5.31	7.56	7.33	5.77	7.5	7.29	5.1	9.04	5.39	7.37	6.44	6.41	14.13	8.95	12.28	9.42	8.68	9.5	8.54	11.23	5.46	9.22	7.21	7.82	8.2	9.7	8.95	10.84	9.16	no	no	no	no	no	no	no	no	no
chrV	20	4.86	8.98	6.42	11.33	8.35	10.34	8.73	9.76	9.72	5.63	6.56	10.33	4.88	9.77	8.99	6.35	18.52	9.02	12.85	9.16	8.3	11.7	8.58	10.6	5.76	8.12	6.55	10.2	9.36	9.06	7.57	8.36	8.61	no	no	no	no	no	no	no	no	no
chrV	21	6.72	7.65	7.77	7.43	6.57	10.99	8.63	7.71	7.33	6.51	7.37	9.29	7.54	7.65	9.06	7.54	14.28	15.62	15.32	13.42	13.14	15.12	12.85	11.06	6.29	8.98	8.68	10.67	6.19	8.28	10	10.18	6.17	no	no	no	no	no	no	no	no	no
chrV	22	9.92	6.7	12.27	8.55	8.28	7.21	5.76	6.58	7.06	5.6	5.53	4.79	7.07	9.21	11.61	11	13.16	11.57	14.31	9.59	7.84	18.14	10.28	15.63	4.72	12.41	11.51	9.72	9.08	6.21	8.62	8.23	8.7	no	no	no	no	no	no	no	no	no
chrV	23	7.04	7.65	7.36	6.32	8.28	7.39	7.97	7.49	8.58	6.69	7.14	4.49	4.71	7.94	6.79	8.35	10.26	9.54	14.91	9.83	10.14	17	11.21	12.53	7.07	8.98	6.23	8.77	5.78	9.32	10	9.99	7.98	no	no	no	no	no	no	no	no	no
chrV	24	5.12	5.93	4.5	7.43	5.14	4.14	8.63	5.9	6.23	5.96	5.76	7.79	6.36	8.79	8.78	9.98	13.61	11.77	16.73	14.86	11.76	19.84	13.31	18.58	7.6	7.39	5.85	7.59	7.43	4.66	7.59	4.9	7.62	no	no	no	no	no	no	no	no	no
chrV	25	8.32	9.76	8.59	9.66	8.85	11.89	11.95	10.66	9.96	8.31	7.6	11.68	6.83	10.91	9.91	8.35	21.19	18.47	16.53	14.14	10.6	13.98	12.38	17.69	9.17	12.68	9.25	13.28	11.14	10.87	11.73	6.27	9.79	no	no	no	no	no	no	no	no	no
chrV	26	8	10.14	11.45	11.52	6.57	7.75	12.17	12.25	10.1	11.02	7.6	6.89	8.95	10.35	9.62	11	12.72	18.06	20.15	11.27	11.76	13.41	12.38	15.92	11.79	11.62	10.19	10.91	6.6	10.35	5.52	8.23	10.52	no	no	no	no	no	no	no	no	no
chrV	27	7.36	7.08	5.72	8.17	8.28	9.37	10.85	6.58	8.3	9.58	7.14	7.49	6.36	9.07	8.78	9.37	12.27	13.6	18.74	11.98	11.99	13.41	12.38	16.51	8.91	12.68	7.36	11.14	11.96	10.87	8.62	10.77	8.34	no	no	no	no	no	no	no	no	no
chrV	28	7.68	11.48	11.86	8.92	8.56	8.11	11.07	10.21	13.28	7.95	6.91	11.08	8.24	6.94	9.34	13.85	14.06	18.06	20.15	12.22	13.14	16.44	13.08	21.97	8.38	13.2	8.12	11.38	12.79	12.42	7.59	11.55	9.79	no	no	no	no	no	no	no	no	no
chrV	29	8	11.67	8.18	12.63	10.56	10.27	12.62	9.76	9.96	10.3	9.9	11.98	12.95	9.92	9.34	16.71	17.18	16.44	21.56	16.06	17.52	19.65	20.09	20.94	13.88	16.11	12.27	12.09	12.38	9.83	9.31	8.81	13.78	no	no	no	no	no	no	no	no	no
chrV	30	10.87	9.76	8.59	10.4	7.14	11.89	14.83	7.49	10.52	10.66	8.29	10.48	9.42	10.77	9.91	16.1	19.86	16.44	25.39	14.38	12.68	17	15.18	19.76	9.43	14.26	12.83	12.8	7.01	10.35	11.73	11.95	8.34	no	no	no	no	no	no	no	no	no
chrV	31	5.28	10.23	10.43	12.63	7.57	6.31	10.07	9.76	7.4	8.31	7.83	7.64	9.78	12.9	5.52	16.4	14.06	18.47	25.49	16.78	10.83	16.82	15.18	19.46	9.82	10.43	7.46	9.96	10.11	8.02	8.1	8.03	8.89	no	no	no	no	no	no	no	no	no
chrV	32	4.64	8.49	8.72	4.76	6.69	7.38	6.27	7.79	8.86	6.67	4.29	6.38	6.36	7.89	8.91	14.58	18.19	12.66	18.38	13.22	12.21	14.86	17.55	18.92	8.65	7.79	6.83	10.59	6.46	6.2	9.07	8.41	8.16	no	no	no	no	no	no	no	no	no
chrV	33	6.4	6.89	7.36	5.2	8.42	6.67	6.09	7.71	7.33	8.13	4.37	7.19	5.18	6.09	5.66	14.06	18.29	13.8	18.94	15.1	12.33	12.75	14.6	13.86	8.12	6.6	8.49	8.77	10.73	8.28	8.28	6.85	7.62	no	no	no	no	no	no	no	no	no
chrV	34	5.76	8.23	6.13	7.43	5.42	6.49	6.86	5.45	8.3	4.88	5.76	6.29	7.3	6.24	7.64	18.34	16.96	15.42	19.95	14.38	14.75	17.38	14.95	19.91	9.43	11.62	7.36	9.96	7.84	8.28	6.9	9.2	8.7	no	no	no	no	no	no	no	no	no
chrV	35	6.72	8.42	10.22	6.69	8.85	9.01	9.3	7.71	10.24	7.59	7.6	7.79	7.07	10.06	7.08	15.28	13.83	18.06	21.36	18.46	13.83	15.68	17.98	20.49	10.48	12.68	9.44	11.86	7.84	11.39	9.31	9.6	7.25	no	no	no	no	no	no	no	no	no
chrV	36	10.56	9.76	14.72	11.89	11.7	9.01	12.17	12.48	14.25	11.21	10.82	18.27	14.13	10.2	13.87	15.48	18.74	17.65	19.75	15.58	15.21	15.12	20.55	20.49	10.48	14.52	11.89	17.78	11.55	8.8	15.52	10.38	11.24	no	no	no	no	no	no	no	no	no
chrV	37	7.36	13.77	9.81	14.12	10.85	13.87	14.83	10.21	12.45	13.01	10.59	17.07	15.78	13.32	9.62	17.52	16.29	20.7	21.77	18.46	15.67	20.78	20.09	21.38	12.84	16.37	11.89	14.23	9.9	13.98	13.1	7.83	13.78	no	no	no	no	no	no	no	no	no
chrV	38	4.48	8.23	7.77	8.55	6	6.85	6.42	7.71	10.65	7.41	5.99	6.89	6.6	8.5	7.64	11.61	16.29	15.22	16.53	10.55	9.91	16.44	15.41	15.78	8.12	10.83	9.81	12.57	9.08	11.39	7.59	10.97	9.79	no	no	no	no	no	no	no	no	no
chrV	39	4.48	8.42	5.72	8.17	7.14	7.75	7.08	7.94	8.86	7.95	8.06	7.19	9.42	9.07	6.23	15.28	16.06	18.26	18.34	20.13	15.21	17.38	20.09	19.32	9.69	10.3	11.7	8.06	9.49	7.76	8.97	6.66	6.53	no	no	no	no	no	no	no	no	no
chrV	40	5.44	7.65	6.13	9.29	7.14	9.55	6.86	8.62	7.06	6.87	4.61	11.08	7.54	8.08	7.64	15.08	13.83	15.62	21.36	12.46	12.91	16.25	16.82	18.58	11.53	6.34	7.55	10.2	9.49	11.9	9.66	8.81	10.88	no	no	no	no	no	no	no	no	no
chrV	41	5.12	4.21	5.72	4.46	4.28	7.21	5.98	7.26	7.47	4.88	4.61	8.69	6.6	8.5	3.68	13.45	13.61	17.45	15.72	17.5	15.21	19.27	17.98	11.65	8.91	9.51	8.49	5.22	7.43	10.87	10	7.44	6.89	no	no	no	no	no	no	no	no	no
chrV	42	2.88	4.4	5.72	7.06	6.57	6.85	6.86	5.22	6.64	4.34	5.53	3.89	7.07	6.38	3.11	14.87	11.82	11.77	15.72	10.79	11.53	14.74	15.18	13.27	11.79	9.77	5.85	6.88	7.01	5.69	8.28	6.27	7.62	no	no	no	no	no	no	no	no	no
chrV	43	5.44	6.31	6.13	7.8	4.57	7.03	7.75	8.39	8.3	6.33	4.37	5.39	5.89	7.94	6.51	14.87	18.07	18.26	23.78	19.89	22.13	18.33	26.86	19.61	13.1	9.77	8.49	8.77	9.9	10.87	8.97	8.03	8.7	no	no	no	no	no	no	no	no	no
chrV	44	5.76	6.31	9.81	8.17	4	6.85	7.3	7.49	7.47	5.24	4.84	6.29	5.18	6.8	4.53	14.67	17.85	21.31	36.88	20.85	27.89	17.38	23.82	27.57	15.72	7.66	7.93	7.35	9.49	7.25	8.28	8.23	10.16	no	no	no	no	no	no	no	no	no
chrV	45	6.72	7.36	7.36	9.66	6.14	5.41	7.53	8.39	6.99	7.86	8.17	5.54	6.95	8.5	7.22	7.84	6.58	12.58	17.03	12.94	15.56	5.67	14.83	19.32	7.2	6.34	10.19	7.82	8.04	3.36	9.66	9.99	8.34	no	no	no	no	no	no	no	no	no
chrV	46	7.68	7.46	9.81	14.86	6.28	5.04	9.96	9.08	11.07	6.51	8.75	6.89	9.89	8.79	8.78	5.5	5.35	8.93	18.54	9.35	11.06	2.83	11.68	11.8	4.72	8.19	11.14	10.2	9.49	8.8	8.62	7.83	10.52	no	no	no	no	no	no	no	no	no
chrV	47	4.48	5.45	10.63	6.69	5.57	5.95	8.41	6.81	9.34	8.04	5.87	9.44	8.36	10.35	6.65	3.36	5.91	5.68	10.78	8.63	5.88	2.27	8.76	11.5	3.27	9.51	9.63	8.77	8.87	10.09	5.52	9.2	11.24	no	no	no	no	no	no	no	no	no
chrV	48	8.32	11.86	14.31	10.4	8.56	8.47	10.4	10.21	12.87	9.04	9.9	7.49	11.78	9.78	8.78	2.65	1.56	4.67	8.26	5.51	3	2.08	2.1	5.6	1.31	12.94	13.59	17.07	14.03	9.32	8.62	11.16	11.97	no	no	no	no	no	no	no	no	no
chrV	49	7.04	9.95	11.04	16.72	7.42	10.99	11.29	12.25	11.49	9.76	7.37	9.59	11.07	13.04	4.53	3.06	1.56	4.26	4.43	3.36	1.15	2.27	1.63	2.65	2.1	13.73	14.91	11.62	8.66	8.28	8.97	8.23	7.25	no	no	no	no	no	no	no	no	no
chrV	50	7.68	13.01	6.54	12.26	10.85	8.47	7.97	11.12	12.32	7.95	7.14	8.09	9.42	12.05	7.36	3.46	3.12	4.87	3.83	3.84	1.84	1.89	2.34	3.39	1.83	8.71	13.78	13.28	11.55	6.73	10.69	9.99	9.43	no	no	no	no	no	no	no	no	no
chrV	51	19.02	13.94	16.3	17.86	17.51	10.8	16.7	13.04	13.51	12	12.46	17.77	18.81	11.02	12.39	1.64	2.41	4.97	2.34	2.71	2.36	1.46	1.85	3.17	2.31	13.48	15.72	17.51	7.17	11.23	10.99	8.78	9.88	no	no	no	no	no	no	no	no	no
chrV	52	8.29	9.02	4.62	5.36	8.84	8.59	6.36	4.99	7.18	7.08	6.06	7.95	7.66	7.77	9.15	1.65	2.04	3.42	2.92	1.96	0.59	1.51	1.83	1.6	0.56	7.55	6.89	5.42	7.69	7.74	7.48	9.01	8.6	no	no	no	no	no	no	no	no	no
chrV	53	8.16	10.17	11.72	7.09	11.91	8.54	8.21	9.04	8.84	9.1	8.52	11.69	10.6	11.11	6.56	3.58	2.36	3.96	3.62	4.77	1.6	2.03	2.86	2.44	2.23	10.93	11.51	9.96	14.08	10.37	13.14	8.01	12.22	no	no	no	no	no	no	no	no	no
chrV	54	12.85	13.42	13.22	9.73	15.05	12.61	12.36	12.12	12.46	12.75	13.34	13.56	13.37	11.44	12.69	3.47	3.24	3.49	5.36	3.85	1.77	2.28	2.19	3.57	1.12	15.45	15.79	13.08	8.63	10.79	8.18	10.6	11.44	no	no	no	no	no	no	no	no	no
chrV	55	9.28	12.63	12.67	10.03	9.71	7.39	14.17	11.12	10.38	11.39	7.37	10.78	13.19	10.91	11.04	2.04	2.01	3.25	3.83	3.36	0.69	0.76	1.63	1.62	0.52	15.32	11.89	11.38	10.31	11.39	8.28	6.66	12.69	no	no	no	no	no	no	no	no	no
chrV	56	7.04	12.43	14.72	12.63	11.13	8.47	11.07	12.93	11.07	8.31	8.98	8.09	8.48	12.19	8.78	1.43	2.23	2.64	3.22	2.88	1.38	1.7	0.93	2.95	1.05	14.26	12.08	13.28	9.49	10.87	10	11.16	8.34	no	no	no	no	no	no	no	no	no
chrV	57	7.36	8.61	14.72	12.63	12.56	7.03	7.3	10.1	10.52	11.57	8.52	9.59	12.48	9.21	9.06	1.63	1.12	3.45	4.43	1.68	1.61	1.13	2.1	1.18	1.31	15.05	12.27	13.75	9.9	6.73	10	8.13	9.79	no	no	no	no	no	no	no	no	no
chrV	58	7.04	9.76	10.63	7.43	7.71	7.93	8.63	13.27	9.69	9.04	6.22	9.59	6.12	11.48	7.64	2.04	3.79	5.48	2.22	3.6	0.92	1.7	1.87	4.28	2.1	11.09	13.21	9.01	7.84	4.66	7.24	11.65	9.43	no	no	no	no	no	no	no	no	no
chrV	59	6.72	7.84	8.18	7.8	8.56	5.77	5.31	12.25	9.82	7.41	6.68	5.69	8.48	7.79	5.38	4.69	2.9	3.45	3.02	3.12	1.38	2.27	0.93	5.46	1.57	11.36	11.32	4.98	10.73	6.21	6.55	10.97	8.7	no	no	no	no	no	no	no	no	no
chrV	60	9.92	10.52	13.08	12.63	8.85	8.29	11.51	12.48	12.04	8.68	10.59	7.19	11.31	10.06	9.62	2.44	2.01	4.06	6.25	2.64	3	3.02	5.14	4.13	1.31	14.26	13.59	13.99	10.73	10.87	12.41	7.25	10.16	no	no	no	no	no	no	no	no	no
chrV	61	5.76	12.05	12.27	12.82	10.28	10.27	12.95	10.55	12.73	12.11	11.05	11.08	12.6	10.42	9.06	5.7	2.45	6.49	4.64	3.84	4.5	1.89	4.44	5.6	2.49	11.36	14.53	11.38	8.66	9.32	11.73	8.42	8.34	no	no	no	no	no	no	no	no	no
chrV	62	6.08	10.33	11.45	11.52	8.85	7.57	11.73	9.53	11.07	7.59	10.13	8.39	11.54	11.34	6.79	3.26	3.12	6.09	4.64	2.88	4.15	1.89	3.27	6.49	4.45	12.94	11.14	10.43	8.25	9.83	10	8.03	6.17	no	no	no	no	no	no	no	no	no
chrV	63	10.56	10.9	13.9	10.03	8.85	8.47	10.85	12.48	10.79	13.92	8.29	11.98	11.07	10.91	10.19	3.46	4.69	5.48	11.29	5.27	4.38	4.16	7.94	10.03	4.98	12.15	16.04	12.33	8.66	12.94	12.76	9.99	10.88	no	no	no	no	no	no	no	no	no
chrV	64	7.26	10.31	12.86	13.18	11.18	10.44	13.07	12.23	10.48	10.79	8.83	11.85	12.47	12.02	11.75	5.72	7.42	6.3	5.53	4.32	4.27	7.06	4.84	7.25	4.28	14.05	11.7	13	6.41	5.77	12.05	8.92	10.53	no	no	no	no	no	no	no	no	no
chrV	65	8.24	13.85	17.68	15.19	10.48	9.82	12.99	14.07	12.01	13.78	11.17	14.49	18.04	11.84	10.17	6.32	3.38	8.93	6.61	6.49	3.24	2.49	4.4	6.2	4.27	14.49	16.19	15.5	9.83	13.52	6	11.46	8.63	no	no	no	no	no	no	no	no	no
chrV	66	10.87	15.69	13.08	16.72	11.13	10.45	12.4	9.3	14.53	12.11	8.06	14.08	15.55	13.18	9.62	3.67	5.35	5.07	6.05	5.03	3.69	5.48	4.2	5.16	4.45	17.69	13.02	12.33	8.66	9.83	9.66	8.62	10.52	no	no	no	no	no	no	no	no	no
chrV	67	8.32	12.05	10.63	11.52	11.42	11.71	10.85	12.71	10.93	10.84	9.67	14.08	12.72	11.05	7.93	3.46	4.91	4.87	3.83	4.07	3.23	4.16	4.44	5.16	3.93	12.68	13.97	13.04	11.55	7.76	7.93	9.2	6.53	no	no	no	no	no	no	no	no	no
chrV	68	10.56	13.96	17.17	19.32	11.42	12.25	16.82	13.39	15.64	13.74	13.82	17.67	13.9	12.61	18.12	3.67	3.57	7.71	5.84	4.55	3	4.53	4.9	6.05	3.93	15.84	14.53	19.68	12.79	8.28	11.73	9.4	7.25	no	no	no	no	no	no	no	no	no
chrV	69	8.33	8.49	12.47	11.73	7.61	10.29	6.42	8.68	12.3	8.39	8.25	5.69	10.82	8.44	7.39	3.26	4.06	3.75	5.21	3.84	3	2.65	2.34	5.46	0.52	11.36	11.15	11.23	12.93	10.87	10.17	10.36	9.68	no	no	no	no	no	no	no	no	no
chrV	70	4.8	11.09	8.59	10.4	8.56	7.93	8.41	8.62	13.84	7.41	8.29	10.18	10.36	10.91	7.36	5.09	2.23	5.48	5.44	4.31	3	2.65	4.44	3.54	1.05	10.56	13.4	10.43	9.08	7.76	9.31	7.83	9.07	no	no	no	no	no	no	no	no	no
chrV	71	4.16	7.27	6.95	7.8	5.71	7.93	7.08	7.71	9.27	6.96	6.45	5.69	10.36	10.63	3.96	2.65	4.02	4.06	2.82	2.88	2.54	0.76	2.34	2.8	1.31	7.39	6.23	6.88	10.31	8.28	8.62	7.83	7.44	no	no	no	no	no	no	no	no	no
chrV	72	5.12	7.84	6.54	9.29	5.71	6.49	8.41	8.17	5.81	6.69	7.37	7.79	7.77	8.08	7.08	2.24	1.34	3.25	5.44	2.4	1.61	1.7	3.5	3.24	1.05	7.13	8.3	6.88	11.14	6.21	6.9	8.03	11.24	no	no	no	no	no	no	no	no	no
chrV	73	6.08	7.08	8.18	10.4	3.43	5.59	7.97	9.76	8.16	6.87	4.84	4.49	8.72	8.08	5.94	2.04	3.57	4.87	4.23	3.6	1.84	1.32	3.04	3.1	1.57	6.6	10.95	10.43	7.43	10.35	6.9	7.25	9.07	no	no	no	no	no	no	no	no	no
chrV	74	7.04	13.77	10.22	11.89	9.99	10.09	12.62	13.84	14.25	11.93	11.74	10.78	12.48	10.35	9.34	2.04	1.34	3.65	4.03	2.4	3	3.59	1.63	3.1	1.05	13.47	15.1	13.75	6.6	8.8	10	9.01	7.62	no	no	no	no	no	no	no	no	no
chrV	75	5.44	8.61	8.79	6.69	7.14	7.93	6.86	8.17	9.55	9.94	8.75	7.49	7.07	10.49	6.51	1.43	1.12	3.45	2.22	3.84	2.77	3.4	2.57	3.91	2.36	11.09	9.81	7.47	7.43	6.21	9.14	8.03	7.8	no	no	no	no	no	no	no	no	no
chrV	76	5.76	7.84	10.63	11.15	8.56	7.21	7.3	9.3	8.03	7.59	7.14	4.79	10.36	9.07	7.93	3.26	2.9	4.46	4.64	2.64	2.07	2.08	3.27	3.24	2.62	9.77	10.38	10.91	6.19	7.76	6.9	6.27	6.89	no	no	no	no	no	no	no	no	no
chrV	77	12.47	13.2	15.13	11.89	9.99	11.17	14.17	12.02	12.45	14.82	10.36	15.28	11.07	14.03	11.04	1.83	3.57	5.88	4.84	4.31	3.23	3.4	1.87	3.83	1.57	15.32	15.67	15.41	9.9	6.73	11.04	12.53	10.16	no	no	no	no	no	no	no	no	no
chrV	78	8.96	13.77	15.95	9.66	8.85	8.47	12.62	11.12	11.76	11.02	7.6	13.48	12.48	10.06	12.17	3.46	2.9	4.87	5.64	4.55	1.38	2.83	1.4	3.69	2.36	12.15	16.99	14.23	9.49	6.73	11.04	10.18	10.16	no	no	no	no	no	no	no	no	no
chrV	79	8.96	10.9	11.86	17.46	8.85	9.73	16.38	12.25	15.77	10.84	12.2	12.58	13.19	12.19	9.06	3.87	3.57	4.67	5.44	5.27	4.38	1.89	4.9	3.1	3.41	12.68	14.34	14.94	9.49	9.32	7.59	10.77	9.43	no	no	no	no	no	no	no	no	no
chrV	80	6.72	8.99	10.63	9.29	9.42	8.29	9.08	7.94	8.44	7.59	8.06	6.89	10.6	8.08	8.21	1.43	1.78	2.23	3.22	2.88	3.69	1.51	2.1	3.24	2.36	10.56	14.53	11.14	10.31	11.39	6.21	10.38	7.25	no	no	no	no	no	no	no	no	no
chrV	81	8	7.84	9	9.66	6.85	7.21	9.74	9.53	10.93	7.41	8.06	7.79	10.36	11.76	8.49	2.44	2.9	3.86	3.83	3.6	3.69	1.51	2.8	4.72	1.57	10.3	12.65	9.48	8.66	6.21	10.69	8.62	7.62	no	no	no	no	no	no	no	no	no
chrV	82	4.07	14	11.76	10.83	8.88	8.43	10.23	10.15	11.36	6.5	7.04	8.29	9.4	11.86	6.18	3.07	4.48	5.04	3.55	4.45	3.06	2.51	4.11	3.34	1.54	13.72	10.05	10.1	6.27	6.84	8.69	9.92	8.1	no	no	no	no	no	no	no	no	no
chrV	83	6.2	9.28	9	10.6	5.51	5.43	8.7	7.71	10.81	7.27	6.32	6.46	7.89	9.64	4.93	1.02	2.52	3.33	4.89	1.51	0.99	1.35	4	3.39	1.09	9.84	9.49	10.53	9.33	8.36	8.81	9.07	7.82	no	no	no	no	no	no	no	no	no
chrV	84	6.08	8.23	10.22	7.43	7.14	6.31	6.86	9.08	8.72	8.68	5.53	6.29	10.13	9.21	4.81	2.44	2.45	2.84	4.64	1.44	1.61	2.08	1.87	3.24	1.57	10.04	6.79	9.48	5.78	5.69	8.97	8.81	6.17	no	no	no	no	no	no	no	no	no
chrV	85	7.36	7.27	8.59	11.52	6.57	5.77	8.63	7.03	10.93	6.14	7.14	9.89	9.89	8.65	6.51	2.44	0.89	4.46	4.03	4.31	3.23	2.46	2.34	4.57	1.57	8.45	12.83	10.2	10.31	10.87	7.93	8.03	7.98	no	no	no	no	no	no	no	no	no
chrV	86	7.68	10.71	11.04	9.29	7.99	8.65	10.85	8.85	12.32	10.66	9.9	6.29	12.25	9.78	8.78	2.65	4.69	5.48	3.02	2.16	1.84	1.89	2.57	3.83	3.14	15.05	10.76	12.57	8.25	8.8	12.07	8.81	10.52	no	no	no	no	no	no	no	no	no
chrV	87	6.08	12.24	12.67	11.89	10.28	8.29	8.41	12.25	11.9	9.76	8.98	8.39	12.01	10.35	8.49	3.26	2.45	5.48	4.84	3.6	2.54	1.13	2.8	4.42	1.83	15.05	10.95	11.38	12.38	7.76	9.31	9.99	6.53	no	no	no	no	no	no	no	no	no
chrV	88	7.04	7.84	11.04	9.29	8.56	6.67	9.08	9.3	11.49	9.94	7.6	8.69	8.24	10.2	5.38	1.83	3.79	5.28	5.44	3.36	1.15	1.32	2.34	4.87	1.57	10.3	10.38	7.59	6.19	7.76	9.66	8.42	5.44	no	no	no	no	no	no	no	no	no
chrV	89	4.48	10.71	12.67	8.55	7.14	8.83	10.63	9.3	9.41	8.49	7.37	8.99	10.84	11.62	5.38	4.28	3.35	3.25	6.65	2.4	1.61	4.16	2.8	3.24	1.57	9.24	10	11.86	11.14	6.73	6.55	6.46	6.89	no	no	no	no	no	no	no	no	no
chrV	90	8.64	8.61	9.81	8.17	6.85	9.91	3.98	7.94	9.41	8.31	8.98	7.49	11.07	10.35	7.08	3.06	4.02	4.87	3.22	1.92	2.07	3.4	2.1	1.77	2.1	11.09	12.65	10.43	6.6	8.28	10	8.42	6.53	no	no	no	no	no	no	no	no	no
chrV	91	4.26	6.06	9.61	6.5	6.85	3.9	4.98	8.62	7.89	6.24	6.06	10.93	8.95	6.64	5.94	1.94	2.45	1.89	4.23	3.48	1.96	2.8	2.41	2.85	2.36	7.92	7.42	7	8.46	11.04	7.7	7.93	7.92	no	no	no	no	no	no	no	no	no
chrV	92	6.4	11.29	12.67	12.63	8.28	10.63	11.73	11.8	15.64	11.75	11.74	9.59	12.01	13.46	9.06	3.06	1.56	4.26	4.84	4.31	2.31	2.83	2.34	4.28	2.1	15.84	15.29	12.09	10.73	6.21	8.97	9.4	10.88	no	no	no	no	no	no	no	no	no
chrV	93	7.68	12.05	12.67	12.63	8.56	10.09	13.06	10.66	12.18	9.22	11.05	14.98	12.72	12.05	7.64	3.26	2.9	3.86	5.64	4.55	1.61	1.89	2.1	2.51	2.36	15.05	14.34	12.33	9.49	8.8	7.59	8.23	12.33	no	no	no	no	no	no	no	no	no
chrV	94	6.08	11.09	9.4	7.06	8.56	12.43	9.52	13.16	8.99	9.4	10.59	8.99	10.6	10.49	5.1	3.26	3.12	5.28	3.63	2.88	1.38	1.32	3.04	4.42	1.83	14.52	9.81	12.8	7.01	10.87	10.69	7.64	9.79	no	no	no	no	no	no	no	no	no
chrV	95	7.68	10.9	9.81	5.94	6	7.21	8.63	9.76	7.33	7.23	6.68	7.79	7.77	8.22	8.21	1.63	2.23	4.26	4.84	4.55	1.15	2.27	1.4	3.39	1.31	7.39	9.81	8.54	9.49	4.66	4.83	8.03	10.16	no	no	no	no	no	no	no	no	no
chrV	96	7.68	10.14	11.86	9.66	10.28	10.09	7.75	10.21	11.35	9.58	7.37	12.58	12.95	9.07	7.93	2.85	2.01	2.44	7.05	3.12	1.38	3.59	2.34	2.65	0.52	11.62	11.7	15.41	9.49	8.28	10	9.99	8.7	no	no	no	no	no	no	no	no	no
chrV	97	8.64	10.9	7.36	7.06	11.7	8.65	12.17	14.52	11.9	10.66	8.98	9.29	10.6	11.2	9.62	2.44	4.69	5.28	4.03	4.79	1.38	1.51	1.87	2.36	1.31	11.88	14.34	12.09	6.19	12.42	9.31	8.62	10.88	no	no	no	no	no	no	no	no	no
chrV	98	6.18	9.38	8.16	10.97	10.1	8.37	9.65	5.86	9.19	6.48	7.31	10.1	8.98	7.83	8.3	1.73	2.53	4.35	5.6	3.12	1.69	1.98	2.34	3.32	1.46	9.87	11.55	9.28	7.81	7.95	10.15	7.36	10.06	no	no	no	no	no	no	no	no	no
chrV	99	4.8	7.65	4.09	8.92	9.71	6.49	8.19	7.71	7.75	8.13	7.14	7.79	8.95	8.08	12.17	4.89	5.35	4.67	5.64	3.84	2.54	4.16	1.63	2.8	1.83	8.98	10.76	10.2	9.49	10.87	7.59	10.58	6.89	no	no	no	no	no	no	no	no	no
chrV	100	12.79	8.86	7.36	7.24	17.51	10.81	11.25	9.76	8.69	11.48	14.81	13.18	7.34	11.41	13.68	5.3	5.28	4.77	4.37	3.24	4	4.91	3.04	3.46	1.96	9.51	8.49	10.39	7.43	8.54	12.93	12.08	10.16	no	no	no	no	no	no	no	no	no
chrV	101	10.24	7.65	6.95	7.06	13.7	7.93	9.3	7.26	8.03	10.48	10.13	10.78	5.18	8.93	9.34	5.5	4.91	4.46	7.46	5.51	4.84	4.72	3.5	5.16	1.83	7.92	10.19	8.77	7.01	10.35	4.48	10.18	8.7	no	no	no	no	no	no	no	no	no
chrV	102	4.64	6.27	3.3	6.47	5.37	4.13	5.22	8.71	4.58	6.65	5.09	4.31	5.39	6.29	6.05	18.5	25.26	10.54	22.77	7.59	10.16	22.63	7.68	14.56	8.87	4.11	3.51	3.4	7.62	8.4	8.05	7.36	9.71	no	no	no	no	no	no	no	no	no
chrV	103	1.92	4.02	6.13	5.94	2.85	5.41	3.54	6.13	8.58	4.88	4.14	4.19	7.07	5.24	3.68	117.56	162.64	76.7	75.38	76.46	118.71	194.42	136.39	123.26	154.81	1.58	2.45	2.61	10.31	14.49	7.59	10.18	9.07	no	no	no	no	no	no	no	no	no
chrV	104	2.24	2.3	1.23	2.23	2.57	2.88	3.1	3.18	4.15	2.71	2.99	1.8	4	5.24	3.11	30.77	50.87	32.67	20.15	46.98	58.78	61.03	58.62	37.01	65.23	1.32	1.89	1.19	6.19	5.69	7.24	10.77	9.79	no	no	no	no	no	no	no	no	no
chrV	105	1.92	4.4	2.45	8.55	1.43	6.31	4.21	5.22	6.09	2.89	2.99	4.49	3.3	7.09	3.4	10.8	10.26	9.33	10.68	10.31	14.06	8.5	12.85	10.32	14.15	1.58	3.02	0.95	11.55	10.87	6.9	8.81	11.97	no	no	no	no	no	no	no	no	no
chrV	106	2.24	2.68	1.64	3.72	5.14	4.86	3.1	4.76	4.29	1.81	2.3	4.19	2.83	4.54	3.11	14.47	12.05	8.93	13.5	12.7	15.21	19.65	14.01	15.04	17.81	1.58	3.02	0.47	11.55	10.87	4.48	9.2	7.25	no	no	no	no	no	no	no	no	no
chrV	107	1.92	3.63	4.91	3.72	1.71	3.78	2.21	6.13	5.4	2.71	2.07	2.1	3.06	6.09	3.96	13.45	12.49	7.71	8.67	11.51	11.76	12.47	10.74	9.29	7.6	0.26	2.45	0.95	9.49	7.25	11.04	9.99	7.62	no	no	no	no	no	no	no	no	no
chrV	108	0.32	4.59	5.32	3.72	3.14	5.59	4.87	3.86	4.29	3.8	5.3	3.3	4	4.68	4.53	6.11	13.16	8.32	7.46	9.11	10.37	10.58	8.17	10.32	11	1.58	2.64	1.42	6.6	9.83	7.59	8.62	6.53	no	no	no	no	no	no	no	no	no
chrV	109	2.24	3.83	2.45	4.09	2.85	5.41	4.65	4.99	5.95	3.43	3.91	4.19	3.77	5.67	5.1	9.78	14.5	11.36	10.08	13.18	16.14	5.67	9.34	11.65	10.22	0.79	4.15	3.08	4.95	12.94	9.66	10.77	10.16	no	no	no	no	no	no	no	no	no
chrV	110	3.52	4.41	3.24	3.98	4.57	4.95	3.41	3.23	5.07	4.69	3.6	3.91	3.91	3.86	4.03	13.2	21.43	10.43	16.14	20.51	22.82	17.44	18.21	16.47	17.51	1.4	1.81	1	9.77	10.1	9.88	10.51	10.23	no	no	no	no	no	no	no	no	no
chrV	111	3.2	4.97	3.27	1.86	3.71	4.14	3.32	8.17	7.47	5.78	4.37	3.59	3.53	6.09	3.11	8.96	18.29	7.91	8.87	12.7	11.06	13.04	7.71	6.64	7.86	0.53	3.96	1.66	9.9	9.83	12.07	7.83	7.62	no	no	no	no	no	no	no	no	no
chrV	112	2.24	2.3	2.86	5.94	6	6.49	4.87	7.71	3.74	4.16	2.76	6.59	3.53	5.1	3.4	7.13	12.72	11.57	11.89	11.03	10.37	12.09	7.94	10.03	5.76	1.85	3.4	1.42	5.36	12.42	7.93	10.77	7.98	no	no	no	no	no	no	no	no	no
chrV	113	2.88	4.21	1.23	5.94	4.85	3.78	2.43	6.35	6.23	4.88	4.37	1.8	4.95	6.38	5.94	10.19	15.62	9.74	9.47	13.18	13.83	13.41	14.71	12.83	19.12	1.32	2.83	3.08	9.9	10.87	9.31	8.03	9.43	no	no	no	no	no	no	no	no	no
chrV	114	3.84	4.59	2.04	6.69	4.57	6.67	5.09	5.67	5.54	4.34	3.22	3.59	4.71	7.09	2.83	13.65	20.97	11.77	16.73	19.18	21.67	18.89	10.98	19.17	12.05	1.58	3.59	1.66	11.96	9.32	12.41	8.23	8.7	no	no	no	no	no	no	no	no	no
chrV	115	0.96	2.68	1.23	2.97	3.14	5.41	1.55	5.9	4.7	2.53	2.99	3.3	4.24	5.67	3.96	7.95	7.14	8.52	8.87	6.95	8.99	13.6	7.71	7.22	6.02	1.32	2.45	1.66	7.01	7.76	7.93	8.81	7.62	no	no	no	no	no	no	no	no	no
chrV	116	4.48	3.44	1.64	4.83	2.57	5.59	4.21	6.13	7.2	4.88	3.45	4.49	4.95	6.66	5.66	10.59	12.49	7.31	12.5	8.15	12.45	10.77	7.71	11.06	6.81	1.85	4.34	2.61	11.96	10.35	8.97	10.38	10.16	no	no	no	no	no	no	no	no	no
chrV	117	0.64	3.63	1.64	2.6	1.14	3.42	3.32	4.54	4.7	2.89	2.07	1.2	2.83	5.1	2.55	29.54	45.51	24.76	26.4	23.97	36.88	37.98	31.76	27.57	22.53	1.32	2.26	3.08	7.84	6.21	9.66	6.85	7.25	no	no	no	no	no	no	no	no	no
chrV	118	3.2	4.02	2.45	4.46	2	5.41	3.1	4.76	6.23	3.61	4.84	4.79	4.95	6.52	4.81	35.25	51.31	30.84	41.92	27.8	47.72	47.61	43.67	37.75	34.58	1.32	1.7	1.42	9.9	9.32	9.31	8.62	10.16	no	no	no	no	no	no	no	no	no
chrV	119	1.28	5.36	4.91	5.94	3.71	5.23	2.66	5.45	5.54	1.81	2.3	2.1	4.71	4.11	1.7	13.65	15.17	11.77	17.13	12.46	15.21	16.06	16.11	13.86	10.22	2.38	2.45	1.9	7.84	5.69	10.35	9.99	9.43	no	no	no	no	no	no	no	no	no
chrV	120	2.24	3.44	4.91	5.2	2.85	5.59	2.66	7.03	4.29	3.43	4.61	3.3	3.77	5.95	3.11	17.93	21.19	18.26	19.95	23.97	22.13	18.89	28.26	20.64	20.96	1.85	2.08	2.13	11.55	11.39	5.52	8.81	12.33	no	no	no	no	no	no	no	no	no
chrV	121	0.64	5.36	2.45	4.09	4.28	7.57	3.54	4.31	5.54	3.8	3.91	4.49	4.95	6.09	7.93	17.73	19.41	17.25	21.97	18.46	28.35	19.65	23.35	24.62	25.67	1.85	2.64	1.66	6.19	6.21	10.35	8.23	7.62	no	no	no	no	no	no	no	no	no
chrV	122	4.48	4.4	1.23	7.43	4.28	5.95	5.31	5.45	5.4	4.88	4.61	4.49	4.24	6.52	3.4	28.73	22.09	20.5	21.36	23.73	32.73	22.67	23.82	27.42	26.72	0.79	3.21	1.42	8.25	8.28	9.66	11.16	9.79	no	no	no	no	no	no	no	no	no
chrV	123	2.24	3.25	3.68	4.46	2.85	4.68	2.43	2.95	5.12	2.71	2.07	4.19	3.53	3.68	3.96	44.21	48.41	36.12	39.1	42.91	78.61	47.23	49.28	39.22	61.3	1.06	3.96	1.66	8.25	8.8	8.28	8.42	5.08	no	no	no	no	no	no	no	no	no
chrV	124	1.28	3.63	2.45	4.09	2.28	6.67	3.1	4.76	4.7	4.52	4.14	2.4	3.77	5.39	3.96	54.4	25.43	33.28	34.87	36.19	129.78	34.01	67.03	43.94	74.39	1.85	2.64	1.42	7.43	8.8	13.45	9.6	14.51	no	no	no	no	no	no	no	no	no
chrV	125	1.92	3.63	1.64	8.55	3.14	5.41	4.65	6.58	7.2	4.7	4.37	4.79	4.48	7.94	4.25	34.23	18.96	14.2	23.38	19.89	65	20.41	40.4	33.18	106.61	1.06	3.21	0.71	11.14	12.42	6.9	9.01	13.42	no	no	no	no	no	no	no	no	no
chrV	126	2.24	2.68	2.04	2.97	3.14	3.96	2.43	3.86	4.15	2.17	3.68	3.59	2.12	5.24	2.83	24.86	14.28	16.23	14.91	24.69	52.33	20.03	39	31.55	96.66	1.32	2.08	0.95	10.73	9.83	9.31	10.18	11.61	no	no	no	no	no	no	no	no	no
chrV	127	2.88	2.3	2.86	4.83	2.57	4.86	1.77	3.18	4.57	1.63	3.68	3	3.77	5.95	3.68	34.02	19.41	14.2	20.96	17.5	32.5	21.16	32	32.29	75.44	1.58	4.34	2.13	6.19	10.35	10.69	10.97	13.42	no	no	no	no	no	no	no	no	no
chrV	128	2.56	3.44	4.5	5.2	2.57	7.21	4.87	3.63	4.84	3.25	2.53	3	4	5.53	3.11	21.39	15.39	13.19	15.52	17.26	29.28	16.63	16.11	22.12	37.72	2.38	4.53	3.32	10.73	11.9	14.83	12.34	14.15	no	no	no	no	no	no	no	no	no
chrV	129	2.24	3.44	2.45	5.57	1.71	4.32	3.1	5.45	6.23	4.16	2.99	2.7	3.3	5.39	4.53	19.15	20.53	14.61	10.28	14.38	24.43	18.89	18.22	21.97	30.65	0.79	5.47	2.13	9.49	6.21	10.35	8.81	9.07	no	no	no	no	no	no	no	no	no
chrV	130	1.28	4.02	1.64	6.32	2	7.48	5.98	6.35	7.2	5.51	4.95	2.7	4.95	8.5	3.11	24.65	13.61	11.67	15.82	16.18	23.97	16.91	19.73	15.48	18.86	1.85	3.02	1.9	9.49	8.8	11.38	7.25	9.61	no	no	no	no	no	no	no	no	no
chrV	131	1.6	4.5	4.09	5.02	1.71	5.59	2.99	5.67	4.77	4.7	4.72	3.3	5.54	6.16	3.11	29.14	29.56	18.06	18.94	20.73	34.58	29.47	23.35	21.08	29.99	1.32	4.06	1.3	10.52	8.8	9.66	7.64	5.62	no	no	no	no	no	no	no	no	no
chrV	132	2.4	6.6	6.34	4.83	5.57	7.3	5.31	8.62	7.06	7.59	7.14	4.79	7.54	8.08	8.63	7.23	7.25	6.29	7.05	4.91	3.8	6.24	4.55	6.27	4.85	4.75	8.3	3.2	4.74	9.06	10	8.81	10.7	no	no	no	no	no	no	no	no	no
chrV	133	7.04	8.99	11.86	7.43	6.28	9.19	7.53	11.34	8.86	6.69	8.75	8.99	10.6	10.49	9.62	2.85	2.45	4.87	5.04	3.84	3	3.02	3.27	1.77	0.52	6.6	10.38	7.82	10.73	10.35	10.35	7.25	9.43	no	no	no	no	no	no	no	no	no
chrV	134	2.88	7.27	6.95	6.32	6	6.67	7.08	8.17	7.06	5.96	5.07	3.3	7.54	7.23	5.66	2.44	0.89	2.84	3.63	3.36	1.38	0.94	3.97	4.57	1.83	3.7	8.12	4.74	6.6	13.46	8.97	8.62	9.07	no	no	no	no	no	no	no	no	no
chrV	135	4.32	6.5	8.59	10.59	5.85	5.68	7.19	9.76	9.34	8.04	8.86	8.24	8.13	11.13	4.81	2.24	1.9	5.88	4.03	4.67	0.69	2.74	2.57	3.98	1.7	9.24	9.72	9.37	9.69	6.99	5.52	7.54	9.07	no	no	no	no	no	no	no	no	no
chrV	136	8.32	10.33	13.08	11.89	9.99	8.29	10.18	7.71	8.99	10.84	7.83	7.19	8.95	8.65	8.49	2.85	1.34	4.26	3.83	5.27	2.31	2.46	1.87	3.24	2.36	7.66	11.51	11.14	9.08	6.73	12.76	8.42	8.34	no	no	no	no	no	no	no	no	no
chrV	137	7.36	9.76	10.63	7.43	10.85	8.47	9.3	7.94	10.65	9.58	8.29	7.79	10.36	9.64	8.78	0.81	3.79	7.51	5.64	3.36	3.23	2.27	3.5	2.51	1.83	14.52	13.4	14.46	12.38	5.69	7.59	10.18	8.34	no	no	no	no	no	no	no	no	no
chrV	138	8.64	12.63	7.36	8.55	7.42	11.17	11.07	8.17	9.96	11.21	8.52	10.18	10.36	10.77	10.47	3.06	2.45	3.86	5.84	3.36	1.38	2.08	2.8	1.62	1.57	12.15	11.14	12.33	10.73	7.25	7.93	9.4	11.97	no	no	no	no	no	no	no	no	no
chrV	139	14.39	16.83	14.72	21.92	16.84	15.32	19.04	16.56	14.81	15.36	20.03	19.77	18.61	13.89	22.93	3.26	5.35	5.88	4.23	4.07	2.77	2.65	3.27	4.28	1.05	21.65	19.25	21.1	8.66	10.35	11.73	12.14	12.69	no	no	no	no	no	no	no	no	no
chrV	140	5.76	9.95	9.81	10.4	10.28	8.65	9.96	10.89	9.55	10.48	6.91	13.18	11.31	12.76	11.32	2.04	3.35	4.87	3.43	6.23	1.61	2.27	1.63	2.36	1.05	11.09	11.89	13.04	6.6	7.76	7.24	7.83	9.79	no	no	no	no	no	no	no	no	no
chrV	141	7.36	11.09	12.67	11.52	11.13	8.65	11.95	11.12	10.1	7.95	9.21	8.69	10.6	12.33	7.64	2.65	2.68	6.49	5.64	1.2	2.07	2.27	1.63	2.65	0.79	11.88	16.42	11.86	7.84	10.35	7.59	7.44	11.24	no	no	no	no	no	no	no	no	no
chrV	142	5.44	7.84	9.4	8.55	8.56	9.55	7.75	8.62	10.1	9.22	8.75	8.09	11.54	9.64	7.64	1.63	3.12	3.45	4.43	2.88	2.31	1.7	3.04	2.21	0.52	14.52	12.27	11.86	8.66	8.8	8.97	8.23	10.52	no	no	no	no	no	no	no	no	no
chrV	143	7.68	11.29	13.49	16.35	12.85	7.57	13.5	12.48	14.25	8.86	8.29	11.38	14.6	10.49	9.34	0.81	2.45	5.07	3.83	2.16	1.61	2.83	1.87	3.39	1.83	12.15	10.95	11.14	9.49	9.83	6.21	9.99	9.43	no	no	no	no	no	no	no	no	no
chrV	144	5.12	7.65	11.04	10.4	7.42	6.49	9.08	9.3	10.52	8.86	8.06	5.09	11.07	8.93	8.21	2.44	3.12	2.84	3.02	2.88	2.07	3.02	1.63	1.92	1.31	10.83	10.38	9.01	6.6	6.73	8.97	7.64	7.62	no	no	no	no	no	no	no	no	no
chrV	145	11.19	11.09	7.77	4.83	9.71	9.73	9.74	9.98	13.28	9.22	10.59	7.49	8.72	11.34	7.64	3.06	3.12	5.88	4.23	2.64	1.15	2.27	1.87	5.16	1.83	13.2	14.91	13.75	8.25	11.39	12.41	8.03	10.52	no	no	no	no	no	no	no	no	no
chrV	146	9.92	8.61	9.4	13.38	11.99	11.17	10.63	12.48	10.93	11.02	9.67	9.89	10.84	11.76	9.06	2.65	1.78	3.45	1.81	3.84	1.84	0.94	2.8	3.39	1.83	11.88	9.81	11.14	9.9	7.76	6.21	10.38	9.07	no	no	no	no	no	no	no	no	no
chrV	147	9.6	10.71	9.4	12.63	6.28	6.85	10.4	13.84	10.93	9.22	10.59	7.19	9.89	12.47	8.21	5.3	2.68	5.68	5.64	4.55	2.31	3.78	3.97	3.69	4.19	9.51	12.65	12.57	13.61	10.35	13.1	10.38	7.98	no	no	no	no	no	no	no	no	no
chrV	148	11.51	10.14	12.67	10.03	10.56	11.17	12.62	10.44	10.79	7.59	11.51	8.69	6.83	7.51	10.76	3.87	2.23	4.87	5.84	2.64	2.54	4.91	2.8	3.39	5.5	13.2	9.06	12.8	8.25	7.76	8.28	9.4	9.07	no	no	no	no	no	no	no	no	no
chrV	149	10.56	12.82	13.49	12.26	9.14	12.97	15.05	13.61	12.32	10.12	11.05	13.78	13.19	12.19	9.91	4.89	1.78	6.09	3.02	3.84	2.77	3.02	1.87	3.54	5.76	11.36	12.08	11.38	14.03	12.42	8.62	11.75	7.25	no	no	no	no	no	no	no	no	no
chrV	150	6.08	8.42	14.72	11.15	12.85	9.37	9.3	12.25	12.87	10.66	7.6	6.59	10.36	9.78	8.49	5.7	3.57	5.48	2.82	3.12	2.07	3.21	2.8	2.36	4.98	11.09	12.27	15.65	9.49	7.25	12.41	8.81	12.69	no	no	no	no	no	no	no	no	no
chrV	151	10.56	10.9	11.86	12.26	10.85	10.81	9.08	7.94	11.07	11.57	8.98	13.48	11.78	12.33	12.74	7.74	4.46	7.51	3.22	4.31	1.84	5.29	2.8	4.42	4.72	16.11	12.65	14.7	7.01	10.87	12.76	11.36	11.61	no	no	no	no	no	no	no	no	no
chrV	152	13.33	9.21	10.63	8.48	15.84	9.55	13.13	11.61	9.43	10.48	12.2	10.88	9.62	7.72	10.57	4.24	2.71	3.45	3.8	4.79	1.81	0.63	1.99	2.43	2.23	10.74	13.5	12.05	10.86	7.07	8.28	7.12	11.55	no	no	no	no	no	no	no	no	no
chrV	153	17.38	14.06	12.95	13.38	20.41	13.3	15.97	11.15	12.62	16.81	19.8	18.22	14.53	11.08	18.92	5.37	3.68	5.65	5.17	3.48	2.73	4.82	1.99	3.88	2.18	15.01	16.86	15.1	8.32	14.84	11.78	8.75	12.57	no	no	no	no	no	no	no	no	no
chrV	154	10.56	10.33	7.36	7.8	8.28	10.63	12.84	10.66	12.59	11.02	7.83	12.58	11.54	9.64	6.51	7.54	4.69	6.7	3.22	5.27	3.69	3.78	3.04	3.83	3.93	12.15	9.06	10.67	14.03	6.73	7.24	9.99	6.17	no	no	no	no	no	no	no	no	no
chrV	155	5.44	8.23	12.27	7.43	5.42	7.75	7.97	8.17	7.89	8.68	7.37	9.59	9.66	9.21	8.21	7.54	5.13	4.46	4.64	7.19	4.61	6.99	3.97	5.01	6.55	10.04	11.14	11.38	8.66	7.25	8.28	8.23	10.16	no	no	no	no	no	no	no	no	no
chrV	156	3.84	2.3	2.45	7.43	2.57	5.59	5.31	5.45	5.54	4.34	3.45	4.49	4	6.52	2.83	10.39	6.69	8.12	6.85	8.63	5.07	6.8	7.94	9.88	11.79	2.38	3.77	3.08	11.55	11.9	12.07	7.64	7.62	no	no	no	no	no	no	no	no	no
chrV	157	4.48	2.87	2.04	4.09	2.57	4.5	4.43	3.63	4.7	3.25	5.3	3.89	2.36	4.54	3.96	12.02	12.05	8.52	14.91	12.7	12.22	10.01	10.98	14.3	14.15	2.11	4.72	2.85	9.9	9.32	9.31	13.71	12.69	no	no	no	no	no	no	no	no	no
chrV	158	2.72	5.07	1.23	4.27	2.71	5.77	3.65	4.65	4.84	3.89	3.11	2.55	3.42	5.1	6.94	15.28	12.49	11.87	15.62	12.1	16.94	12.75	13.78	15.48	12.97	2.38	3.68	2.49	11.34	6.21	13.79	9.11	8.52	no	no	no	no	no	no	no	no	no
chrV	159	2.56	4.95	1.12	4.53	4.03	4.63	2.88	4.76	4.87	2.69	3.82	2.52	5.1	5.42	2.6	13.69	9.46	13.58	11.15	14.33	13.92	9.9	11.14	11.83	14.07	2.75	3.42	1.23	9.24	5.8	7.04	9.89	5.84	no	no	no	no	no	no	no	no	no
chrV	160	3.84	5.26	2.39	5.33	3.85	4.98	4.32	4.08	3.51	5.54	3.42	5.29	3.85	4.82	5.94	9.78	8.55	10.08	13.47	7.91	7.91	11.4	7.82	10.08	7.73	1.67	3.21	3.32	5.91	6.47	8.74	9.14	10.28	no	no	no	no	no	no	no	no	no
chrV	161	5.83	6.68	3.4	4.13	7.05	8.24	7.35	5.57	4.4	6.85	6.81	6.74	5.65	4.87	8.77	10.12	9.27	7.26	6.44	8.39	5.96	10.98	8.19	8.08	7.69	3.78	3.79	4.94	11.96	10.34	7.51	10.21	6.61	no	no	no	no	no	no	no	no	no
chrV	162	6.18	8.7	5.12	5.74	9.72	7.69	6.91	4.91	5.23	7.25	7.71	8.8	5.21	6.22	8.22	8.23	7.74	6.99	5.99	7.24	7.21	5.22	6.22	4.96	4.84	4.24	5.12	3.17	10.11	9.77	7.42	10.56	6.9	no	no	no	no	no	no	no	no	no
chrV	163	12.47	7.27	4.09	6.32	18.27	9.73	8.85	8.17	7.47	15.18	15.43	8.69	3.3	8.08	20.1	10.19	14.06	19.28	14.31	16.54	14.52	15.87	14.95	12.39	24.36	2.38	3.77	2.61	7.01	8.28	8.62	9.01	10.52	no	no	no	no	no	no	no	no	no
chrV	164	21.75	15.69	2.86	5.94	23.12	15.86	14.61	6.35	8.58	30.18	21.64	20.67	4.71	9.78	26.04	12.84	14.95	16.23	15.32	15.1	20.98	17.19	13.08	16.22	16.24	3.43	4.72	4.03	10.73	9.83	10.69	8.62	10.16	no	no	no	no	no	yes	yes	no	no
chrV	165	18.87	16.26	1.64	7.06	20.55	17.84	17.93	7.26	7.89	27.47	21.41	20.37	6.36	8.79	35.38	12.02	12.05	12.99	15.92	11.75	12.68	15.68	10.51	11.5	7.07	3.43	7.36	5.69	14.03	10.35	11.04	11.36	7.25	no	no	no	no	no	yes	no	no	no
chrV	166	6.72	4.97	4.09	3.72	3.71	6.85	4.43	4.76	6.5	8.31	7.83	3.89	3.53	5.24	7.93	11	16.73	15.22	10.28	12.46	20.05	16.25	15.41	14.01	14.41	1.32	2.83	3.32	9.08	9.83	8.62	8.62	13.06	no	no	no	no	no	no	no	no	no
chrV	167	2.56	3.06	5.32	3.72	2	4.32	1.99	3.4	4.01	3.07	3.45	4.19	3.06	3.4	3.68	13.85	22.98	13.39	15.72	11.75	15.44	24.94	12.61	15.19	9.95	0.53	1.89	1.19	11.55	7.76	8.62	7.44	8.7	no	no	no	no	no	no	no	no	no
chrV	168	1.16	2.59	3.86	6.44	2.49	5.11	3.88	4.21	4.02	4.4	3.65	4.58	3.46	5.58	2.5	8.52	12.63	8.74	11.52	8.77	15.95	12.16	14.37	8.78	13.88	2.72	3.64	0.98	10.54	6.68	8.67	11.31	9.86	no	no	no	no	no	no	no	no	no
chrV	169	0.64	4.02	3.68	1.86	3.43	5.04	2.43	4.76	4.98	3.8	1.38	3	4.24	4.25	1.98	7.95	6.47	6.09	11.49	9.11	9.45	11.34	10.74	8.7	6.81	0.79	2.45	2.37	5.78	4.66	10.35	9.01	6.53	no	no	no	no	no	no	no	no	no
chrV	170	1.6	3.83	3.68	3.34	2.28	4.32	2.88	4.76	4.57	4.52	4.14	2.1	3.53	5.24	2.55	7.13	11.16	9.33	10.48	11.03	10.37	13.23	10.28	10.47	9.69	1.58	1.13	0.47	9.9	11.39	10	9.99	8.34	no	no	no	no	no	no	no	no	no
chrV	171	6.72	4.21	3.27	4.09	2.85	7.21	3.32	5.67	4.43	4.7	4.84	3	3.53	5.95	5.1	9.37	12.27	6.29	12.09	9.59	14.52	7.94	12.14	7.96	11.79	1.32	3.02	0.47	9.49	6.73	10.35	11.36	8.34	no	no	no	no	no	no	no	no	no
chrV	172	10.82	6.5	5.16	5.08	9.28	11.69	5.81	7.2	5.67	7.23	12.93	6.74	8.21	7.37	8.05	12.42	9.55	12.57	14.54	11.24	15.08	12.48	16.17	13.97	11.13	2.96	3.27	2.68	11.06	8.82	6.68	8.94	11.2	no	no	no	no	no	no	no	no	no
chrV	173	21.44	9.4	8.73	7.3	14.83	11.2	10.94	8.46	7.69	16.34	24	15.61	6.72	9.1	16.6	13.92	12.7	13.27	11.91	15.07	14.48	13.63	13.86	13.95	10.51	8.55	7.65	7.13	11.4	7.25	5.75	7.51	8.39	no	no	no	no	no	no	no	no	no
chrV	174	22.39	12.24	8.18	8.55	15.99	18.02	12.17	9.76	7.61	18.62	21.41	19.17	8.48	9.5	24.06	10.59	7.36	9.94	7.46	12.7	11.99	10.01	7.71	7.67	8.12	6.07	7.55	7.59	11.14	8.8	12.07	9.6	9.43	no	no	no	no	no	no	no	no	no
chrV	175	10.72	5.36	5.11	7.06	6.42	10.45	6.2	7.49	7.61	8.13	12.43	8.99	7.3	6.94	9.91	9.78	7.14	7.71	8.26	7.43	13.95	8.69	7.24	7	8.51	3.43	5.47	1.66	10.31	13.2	12.76	8.42	10.52	no	no	no	no	no	no	no	no	no
chrV	176	2.56	4.78	2.86	3.34	6	6.67	1.77	5.67	4.29	5.24	5.99	2.1	2.83	3.97	5.94	13.04	14.06	9.13	10.28	11.27	12.22	9.45	9.11	7.52	15.19	0.79	4.53	2.13	7.84	11.9	8.28	11.55	9.79	no	no	no	no	no	no	no	no	no
chrV	177	3.52	3.06	0.41	4.46	1.43	3.78	1.33	3.18	3.04	2.53	2.3	3	2.83	3.68	3.68	14.06	12.72	13.39	7.86	13.9	14.06	18.33	17.98	15.92	33.27	1.58	2.64	0.71	6.19	6.21	7.24	7.83	9.79	no	no	no	no	no	no	no	no	no
chrV	178	2.24	4.59	3.68	5.2	6.57	6.49	3.54	6.58	4.98	4.52	3.91	2.1	3.06	5.39	7.08	18.95	16.06	15.02	17.53	14.62	19.82	21.35	20.32	19.91	16.24	0.79	3.21	1.66	6.19	12.42	11.73	9.79	11.97	no	no	no	no	no	no	no	no	no
chrV	179	3.2	5.16	3.68	5.57	3.71	7.03	3.54	5.9	4.43	4.16	5.3	3.89	3.53	6.52	6.79	19.76	18.96	16.23	13.3	17.26	24.43	16.82	20.09	15.04	19.65	1.32	3.4	2.37	14.03	7.25	10.35	9.01	10.88	no	no	no	no	no	no	no	no	no
chrV	180	4.8	5.16	2.04	7.06	2.85	7.39	6.2	4.31	5.4	5.78	3.91	4.49	2.83	5.53	7.93	15.89	12.94	15.02	14.71	13.66	21.21	21.73	13.55	15.04	17.29	1.85	5.47	1.42	8.66	7.25	12.07	9.99	10.16	no	no	no	no	no	no	no	no	no
chrV	181	4.16	5.36	3.27	4.09	5.14	5.77	4.87	4.99	5.54	6.69	6.45	3.3	5.18	7.09	5.94	16.3	16.29	11.77	9.47	19.65	14.98	19.08	14.95	14.3	16.76	1.85	3.4	1.9	8.25	7.76	9.66	9.2	11.97	no	no	no	no	no	no	no	no	no
chrV	182	7.15	7.33	6	8.2	8.22	6.89	7.31	6.84	7.1	7.6	6.63	7.51	6.38	6.66	5.32	7.19	10.16	8.26	10.1	6.75	9.8	10.28	7.8	7.38	8.65	4.48	6.18	5.01	8.49	10.56	9.65	8.63	8.46	no	no	no	no	no	no	no	no	no
chrV	183	4.78	4.82	4.9	5.9	6.86	5.7	5.22	4.8	6.36	6.52	3.84	5.07	6.39	5.76	4.54	8.07	13.94	9.37	7.92	11.54	12.94	13.63	10.36	10.07	11.74	4.06	6.2	3.69	10.42	10.03	10.01	8.95	11.11	no	no	no	no	no	no	no	no	no
chrV	184	2.56	4.4	4.09	7.43	4.28	5.23	3.54	6.35	4.98	4.34	2.99	2.7	2.36	5.81	4.25	23.84	34.58	26.99	17.94	29.96	32.27	31.74	32	26.1	27.24	1.32	3.59	1.19	9.08	10.87	8.97	11.16	12.33	no	no	no	no	no	no	no	no	no
chrV	185	1.92	2.49	1.64	2.23	1.71	3.24	0.66	2.95	3.74	3.07	2.3	2.1	0.47	4.11	1.42	31.38	33.91	18.47	21.97	19.42	18.21	27.4	21.49	20.05	25.41	1.06	0.75	1.66	9.08	3.62	5.86	7.83	9.79	no	no	no	no	no	no	no	no	no
chrV	186	1.6	3.44	1.64	3.72	1.43	5.04	3.54	6.13	2.63	3.25	2.99	3.3	3.3	2.98	3.4	15.28	15.62	15.02	11.29	14.14	17.29	16.06	21.25	17.4	22	1.58	3.77	1.19	7.84	12.42	12.07	8.81	12.69	no	no	no	no	no	no	no	no	no
chrV	187	1.92	4.21	2.45	4.83	0.86	5.23	2.66	5.9	4.98	3.07	2.3	3.3	2.36	3.68	4.81	12.22	11.16	8.93	12.5	12.46	12.22	17.19	11.44	11.8	14.41	1.85	4.15	1.19	7.43	8.8	13.45	6.85	7.62	no	no	no	no	no	no	no	no	no
chrV	188	2.06	3.85	1.52	3.34	3.6	7.02	4.13	4.12	5.12	3.27	3.95	3.63	2.08	4.35	4.87	8.93	8.81	8.94	7.34	12.2	12.42	9.81	7.82	7.95	10.26	2.6	3.6	3.12	6.12	6.59	6.92	9.11	8.68	no	no	no	no	no	no	no	no	no
chrV	189	4.16	5.74	1.23	3.72	2.85	4.5	5.53	4.99	6.23	4.52	5.3	4.49	4.71	6.66	3.68	10.19	13.83	8.52	8.46	7.91	10.6	7.75	8.17	10.17	8.12	2.11	3.21	2.37	7.43	11.39	8.28	10.77	11.97	no	no	no	no	no	no	no	no	no
chrV	190	1.6	3.25	1.64	3.34	2.28	4.32	3.54	3.63	4.15	1.27	2.53	1.8	6.6	4.25	3.11	9.98	12.49	9.13	7.05	8.39	8.99	5.86	8.64	7.37	8.12	1.06	1.89	0.95	9.49	7.25	8.28	7.64	7.25	no	no	no	no	no	no	no	no	no
chrV	191	1.92	3.06	2.86	5.57	1.71	4.14	3.54	2.72	4.29	4.16	3.45	1.8	4.71	3.4	4.53	7.74	13.61	9.54	8.26	10.55	11.99	11.71	9.58	10.76	9.43	1.85	1.51	0.71	9.49	7.25	8.62	12.93	9.07	no	no	no	no	no	no	no	no	no
chrV	192	3.3	5.36	3.09	7.47	4.69	5.81	5.6	7.02	6.18	3.55	2.99	3.36	6.32	5.21	4.61	8.5	9.26	10.83	8.39	9.09	15.31	11.25	8.31	7.76	8.57	1.83	2.84	2.22	15.03	10.39	8.71	6.69	9.38	no	no	no	no	no	no	no	no	no
chrV	193	0.96	3.83	5.32	5.94	1.71	5.04	3.98	5.22	5.95	4.52	2.76	2.4	8.01	6.8	2.55	9.78	16.29	10.35	12.9	8.15	14.75	14.17	12.14	9.29	13.88	1.58	3.96	0.95	6.6	10.35	11.04	8.62	11.97	no	no	no	no	no	no	no	no	no
chrV	194	3.14	4.42	3.47	4.4	3.67	6.4	3.18	5.68	7	3.8	2.95	2.38	5.92	6.13	6.5	7.88	10.61	8.22	11.95	8.95	11.86	13.04	10.32	10.93	9.38	1.36	3.02	3.09	9.96	4.52	8.28	9.73	7.96	no	no	no	no	no	no	no	no	no
chrV	195	0.96	3.06	2.86	4.46	1.43	5.95	2.21	4.99	4.01	1.99	2.53	2.4	4.95	5.53	3.68	10.8	8.03	7.91	12.09	10.31	10.6	10.77	10.51	11.65	13.62	1.85	2.83	0.95	8.66	8.8	10	9.6	9.43	no	no	no	no	no	no	no	no	no
chrV	196	1.92	4.88	2.56	4.83	2.64	5.92	5.64	7.01	4.88	4.01	2.44	3.44	4.71	4.62	6.79	10.31	13.66	8.96	12.24	14.9	18.61	12.11	12.73	12.66	14.73	3.76	2.96	1.07	9.49	10.35	8.13	9.11	6.89	no	no	no	no	no	no	no	no	no
chrV	197	3.23	5.66	3.07	2.6	2.14	6.13	5.42	5.92	4.17	4.72	4.37	5.24	3.77	7.02	3.68	11.61	15.17	9.84	8.89	14.86	12.45	13.98	13.43	12.16	16.04	1.58	4.34	1.42	8.04	9.83	6.9	9.2	10.01	no	no	no	no	no	no	no	no	no
chrV	198	1.27	3.75	2.93	5.48	3.74	4.49	2.63	2.74	3.96	2.33	2.78	3.13	1.85	4.14	2.35	9.59	7.11	6.95	8.08	5.09	10.82	10.69	6.63	7.86	6.99	1.55	2.44	1.7	7.54	9.45	6.95	7.54	5.55	no	no	no	no	no	no	no	no	no
chrV	199	2.56	5.74	3.27	5.94	4.57	5.95	4.87	4.76	5.4	2.71	4.14	1.5	3.77	7.09	5.38	9.37	16.73	10.96	11.29	13.66	13.14	12.85	10.98	12.24	11.53	3.43	3.77	1.9	9.08	10.35	9.31	7.83	10.16	no	no	no	no	no	no	no	no	no
chrV	200	1.28	5.16	2.45	4.09	1.43	4.32	2.43	3.4	3.46	2.89	2.53	2.1	2.83	4.54	3.68	14.26	22.98	13.19	11.29	18.46	27.89	21.54	24.29	17.25	26.46	1.06	2.83	1.42	7.01	10.35	4.83	10.18	10.16	no	no	no	no	no	no	no	no	no
chrV	201	3.2	3.06	2.86	4.83	2.85	4.5	1.77	4.54	4.15	2.53	5.3	2.7	2.12	4.39	1.98	29.95	39.49	23.74	31.84	28.76	31.58	42.51	32	33.18	26.98	1.85	3.21	0.95	10.31	8.28	10.35	8.03	9.79	no	no	no	no	no	no	no	no	no
chrV	202	1.6	2.87	2.45	4.46	2.57	4.5	2.21	2.5	4.7	1.81	1.84	0.9	2.59	3.68	2.83	10.39	11.6	7.31	14.91	7.43	9.22	11.71	8.17	12.68	7.6	0.79	2.83	0.95	6.19	7.25	6.9	8.23	7.25	no	no	no	no	no	no	no	no	no
chrV	203	3.77	4.47	2.79	5.13	4.75	7.31	4.4	4.57	6.15	3.05	4.65	2.38	4.75	7.74	4.13	8.59	10.34	9.37	16.26	9.69	11.64	9.36	11.91	12.02	9.47	1.84	3.06	2.09	3.59	9.23	10.4	10.06	8.34	no	no	no	no	no	no	no	no	no
chrV	204	2.12	3.48	3.6	3.29	3.17	4.5	3.77	5.53	4.79	3.52	4.08	3.85	2.03	5.73	5.71	19.43	25.05	18.61	21.02	23.91	20.12	22.28	20.41	23.63	23.98	1.84	3.37	2.46	7.59	8.27	6.01	8.55	9.08	no	no	no	no	no	no	no	no	no
chrV	205	2.56	5.93	3.27	4.09	4.57	7.03	2.21	6.13	3.32	5.42	4.37	3.89	2.36	4.96	2.26	14.26	13.61	13.8	20.69	16.54	15.44	12.09	14.95	16.51	18.6	1.58	3.96	1.66	9.9	6.73	9.77	9.6	10.88	no	no	no	no	no	no	no	no	no
chrV	206	1.92	3.44	2.86	2.97	3.14	4.5	3.98	4.54	4.7	4.52	4.14	4.19	3.06	4.25	4.53	9.58	11.16	10.55	11.69	12.94	10.37	10.96	10.51	12.68	6.55	1.58	3.59	2.13	7.43	11.9	7.24	6.66	8.7	no	no	no	no	no	no	no	no	no
chrV	207	6.59	5.02	4.81	5.82	6.03	6.56	5.55	5.96	5.53	6.79	5.05	7.8	3.78	5.76	7.52	14.12	11.45	11.82	11.61	9.01	10.27	13.04	9.89	10.03	10.15	2.7	5.03	3.9	10.64	7.49	9.68	8.76	8.15	no	no	no	no	no	no	no	no	no
chrV	208	6.08	7.08	5.72	5.94	6.28	7.93	5.98	7.71	8.03	8.31	9.21	5.39	6.12	8.08	9.62	13.65	14.28	13.8	14.71	11.27	14.52	11.15	17.75	15.19	8.91	3.43	6.42	5.69	9.08	11.9	15.17	10.38	11.97	no	no	no	no	no	no	no	no	no
chrV	209	6.08	8.42	6.13	5.57	9.99	7.75	6.86	7.94	6.5	6.51	8.75	6.29	4.95	7.79	5.66	9.17	10.93	8.93	10.68	11.98	5.99	9.64	7.47	8.99	3.41	5.28	4.53	5.45	9.9	10.35	6.9	13.32	9.43	no	no	no	no	no	no	no	no	no
chrV	210	7.04	8.03	13.08	9.29	7.99	8.11	9.96	6.35	8.58	9.04	8.06	8.39	8.95	9.78	7.64	11.61	9.15	9.94	7.86	8.39	4.61	9.45	5.37	8.99	2.62	7.92	6.42	9.48	9.49	7.76	10.35	11.95	11.97	no	no	no	no	no	no	no	no	no
chrV	211	9.92	11.48	9	10.03	10.56	8.29	11.29	13.16	8.86	11.93	12.89	12.88	10.6	7.37	10.19	11	4.69	7.1	8.67	4.31	3.46	5.48	3.04	4.13	1.31	14	9.63	10.91	6.19	8.28	10.69	8.81	11.97	no	no	no	no	no	no	no	no	no
chrV	212	9.97	8.03	9.91	9.36	10.14	9.61	12.44	9.21	7.85	10.62	12.3	12.85	8.89	9.4	10.16	4.43	2.63	6.98	7.64	4.9	2.82	5.15	1.57	2.3	0.66	12.97	9.67	11.24	11.89	10.58	12.07	10.42	12.71	no	no	no	no	no	no	no	no	no
chrV	213	6.27	8.05	4.22	6.19	5.77	4.99	7.18	6.13	6.48	5.47	4.33	6.08	6.2	5.49	5.01	4.75	1.97	3.71	2.83	1.66	2.02	3.29	1.44	3.9	0.91	7.57	5.66	6.54	12.67	12.4	11.82	9.48	10.54	no	no	no	no	no	no	no	no	no
chrV	214	9.98	8.83	8.3	10.01	7.43	8.05	8.86	8.74	10.82	10.69	7.24	10.05	10.69	10.04	8.21	4.24	1.57	5.57	2.4	2.54	1.71	2.54	2.59	3.25	2.06	12.34	8.83	7.91	11.35	8.19	9.45	9.58	7.37	no	no	no	no	no	no	no	no	no
chrV	215	12.19	11.85	13.05	11.65	12.17	10.38	11.44	10.65	11.48	14.18	12.93	14.04	11.5	9.03	11.07	2.99	3.18	2.85	1.87	5.42	2.04	2.11	2.38	5.06	2.5	11.1	11.02	14.76	13.24	6.87	11.98	8.33	6.57	no	no	no	no	no	no	no	no	no
chrV	216	4.8	10.62	9.81	8.55	6.57	10.09	8.96	9.98	8.03	7.14	6.45	9.59	10.84	9.28	6.51	2.85	5.13	4.26	4.53	3.12	1.38	1.61	1.17	3.02	1.57	7.39	11.14	10.79	8.46	10.87	10	8.52	11.24	no	no	no	no	no	no	no	no	no
chrV	217	8	6.12	11.86	11.52	7.42	11.17	9.52	9.08	11.07	10.3	8.75	11.38	10.6	10.91	6.51	4.69	2.68	5.07	4.23	2.16	1.38	2.46	2.8	4.28	1.31	14.26	14.34	10.67	8.25	7.76	10	9.4	10.52	no	no	no	no	no	no	no	no	no
chrV	218	8.64	9.56	8.59	9.29	9.99	9.01	10.85	9.98	8.3	8.31	5.53	9.59	11.78	9.64	9.34	1.63	1.78	3.86	4.23	1.68	1.38	1.89	2.1	2.65	1.05	6.07	7.74	7.59	11.14	9.83	8.62	9.01	6.53	no	no	no	no	no	no	no	no	no
chrV	219	5.44	9.95	10.63	5.94	9.42	7.39	11.73	9.98	10.65	9.58	8.98	7.79	10.84	10.35	6.51	3.26	1.12	4.67	2.02	2.16	2.54	3.4	2.57	3.54	0.79	12.68	10.19	8.06	10.73	9.83	8.28	9.2	9.07	no	no	no	no	no	no	no	no	no
chrV	220	7.04	11.29	11.86	9.29	13.42	8.47	13.28	14.07	11.76	11.21	8.98	11.68	12.72	9.21	6.23	2.44	2.23	5.48	3.43	3.84	1.38	0.94	3.5	2.95	1.05	6.6	12.83	15.41	8.25	10.87	8.97	11.16	6.89	no	no	no	no	no	no	no	no	no
chrV	221	6.08	11.29	11.04	9.66	9.42	9.01	9.52	9.08	10.1	9.4	8.06	7.19	10.13	12.19	10.76	2.65	2.45	4.87	1.81	4.07	0.92	1.13	0.93	3.98	1.83	10.83	9.06	10.2	9.08	3.62	10.35	10.58	6.53	no	no	no	no	no	no	no	no	no
chrV	222	3.87	7.7	6.73	6.68	6.67	9.29	7.12	7.77	7.34	6.82	6.31	8.74	7.12	8.08	7.74	3.14	3.6	5.23	3.16	2.99	1.51	1.79	3.54	3.55	2.58	7.74	8.42	6.49	8.02	7.18	8.95	8.12	8.73	no	no	no	no	no	no	no	no	no
chrV	223	15	17.11	14.48	11.27	12.62	10.39	12.77	13.33	11.75	13.62	13.17	15.86	14.02	11.04	11.19	3.98	3.66	4.15	4.37	5.39	1.75	2.94	3.62	2.74	1.96	12.98	15.71	13.68	8.33	12.22	9.54	9.14	11.54	no	no	no	no	no	no	no	no	no
chrV	224	17.91	16.07	18.81	15.23	11.13	14.05	18.37	16.11	14.53	13.74	16.81	17.07	16.02	12.47	16.13	3.26	4.02	4.87	5.44	4.31	3.46	3.4	1.87	3.83	2.62	15.84	17.55	16.36	8.25	9.83	8.62	9.01	11.97	no	no	no	no	no	no	no	no	no
chrV	225	7.68	11.67	11.04	10.03	7.99	6.85	9.52	8.85	12.45	11.75	8.52	12.28	9.89	11.34	7.36	2.04	3.57	4.06	3.83	3.36	3.23	3.59	2.34	3.1	1.31	12.15	12.46	10.67	9.9	8.8	9.31	7.83	6.89	no	no	no	no	no	no	no	no	no
chrV	226	6.4	13.58	13.08	10.4	7.71	8.65	9.3	12.25	10.38	10.3	9.21	8.99	12.48	11.2	9.34	4.69	7.14	6.9	5.64	4.07	3.46	3.78	4.2	3.98	2.36	10.56	11.14	12.57	8.25	7.25	7.59	7.44	7.25	no	no	no	no	no	no	no	no	no
chrV	227	7.36	9.95	14.72	12.26	9.42	9.19	6.42	7.49	9.96	7.95	8.29	8.39	12.48	9.92	8.49	4.69	3.79	5.28	4.64	5.75	2.77	7.75	3.5	4.13	2.36	8.19	10.76	7.59	7.43	7.76	10.35	7.05	10.88	no	no	no	no	no	no	no	no	no
chrV	228	4.8	8.61	9.81	7.43	6.28	6.13	5.31	9.3	6.5	6.14	6.68	3.89	10.6	7.94	7.36	2.85	2.23	4.26	3.22	5.27	4.84	3.59	3.74	4.13	2.88	11.36	8.12	7.11	6.19	5.69	7.93	11.16	8.34	no	no	no	no	no	no	no	no	no
chrV	229	3.84	11.09	6.95	11.52	9.71	8.11	8.63	11.57	10.65	7.95	8.52	8.99	10.6	9.21	6.79	4.48	2.9	4.06	5.44	3.84	3.69	1.7	1.87	2.95	2.62	14.26	9.81	9.01	8.66	10.35	7.93	9.01	9.43	no	no	no	no	no	no	no	no	no
chrV	230	12.47	12.05	8.59	12.63	8.56	6.85	8.63	10.66	12.04	8.31	8.52	10.48	10.36	9.35	7.08	4.07	3.79	3.45	6.65	4.07	2.31	5.48	2.1	4.13	3.14	12.15	12.83	14.7	11.55	9.83	8.97	10.58	6.17	no	no	no	no	no	no	no	no	no
chrV	231	9.6	12.05	13.9	13.38	12.56	14.05	14.17	10.89	11.62	10.66	8.75	9.59	15.07	11.05	11.32	6.52	3.79	5.68	3.63	3.84	3.23	4.16	4.44	4.42	3.67	11.88	13.97	14.7	10.31	12.42	8.62	8.81	9.07	no	no	no	no	no	no	no	no	no
chrV	232	4.8	10.9	13.08	9.29	6.57	9.01	8.85	9.76	9.82	7.23	8.75	9.29	8.95	9.5	8.78	4.69	2.9	6.09	5.04	6.95	3.46	2.65	2.8	5.01	3.93	15.58	11.14	9.01	11.55	8.28	5.52	9.2	12.33	no	no	no	no	no	no	no	no	no
chrV	233	5.44	13.96	11.04	14.49	8.28	9.37	12.4	13.39	15.5	11.57	11.74	11.38	16.02	13.32	14.15	4.48	4.91	4.46	4.03	4.07	3.23	3.78	4.67	4.72	3.14	12.41	16.42	14.7	10.31	7.25	4.14	9.01	9.43	no	no	no	no	no	no	no	no	no
chrV	234	7.36	12.24	12.67	15.6	10.56	10.63	10.18	12.48	14.53	8.86	8.75	9.59	13.43	13.04	9.06	3.67	2.68	5.28	4.43	2.16	3.69	3.78	1.87	3.24	1.83	13.2	14.53	15.18	7.84	15.53	7.24	8.23	10.16	no	no	no	no	no	no	no	no	no
chrV	235	9.28	11.29	9.4	9.66	8.56	7.57	9.3	11.34	9.55	10.66	8.29	9.29	13.19	9.78	7.08	4.28	2.45	5.28	5.04	2.88	2.77	3.59	3.04	2.36	2.36	11.09	11.7	9.25	9.49	13.46	7.59	8.03	10.16	no	no	no	no	no	no	no	no	no
chrV	236	3.52	8.42	8.18	12.63	7.99	7.03	9.96	9.08	8.99	8.31	6.22	8.09	8.48	8.36	6.79	3.87	2.9	3.04	2.82	4.07	2.31	2.08	3.04	5.01	2.62	7.13	9.06	7.11	9.9	5.18	5.86	7.64	8.34	no	no	no	no	no	no	no	no	no
chrV	237	13.11	16.45	21.26	17.83	16.27	13.87	16.38	14.52	21.03	13.92	11.74	14.08	14.13	13.04	13.87	4.48	3.57	4.67	6.25	4.31	1.61	2.65	3.74	4.13	3.14	15.05	21.52	19.92	6.6	9.32	8.97	7.64	10.88	no	no	no	no	no	no	no	no	no
chrV	238	7.68	10.71	13.49	13.38	9.71	6.67	11.07	10.66	9.69	11.02	10.59	10.18	10.6	10.63	9.62	4.89	2.9	2.64	4.43	3.6	1.84	2.83	3.27	3.1	2.36	10.83	14.16	8.54	15.68	10.87	7.24	7.83	12.33	no	no	no	no	no	no	no	no	no
chrV	239	16.31	19.89	18.4	14.49	14.56	11.35	20.81	14.97	15.08	18.98	13.82	17.37	19.31	13.61	17.27	2.44	3.57	4.67	6.05	2.4	2.31	2.83	1.87	5.6	2.1	14.52	16.23	15.89	11.14	10.87	10	7.44	13.42	no	no	no	no	no	no	no	no	no
chrV	240	21.43	14.54	15.54	11.52	15.7	14.05	16.38	15.65	14.53	21.69	18.65	19.77	22.61	16.87	18.97	5.7	5.35	5.48	9.88	3.6	1.84	4.35	1.63	2.95	2.88	17.17	18.31	18.02	11.55	7.25	13.1	11.55	11.24	no	no	no	no	no	no	no	no	no
chrV	241	15.03	15.69	11.86	14.86	15.7	15.86	17.27	14.07	11.49	15.9	16.81	19.17	16.72	10.06	20.66	4.89	2.01	7.1	6.25	4.07	1.84	2.08	3.04	3.83	0.52	12.41	16.61	16.84	10.73	9.32	9.66	13.51	8.7	no	no	no	no	no	no	no	no	no
chrV	242	8	12.63	14.31	8.17	12.56	7.57	11.29	9.98	11.07	9.58	13.82	12.88	10.6	10.63	11.89	3.06	1.78	4.06	4.03	4.07	1.15	2.08	1.63	2.21	0.79	11.09	12.08	13.04	9.49	8.8	11.73	8.81	10.88	no	no	no	no	no	no	no	no	no
chrV	243	25.27	17.98	18.4	14.86	23.12	20.36	18.82	14.07	12.73	23.68	25.1	23.07	13.66	15.59	24.91	3.06	3.35	8.32	4.64	5.03	2.31	1.7	4.9	4.13	1.83	18.75	13.78	16.36	10.31	10.35	9.31	11.16	8.34	no	no	no	no	no	no	no	no	no
chrV	244	23.99	20.28	18.4	13	22.27	17.84	19.48	14.29	15.08	23.13	19.34	24.86	14.13	13.61	25.19	4.28	3.35	8.12	8.46	4.31	1.84	2.27	3.97	3.98	2.36	16.11	14.91	15.18	11.96	7.25	11.73	10.77	10.16	no	no	no	no	no	no	no	no	no
chrV	245	15.67	14.92	15.95	14.86	14.84	18.38	17.93	13.84	15.64	17.71	21.18	17.97	18.61	15.87	18.97	3.06	1.12	4.87	4.64	4.31	3	3.02	2.34	2.95	2.88	15.58	18.31	14.23	11.96	5.18	9.66	10.18	12.69	no	no	no	no	no	no	no	no	no
chrV	246	9.28	10.52	13.9	12.63	11.13	10.27	11.73	9.98	12.32	11.57	11.51	7.79	11.54	11.62	8.78	2.85	1.56	4.87	2.62	1.68	1.84	3.21	2.1	2.21	0.79	8.19	10.38	12.09	7.84	8.28	10.35	7.25	13.42	no	no	no	no	no	no	no	no	no
chrV	247	9.92	13.96	11.86	8.55	10.28	10.63	16.38	11.12	11.62	13.01	10.59	12.58	11.78	12.05	11.32	2.65	4.46	4.67	2.22	3.12	1.38	3.02	1.87	2.36	0.52	9.77	13.78	11.86	9.08	11.39	8.62	8.62	11.97	no	no	no	no	no	no	no	no	no
chrV	248	19.83	22.76	14.31	18.95	19.98	17.12	13.5	17.92	17.99	20.06	22.8	23.07	18.14	11.76	28.87	3.46	1.34	5.48	3.63	4.79	2.31	1.7	3.74	3.69	2.1	19.28	14.16	14.94	6.6	6.21	10	7.25	10.52	no	no	no	no	no	no	no	no	no
chrV	249	37.42	22.19	23.31	16.35	37.4	28.83	24.79	16.56	16.88	30.36	29.47	30.85	22.38	17.57	38.5	3.26	4.02	5.28	4.43	4.31	3.69	3.4	1.4	4.13	3.14	19.54	21.89	18.97	9.9	8.8	10.69	9.6	9.43	no	no	no	no	no	no	no	no	no
chrV	250	21.43	23.53	16.76	17.09	23.69	22.34	18.15	14.29	16.05	20.78	20.95	23.96	21.2	14.6	27.17	3.06	3.79	6.09	6.85	3.12	2.54	1.32	3.04	3.69	2.1	16.64	15.85	18.73	10.73	5.69	11.73	10.38	13.06	no	no	no	no	no	no	no	no	no
chrV	251	23.35	20.47	20.85	20.81	23.69	13.51	15.94	17.02	18.96	20.96	22.8	22.77	18.61	18.14	28.31	3.67	3.12	4.06	5.24	4.79	2.07	4.16	5.14	3.24	1.57	19.28	17.55	18.02	7.43	10.87	6.55	9.01	11.97	no	no	no	no	no	no	no	no	no
chrV	252	18.55	13.96	18.81	14.86	17.13	12.79	16.6	12.48	14.25	15.54	14.97	14.38	15.31	14.88	22.08	3.67	1.78	6.09	5.64	3.84	2.77	4.16	4.2	2.8	1.31	16.11	14.53	10.91	13.2	10.87	6.55	9.6	11.24	no	no	no	no	no	no	no	no	no
chrV	253	8.96	13.01	11.45	14.86	9.14	10.45	8.19	9.98	12.18	10.3	6.45	8.99	11.07	10.35	11.61	4.89	4.46	7.1	6.25	5.27	5.07	3.97	3.5	2.95	1.83	12.15	10.19	7.59	11.14	7.76	8.97	8.42	9.79	no	no	no	no	no	no	no	no	no
chrV	254	3.84	10.33	11.86	8.55	10.28	9.01	6.64	9.3	9.41	7.95	4.37	5.99	9.66	8.08	7.93	9.78	11.38	10.15	9.27	7.43	10.37	9.07	5.84	8.85	3.14	10.83	7.93	9.72	11.14	10.87	8.62	7.05	7.98	no	no	no	no	no	no	no	no	no
chrV	255	9.92	13.01	11.86	10.03	11.99	9.55	14.17	8.62	12.73	9.22	9.9	11.08	12.25	11.2	6.79	10.19	13.39	8.52	12.9	7.43	6.92	13.79	8.41	8.26	7.33	13.2	10.76	12.09	7.84	9.83	7.59	11.36	13.78	no	no	no	no	no	no	no	no	no
chrV	256	6.72	9.95	7.36	13	8.85	8.11	10.63	8.85	11.62	7.95	7.83	6.29	10.6	9.35	7.08	5.09	10.71	8.73	6.85	10.31	6.45	5.67	6.54	7.96	6.55	7.39	6.42	10.91	15.68	7.76	9.31	9.99	7.25	no	no	no	no	no	no	no	no	no
chrV	257	4.48	5.55	6.95	6.32	7.14	7.03	6.2	7.26	5.95	4.16	7.14	7.49	6.6	7.79	4.53	7.13	4.69	4.06	8.67	4.79	3.69	4.72	2.57	3.39	2.88	7.39	5.28	7.11	5.36	9.32	6.21	9.4	8.34	no	no	no	no	no	no	no	no	no
chrV	258	7.68	10.9	7.77	14.12	12.28	8.65	10.63	10.89	10.24	8.31	5.53	9.89	8.48	9.07	8.49	10.19	4.69	8.12	6.25	5.75	5.07	4.91	4.9	6.78	3.93	11.09	8.3	8.54	8.25	11.9	8.28	11.95	10.16	no	no	no	no	no	no	no	no	no
chrV	259	8.7	7.19	13.62	9.11	5.57	9.24	10.65	7.9	11.25	9.27	7.68	9.45	11.91	8.54	8.02	8.28	4.3	6.55	6.68	5.99	2.7	2.85	3.54	4.35	2.65	6.41	10.47	10.89	8.02	8.01	6.93	9.08	9.96	no	no	no	no	no	no	no	no	no
chrV	260	4.48	9.37	7.56	9.85	7.71	4.41	5.98	5.56	5.12	8.4	6.22	5.24	8.13	7.44	5.94	1.53	2.01	3.96	4.13	2.52	1.61	1.32	1.63	2.29	0.65	5.94	8.3	8.3	9.08	6.99	7.59	7.44	9.25	no	no	no	no	no	no	no	no	no
chrV	261	32.07	20.56	19.63	19.07	25.41	21.08	22.25	13.4	13.17	23.4	22.62	26.31	16.68	16.01	31.11	2.89	3.35	4.13	4.43	4.31	2.69	1.76	1.21	2.24	1	18	16	18.04	8.04	8.2	12.59	10.15	9.31	no	no	no	no	no	no	no	no	no
chrV	262	36.73	25.35	15.95	18.14	26.26	24.14	22.25	13.27	12.11	27.71	24.56	29.06	16.37	16.18	35.9	2.78	2.83	4.57	4.97	3.52	2.69	1.54	2.34	3.64	2.1	22.14	13.59	14.39	9.97	10.87	10.06	10.84	9.07	no	no	no	no	no	no	yes	no	yes
chrV	263	16.54	13.77	6.77	12.45	13.96	11.18	12.15	8.54	12.33	15.18	14.23	14.54	12.44	13.21	12.68	4.7	4.88	6.2	6.56	6.17	4.75	6.4	4.88	5.68	4.01	12.29	13.01	12.69	11.08	9.37	12.21	8.09	7.48	no	no	no	no	no	no	no	no	no
chrV	264	8.32	8.61	11.86	11.52	7.42	10.63	8.41	9.76	10.93	9.22	7.6	10.48	11.07	12.19	8.49	1.43	2.68	4.46	4.43	1.92	1.38	1.13	0.7	1.33	0.52	9.77	11.51	7.11	8.66	6.21	6.9	8.23	9.07	no	no	no	no	no	no	no	no	no
chrV	265	204.87	331.09	295.52	299.11	248.7	273.05	314.48	316.04	332.75	296.25	255.04	263.48	306.17	316.13	237.03	62.58	56.82	113.15	104.55	87.35	47.88	51.13	52.19	80.79	32.25	328.49	324.82	322.26	268.79	275.43	289.37	330.53	308.09	no	no	yes	no	no	no	no	no	no
chrV	266	94.06	145.05	139.07	138.49	122.23	128.37	131.84	142.95	142.78	134.65	113.82	123.19	129.8	152.35	109.83	31.58	26.1	45.82	44.34	43.39	25.17	27.5	25.44	37.49	18.3	153.85	143.85	136.65	131.11	127.94	128.74	141.61	135.4	no	no	yes	no	no	no	no	no	no
chrV	267	37.24	57.94	49.1	56.91	45.31	46.68	49.3	47.85	57.63	52.02	45.37	48.28	48.78	54.77	42.07	10.36	8.55	16.56	17.58	16.67	9.24	10.55	9.02	12.94	7.08	58.49	52.45	52.8	46.46	48.49	52.97	53.48	46.53	no	no	yes	no	no	no	no	no	no
chrV	268	6.4	10.9	11.04	11.52	8.28	7.03	10.4	11.57	11.76	12.47	8.75	8.39	12.01	11.05	7.36	1.43	2.68	4.26	3.83	1.2	1.61	0.76	2.57	3.24	2.1	13.47	10.76	10.2	9.49	8.28	7.93	7.25	9.79	no	no	no	no	no	no	no	no	no
chrV	269	15.03	13.58	15.95	12.26	18.27	13.15	17.04	17.24	17.02	13.74	16.35	17.67	19.79	14.31	14.44	2.44	1.12	3.25	4.03	4.55	2.54	2.27	0.93	1.92	1.57	13.2	17.55	16.84	8.25	11.9	9.66	9.79	8.34	no	no	no	no	no	no	no	no	no
chrV	270	13.43	13.39	12.27	10.4	13.42	14.05	12.62	12.93	12.73	14.1	9.67	17.67	15.55	13.61	13.02	2.44	1.12	4.67	4.84	2.16	2.54	3.02	1.63	3.98	1.05	17.17	13.97	15.89	7.84	8.8	8.62	8.62	8.34	no	no	no	no	no	no	no	no	no
chrV	271	7.68	10.52	13.08	12.63	8.85	8.29	11.51	12.71	11.49	11.57	8.75	12.88	9.66	10.2	10.47	2.24	3.79	3.86	5.04	1.92	3.23	2.83	2.34	3.54	1.57	8.98	10.76	10.91	7.84	11.9	8.97	9.99	6.17	no	no	no	no	no	no	no	no	no
chrV	272	10.87	10.14	11.04	14.86	11.13	9.73	9.08	12.93	9.13	10.12	8.06	8.09	12.01	8.08	8.49	2.65	3.57	4.46	4.03	4.07	2.07	3.02	3.5	3.39	2.36	9.51	10.19	9.96	7.01	5.18	8.28	8.81	11.61	no	no	no	no	no	no	no	no	no
chrV	273	11.83	11.67	10.22	15.6	7.99	8.11	10.85	7.71	10.93	9.22	6.91	6.89	11.07	10.2	5.94	2.24	1.78	1.22	6.45	4.31	1.61	2.27	2.8	3.69	1.31	9.51	9.25	10.2	11.14	11.9	10	10.58	9.43	no	no	no	no	no	no	no	no	no
chrV	274	7.68	8.61	8.59	9.29	7.14	5.95	9.52	7.94	8.3	7.23	7.6	8.69	9.89	10.63	8.78	1.63	3.35	3.65	5.44	2.16	1.61	1.7	2.34	5.46	0.79	10.04	8.68	8.06	7.01	11.9	4.48	7.83	9.07	no	no	no	no	no	no	no	no	no
chrV	275	10.56	10.33	9.4	5.94	9.71	9.73	9.3	13.61	11.62	9.58	10.82	10.78	10.84	10.91	6.51	4.07	4.24	6.09	10.28	2.64	2.54	4.91	4.9	6.05	1.05	14	10.95	14.23	9.49	9.32	10	6.07	10.16	no	no	no	no	no	no	no	no	no
chrV	276	6.4	12.43	11.45	9.29	5.14	7.21	7.75	8.62	9.13	8.49	5.07	8.69	11.07	9.21	6.79	4.28	11.38	8.52	8.67	7.43	5.3	10.39	8.64	10.17	4.72	9.77	10.57	6.64	6.6	9.32	8.62	9.01	6.17	no	no	no	no	no	no	no	no	no
chrV	277	14.39	15.11	13.08	9.66	14.27	11.71	12.84	10.89	14.94	10.12	11.51	14.98	10.6	14.31	11.04	5.7	7.14	8.93	9.07	7.67	6.68	7.18	8.87	8.99	4.19	17.96	17.55	14.46	9.9	9.32	6.21	9.2	7.62	no	no	no	no	no	no	no	no	no
chrV	278	10.87	7.84	9.4	13.38	9.99	10.99	12.62	10.21	11.21	11.57	9.67	14.08	12.25	12.9	6.79	4.89	6.92	6.7	6.45	5.27	5.07	3.21	7.24	4.42	1.83	15.58	14.34	13.52	10.31	8.8	7.59	9.01	10.52	no	no	no	no	no	no	no	no	no
chrV	279	8	9.76	7.77	9.29	7.14	9.01	9.96	8.85	11.49	7.59	7.83	8.69	8.01	11.05	9.34	6.93	3.35	8.12	5.64	5.03	3.23	3.78	4.44	5.6	0.79	12.15	10.38	10.67	10.31	8.28	11.73	6.85	7.98	no	no	no	no	no	no	no	no	no
chrV	280	12.79	9.37	14.31	10.03	12.85	10.81	17.27	10.89	13.56	12.29	11.05	16.18	12.48	13.18	12.45	5.5	5.35	9.94	6.85	4.31	4.38	2.83	6.77	6.78	2.1	15.05	9.63	15.65	8.25	7.25	7.24	10.38	9.43	no	no	no	no	no	no	no	no	no
chrV	281	7.04	9.56	11.86	11.15	8.85	9.91	11.73	11.12	11.07	10.48	10.82	13.18	8.72	9.35	12.74	4.69	4.91	6.7	7.66	4.55	4.15	3.21	4.44	7.81	1.83	12.94	11.14	12.8	9.08	10.87	9.31	10.77	10.88	no	no	no	no	no	no	no	no	no
chrV	282	4.48	12.63	12.67	10.77	8.85	7.93	9.08	9.08	10.1	8.86	8.06	8.09	10.84	9.78	7.93	3.46	4.24	6.09	5.84	3.12	3	3.59	3.74	7.22	2.1	8.98	11.89	10.67	7.43	6.73	6.55	7.83	7.98	no	no	no	no	no	no	no	no	no
chrV	283	6.4	10.71	11.45	9.29	7.71	7.21	11.95	8.39	11.07	8.31	5.3	7.19	7.07	9.5	4.53	3.06	3.35	3.86	4.23	2.88	3.69	3.21	4.67	3.39	0.52	10.04	11.14	7.59	5.36	11.39	9.66	8.03	5.08	no	no	no	no	no	no	no	no	no
chrV	284	6.72	9.95	11.04	10.77	7.71	8.11	7.75	10.89	8.72	8.49	8.29	8.09	11.78	7.65	8.21	1.83	2.9	5.07	5.24	2.64	3.23	2.65	4.2	3.98	1.31	12.15	9.81	9.48	5.36	5.69	8.28	9.4	6.89	no	no	no	no	no	no	no	no	no
chrV	285	11.51	16.07	16.35	11.15	17.41	13.87	17.49	17.02	16.88	11.75	18.19	16.77	11.78	15.02	17.55	3.67	3.12	4.26	6.65	4.55	2.31	1.89	2.8	6.05	1.57	18.22	17.55	15.89	8.25	13.46	7.59	8.03	9.43	no	no	no	no	no	no	no	no	no
chrV	286	9.92	10.14	7.36	11.89	7.71	6.85	11.07	6.35	11.49	7.41	6.45	10.18	8.95	10.2	7.93	2.85	2.23	5.48	6.65	2.4	3	3.97	4.67	3.39	2.1	9.51	10	9.01	10.73	10.35	5.86	7.64	6.53	no	no	no	no	no	no	no	no	no
chrV	287	3.52	9.18	9.4	6.32	7.42	7.75	9.08	7.49	8.99	5.6	7.37	7.49	10.36	10.77	9.06	1.63	3.57	4.46	4.84	2.16	2.07	4.16	4.67	1.77	1.31	13.2	12.65	9.96	8.25	6.73	8.62	12.73	6.53	no	no	no	no	no	no	no	no	no
chrV	288	4.48	9.18	9.81	11.15	6.28	7.93	7.3	9.53	10.38	7.95	7.37	8.69	7.3	11.62	5.38	2.24	2.68	7.1	2.42	2.16	2.54	1.13	4.67	1.77	1.57	10.04	10	7.59	13.61	8.28	6.9	9.2	5.44	no	no	no	no	no	no	no	no	no
chrV	289	8.4	12.74	12.2	7.61	7.68	9.44	12.88	7.57	9.61	9.25	7.46	8.46	9.95	10.64	11.03	1.75	2.88	6.21	2.98	5.48	1.17	1.54	1.64	3.36	1.66	11.14	11.43	9.53	10.21	13.74	7.47	10.31	8.86	no	no	no	no	no	no	no	no	no
chrV	290	8.96	12.24	12.67	11.52	10.85	10.99	8.63	11.8	12.04	12.83	12.43	10.48	8.95	13.46	11.32	3.26	3.57	5.07	4.64	4.07	3	2.46	3.27	4.28	1.31	11.88	13.59	13.04	7.84	9.83	8.97	9.4	10.16	no	no	no	no	no	no	no	no	no
chrV	291	10.87	9.56	10.22	11.89	9.99	8.83	9.08	9.53	9.69	11.21	11.97	11.08	8.72	9.92	7.93	3.46	2.9	4.06	5.44	5.51	3.46	2.83	2.57	2.65	1.05	14	9.25	14.7	10.31	9.83	10.69	9.2	9.07	no	no	no	no	no	no	no	no	no
chrV	292	12.15	10.52	8.59	12.63	9.14	10.81	9.52	12.25	12.18	11.75	13.12	15.88	10.36	9.07	15	2.85	2.45	4.06	1.81	2.4	1.61	3.59	2.34	2.51	1.83	14.26	10.76	13.52	8.66	9.83	9.31	10.18	11.61	no	no	no	no	no	no	no	no	no
chrV	293	18.23	19.51	14.31	15.6	15.13	14.41	16.82	10.44	11.76	16.45	16.58	14.98	12.01	12.05	19.25	2.04	2.01	7.51	5.64	4.31	2.54	1.51	3.74	2.8	2.62	14.52	13.78	14.23	5.78	5.69	13.79	9.79	10.16	no	no	no	no	no	no	no	no	no
chrV	294	26.78	20.99	12.29	13.32	22.68	17.58	18.58	12.41	12.22	15.44	19.23	21.88	13.54	12.46	22.84	3.65	2.23	7.89	3.59	5.73	2.46	2.57	2.69	3.9	1.99	15.27	15.66	18.28	8.65	9.5	10.06	11.08	10.36	no	no	no	no	no	no	no	no	no
chrV	295	13.86	17.82	13.7	10.28	18.98	13.63	17.75	14.03	11.76	14.46	17.42	22.27	14.37	12.57	13.87	1.97	1.78	4.9	3.43	4.79	2.92	1.83	3.35	3.54	1.92	19.1	15.13	13.36	11.28	8.97	7.24	9.66	9.91	no	no	no	no	no	no	no	no	no
chrV	296	16.95	12.63	15.54	13.75	14.84	12.43	14.61	12.71	12.32	12.29	12.2	14.68	13.66	10.63	15.29	2.65	1.56	4.67	3.83	2.16	2.31	2.46	1.4	3.54	1.05	13.47	13.21	13.28	8.66	7.76	7.93	9.4	8.7	no	no	no	no	no	no	no	no	no
chrV	297	8.32	8.42	4.91	8.92	4.57	7.75	8.19	6.35	9.13	11.02	9.67	7.79	10.6	8.5	8.78	4.48	5.13	7.91	2.82	4.79	4.84	3.02	3.5	4.57	7.07	7.66	7.17	9.01	8.66	4.66	11.38	8.23	8.7	no	no	no	no	no	no	no	no	no
chrV	298	5.76	9.18	4.91	10.77	5.71	7.93	8.85	9.3	10.1	7.59	6.91	9.59	6.12	10.49	8.21	13.04	13.16	11.16	9.47	10.31	18.67	11.15	16.35	10.32	24.62	6.6	6.42	5.69	10.73	11.9	7.24	11.16	10.88	no	no	no	no	no	no	no	no	no
chrV	299	3.57	4.69	3.83	5.02	3.42	3.93	4.61	6.33	3.64	2.61	6.14	2.34	3.92	5.27	4.27	27.49	28.93	20.94	24.1	25.47	32.35	31.46	30.64	22.7	24.47	2.17	3.78	1.57	11.09	9.15	9.83	9.57	10.77	no	no	no	no	no	no	no	no	no
chrV	300	2.88	3.44	2.45	4.83	2.57	5.23	2.88	5.22	4.98	4.34	3.22	2.4	3.3	6.8	4.81	20.17	19.86	14	20.15	17.26	18.21	22.29	21.49	15.19	20.96	2.38	2.45	1.19	8.25	8.28	7.93	6.46	7.62	no	no	no	no	no	no	no	no	no
chrV	301	1.92	5.16	3.27	5.2	4.57	4.32	4.87	3.63	6.37	6.14	3.68	3.89	3.53	6.24	7.36	9.37	12.94	8.52	12.09	7.67	8.76	9.82	10.28	10.17	9.69	0.53	2.64	0.95	9.49	10.87	10	10.18	7.98	no	no	no	no	no	no	no	no	no
chrV	302	4.53	7.58	2.7	5.81	5.72	9.66	5.69	5.04	6.62	10.11	8.23	7.33	5.39	6.81	12.23	10	14.48	8.34	9.34	12.17	11.39	15.21	12.22	13.98	14.44	3.68	4.84	3.4	7.44	15.49	7.53	9.7	9.15	no	no	no	no	no	no	no	no	no
chrV	303	2.56	6.7	3.68	4.83	5.14	8.47	5.31	5.45	6.5	5.06	3.91	4.19	7.54	7.65	5.38	7.33	11.38	7.1	16.53	9.11	9.45	11.53	7.24	12.09	12.84	2.64	4.34	1.66	8.66	11.9	8.62	8.23	11.61	no	no	no	no	no	no	no	no	no
chrV	304	1.28	4.21	2.45	4.46	0.57	4.14	2.88	2.27	3.04	2.89	1.15	1.8	2.36	3.54	2.83	14.67	16.29	10.96	15.72	11.98	10.37	21.35	15.65	12.68	12.57	1.85	2.64	0.95	8.25	6.21	7.93	6.66	6.53	no	no	no	no	no	no	no	no	no
chrV	305	1.28	2.3	5.32	4.09	3.14	3.6	2.66	4.31	3.6	2.53	2.3	3.89	3.3	4.96	3.11	11.21	18.29	10.35	11.49	12.22	15.21	13.23	10.28	13.71	15.46	1.58	2.08	0.71	7.84	9.83	8.97	7.44	6.53	no	no	no	no	no	no	no	no	no
chrV	306	5.68	5.6	2.84	3.07	3.98	6.39	4.01	3.04	4.56	4.64	4.56	7.97	5.09	4.22	5.41	9.31	14.35	10.77	8.61	9.79	8.19	18.27	6.6	8.64	8.91	1.58	2.96	0.59	10.96	9.8	9.03	7.5	9.51	no	no	no	no	no	no	no	no	no
chrV	307	2.03	4.52	3.19	3.56	3.15	4.38	3.03	4.61	3.9	3.58	2.23	4.07	3.57	4.2	4.98	10.58	16.75	10.62	10.88	11.78	13.18	13.56	12.29	11.58	12.46	0.3	2.24	1	6.63	3.54	6.79	6.5	12.17	no	no	no	no	no	no	no	no	no
chrV	308	2.56	5.64	2.45	5.02	3.43	5.32	2.88	4.76	4.57	2.53	0.69	1.65	2.24	4.11	2.83	10.39	9.7	8.32	10.88	8.63	10.14	9.82	8.76	7.52	9.43	1.06	3.77	3.08	4.54	5.95	6.9	8.52	6.53	no	no	no	no	no	no	no	no	no
chrV	309	0.96	3.35	3.68	3.9	2.28	2.79	1.33	3.4	3.46	3.43	0.92	2.55	2.24	2.27	2.26	11.82	12.61	12.38	15.52	8.15	19.13	11.9	9.23	12.68	8.38	1.32	3.59	0.95	7.84	6.47	5.17	8.71	11.24	no	no	no	no	no	no	no	no	no
chrV	310	0.96	3.06	3.68	5.2	2.28	3.6	3.54	4.99	4.43	2.89	3.22	0.9	2.83	2.41	3.4	16.1	11.82	9.33	17.74	13.66	27.43	14.17	18.68	15.63	26.19	1.85	3.02	1.9	6.19	5.18	6.21	7.44	8.7	no	no	no	no	no	no	no	no	no
chrV	311	3.2	3.25	4.09	5.94	1.71	5.68	4.32	3.63	4.43	3.89	2.53	1.8	3.53	5.6	4.53	13.04	12.27	11.67	7.46	13.06	13.83	11.53	16	12.02	29.6	1.32	3.77	0.95	7.01	9.32	9.83	11.06	10.34	no	no	no	no	no	no	no	no	no
chrV	312	18.55	9.95	12.06	9.66	14.13	13.69	16.93	11.12	7.54	15.99	20.49	13.93	13.19	11.34	11.04	32.7	35.25	14.51	18.94	20.61	27.55	31.08	7.36	17.69	15.46	8.71	8.97	11.86	10.73	10.09	8.62	9.79	7.25	no	no	no	no	no	no	no	no	no
chrV	313	34.47	18.3	13.08	12.02	17.42	21.86	16.51	11.04	11.11	17.94	27.38	21.43	16.74	10.29	25.84	32.78	41.52	17.63	30.24	19.63	30.48	42.06	13.18	31.61	25.62	15.58	12.65	15.62	11.26	7.55	10.73	11.45	9.17	no	no	no	no	no	no	yes	yes	yes
chrV	314	41.9	18.75	16.01	10.09	27.03	24.94	22.15	10.04	13.57	23.59	34.42	27.78	11.03	12.54	29.16	30.75	42.91	16.13	20.76	25.67	27.7	40.67	14.03	23.43	21.5	14.19	13.92	13.81	10.18	6.99	10.17	10.07	11.88	no	no	no	no	no	no	yes	yes	yes
chrV	315	28.95	14.44	11.04	9.29	15.13	16.31	17.71	8.62	12.18	13.83	24.52	18.12	11.66	8.22	14.58	25.98	41.39	13.6	22.37	38.11	26.62	36.28	11.91	22.85	46.37	15.05	11.51	12.21	7.84	15.01	12.07	7.44	11.43	no	no	no	no	no	no	yes	yes	no
chrV	316	43.77	15.46	13.22	12.57	22.36	23.99	16.79	10.85	11.58	22.35	30.01	20.62	12.48	12.16	22.93	29.58	39.49	16.13	20.52	65.96	21.02	36.24	17.17	21.31	53.92	14.13	12.17	11.9	13.61	7.51	11.73	10.51	7.8	no	no	no	yes	yes	yes	yes	yes	yes
chrV	317	40.75	23.75	16.56	10.03	32.53	24.75	25.49	11.37	12.47	30.21	41.4	30.71	17.18	13.25	32.35	15.71	39.46	17.53	22.54	59.22	19.7	30.26	8.84	18.89	29.82	14.55	13.29	18.8	8.9	7.21	11.21	11.79	11.31	no	no	no	no	no	no	yes	yes	yes
chrV	318	43.31	21.04	11.11	15.64	24.74	23.06	16.34	12.21	12.44	23.45	34.2	24.72	12.15	11.39	27.4	13.27	26.61	8.94	14.23	46.35	15.87	26.21	5.3	16.92	42.27	16.56	11	13.39	6.76	10.33	9.43	9.82	8.85	no	no	no	no	yes	yes	yes	yes	yes
chrV	319	44.86	17.38	12.52	12.26	24.19	26.31	19.02	10.85	11.54	18.37	33.83	24.61	10.76	11.67	16.71	11.17	20.26	9.1	19.68	53.63	10.35	19.11	7.88	15.36	41.63	12.1	13.53	13.62	10.95	8.41	9.17	7.1	9.31	no	no	no	yes	no	yes	yes	yes	yes
chrV	320	34.97	18.36	14.31	8.55	15.99	18.56	10.92	9.08	8.99	12.83	27.17	15.28	8.95	9.92	10.47	7.95	15.02	8.12	11.35	31.64	7.84	12.85	7.24	10.32	27.24	11.09	9.25	11.86	10.31	6.73	4.48	6.46	8.46	no	yes	no	no	yes	no	yes	yes	yes
chrV	321	37.1	18.36	10.22	9.29	19.41	22.7	16.16	12.02	11.21	16.09	32.47	22.47	11.78	9.78	15.85	8.35	10.49	7.31	7.86	37.87	7.38	15.49	4.44	8.7	23.58	14.79	13.21	10.91	8.25	8.8	8.97	10.97	9.79	no	no	no	no	no	yes	yes	yes	yes
chrV	322	43.5	16.83	11.04	13	23.12	21.98	22.8	9.53	10.93	19.52	33.85	21.27	8.24	12.61	21.8	4.69	12.72	5.88	6.05	22.05	9.68	12.28	5.14	6.49	22.53	17.17	13.97	17.78	8.25	15.01	10.69	10.58	10.88	no	no	no	yes	no	yes	yes	yes	yes
chrV	323	49.9	23.15	14.31	10.77	25.12	24.5	18.59	12.71	11.21	19.7	39.37	29.96	11.78	10.91	27.46	9.98	12.72	13.6	10.68	20.13	8.53	11.9	11.91	12.24	16.24	14.52	13.02	16.12	15.68	7.76	6.9	10.58	9.07	no	no	no	no	yes	yes	yes	yes	yes
chrV	324	63.97	26.4	20.85	10.4	41.97	28.83	25.68	13.16	11.62	29.64	55.49	39.54	15.78	11.76	46.99	14.87	8.48	20.9	13.1	20.85	9.68	11.53	16.82	16.66	10.48	25.35	14.34	19.44	11.96	11.9	11.73	9.99	15.6	no	no	no	yes	yes	yes	yes	yes	yes
chrV	325	54.37	20.47	11.86	11.89	33.97	27.39	23.69	12.02	12.18	25.84	39.6	29.66	13.19	12.33	43.03	7.54	7.36	14	11.89	14.14	7.61	8.69	13.55	13.27	6.02	17.96	12.46	14.94	8.25	9.83	10	9.01	7.98	no	no	no	yes	no	yes	yes	yes	yes
chrV	326	56.93	25.82	14.31	13.75	38.54	28.11	27.89	11.12	11.62	31.45	39.37	35.35	15.55	12.76	39.06	14.67	7.14	12.58	14.51	10.55	7.38	6.99	10.51	11.21	7.6	15.05	12.27	16.36	7.84	11.39	9.66	8.42	11.24	no	no	no	no	no	yes	yes	yes	yes
chrV	327	52.46	26.4	14.72	16.72	39.97	30.45	29	10.44	11.76	27.11	35.46	39.84	13.19	13.75	46.42	13.04	6.47	12.99	15.32	9.59	6.68	6.8	10.98	12.98	3.14	23.24	18.12	17.55	9.08	15.01	8.28	10.77	12.69	no	no	no	no	no	yes	yes	yes	yes
chrV	328	45.74	25.82	11.04	15.23	36.54	30.63	21.69	13.39	10.79	29.82	32.24	32.95	11.31	13.46	42.18	7.95	6.02	9.74	10.08	6.71	5.76	7.37	10.28	11.06	3.93	20.07	14.34	18.97	7.43	6.21	7.24	8.81	11.97	no	no	no	no	no	yes	yes	yes	yes
chrV	329	42.86	27.35	20.03	13	31.69	25.77	19.92	14.07	15.5	26.21	27.4	29.06	14.84	13.04	35.1	7.33	4.91	10.96	7.46	7.67	3.69	6.05	6.31	7.52	5.24	17.17	13.21	15.65	11.14	8.8	12.76	9.01	9.07	no	no	no	no	no	no	yes	yes	yes
chrV	330	14.07	10.71	9	9.66	13.99	9.19	10.18	10.44	10.93	11.57	15.43	11.08	11.78	9.5	14.72	4.07	3.57	6.29	6.05	5.03	3.23	5.86	7.47	4.57	2.1	10.83	7.17	13.52	7.84	9.32	7.93	9.4	7.62	no	no	no	no	no	no	no	no	no
chrV	331	3.2	5.16	4.91	7.43	4	4.14	5.31	7.71	7.33	4.88	4.84	5.69	7.3	7.79	6.79	3.46	1.34	7.31	5.04	4.31	1.84	3.59	3.27	6.19	1.05	7.13	7.17	7.82	8.25	10.35	8.28	8.42	11.61	no	no	no	no	no	no	no	no	no
chrV	332	8.32	12.24	12.27	8.17	8.56	9.91	8.63	11.57	10.65	9.22	8.75	7.79	8.24	8.79	7.64	4.07	1.78	3.86	4.64	2.4	2.54	2.27	3.04	4.57	1.57	8.45	10	8.77	6.6	10.35	8.28	10.97	11.97	no	no	no	no	no	no	no	no	no
chrV	333	6.4	10.52	8.59	6.32	11.42	9.01	9.96	8.17	10.79	11.39	9.44	8.69	10.36	9.07	9.62	3.06	3.57	4.06	3.43	4.55	4.38	3.59	3.27	7.08	3.41	11.09	9.25	11.86	7.43	12.42	7.59	11.16	10.88	no	no	no	no	no	no	no	no	no
chrV	334	6.4	10.52	6.95	11.89	8.28	7.93	10.63	8.17	9.13	8.31	8.06	4.79	12.01	8.93	8.21	2.65	2.45	4.26	5.24	4.31	3	2.83	3.74	3.1	1.83	6.07	6.98	13.04	5.78	10.35	6.21	8.81	9.79	no	no	no	no	no	no	no	no	no
chrV	335	21.21	19.12	19.38	13.5	18.65	18.33	17.22	14.92	18.43	16.77	19.9	23.86	17.21	16.12	18.19	2.01	4.52	5.86	4.59	2.77	1.53	5.64	3.22	4.1	3.44	21.47	18.75	22.56	7.87	10.7	8.36	7.95	10.39	no	no	no	no	no	no	no	no	no
chrV	336	19.51	17.41	15.13	17.09	16.27	17.66	21.69	12.71	15.08	14.28	17.04	14.38	15.31	12.61	16.42	2.65	3.12	6.29	4.84	5.99	3	4.16	1.87	5.9	1.05	18.49	18.12	19.44	7.84	14.49	12.41	9.99	7.62	no	no	no	no	no	no	no	no	no
chrV	337	13.43	13.39	12.27	8.17	14.84	11.17	13.95	12.25	14.94	13.55	12.89	12.58	12.95	11.76	13.59	3.06	6.25	3.45	4.84	4.79	1.61	6.24	2.1	4.28	3.41	14	12.08	13.99	8.25	8.8	8.62	9.79	4.72	no	no	no	no	no	no	no	no	no
chrV	338	8.64	10.9	13.9	9.29	9.14	9.55	10.85	10.66	10.65	7.59	9.9	10.78	12.25	10.35	11.89	1.22	3.79	5.28	3.43	1.44	2.54	2.46	2.57	3.69	0.79	15.32	12.83	9.25	8.25	6.21	8.62	7.64	7.25	no	no	no	no	no	no	no	no	no
chrV	339	8.96	12.24	13.08	10.77	10.85	10.45	8.19	7.71	10.65	8.49	8.98	11.38	7.54	10.2	7.36	2.04	2.9	4.67	4.43	2.16	1.61	2.83	1.87	2.95	1.57	12.68	8.87	11.86	12.38	7.25	10	7.05	10.88	no	no	no	no	no	no	no	no	no
chrV	340	14.94	15.91	14.21	12.34	17.27	13.91	18.58	16.2	14.11	16.33	17.3	19.91	14.55	14.24	13.97	1.72	2.28	3.45	4.51	5.02	1.3	5.26	2.41	5.17	0.55	16.51	13.15	17.18	8.67	7.15	11.01	8.55	11.82	no	no	no	no	no	no	no	no	no
chrV	341	8.96	9.76	11.04	12.26	9.99	7.93	12.4	10.89	10.24	9.04	12.2	8.69	8.24	9.5	9.34	0.81	4.02	4.26	4.84	1.68	0.92	2.83	1.17	2.51	1.31	10.56	9.25	9.48	7.84	9.32	6.55	10.18	11.24	no	no	no	no	no	no	no	no	no
chrV	342	10.79	12.3	9.63	10.87	11.42	9.82	16.01	10.08	10.89	10.84	8.66	10.89	12.04	10.04	9.23	3.97	1.84	3.83	1.5	2.76	2.11	1.97	0.78	2.1	1.08	14.53	13.54	10.82	8.07	7.15	8.86	9.06	8.56	no	no	no	no	no	no	no	no	no
chrV	343	19.51	14.38	14.9	14.66	12.7	14.58	16.71	15.75	17	19.07	16.48	20.3	16.06	13.38	12.13	2.83	4.3	3.74	2.98	3.14	1.88	1.96	2.41	3.44	1.87	18.33	14.36	17.39	8.29	14.08	11.66	6.89	6.6	no	no	no	no	no	no	no	no	no
chrV	344	18.87	14.92	12.27	17.09	25.12	17.3	20.14	14.29	14.94	17.35	17.27	16.77	12.95	15.59	20.38	3.06	3.57	6.29	3.43	5.75	1.84	3.21	3.74	3.98	1.31	20.07	17.93	16.84	8.25	7.25	7.24	9.6	10.52	no	no	no	no	no	no	no	no	no
chrV	345	23.67	20.28	15.13	13.75	24.27	16.58	19.48	14.75	15.5	23.86	20.72	20.67	16.02	11.9	30.01	3.26	2.68	6.49	3.22	3.12	2.31	1.89	4.44	3.69	2.88	21.92	18.12	19.92	11.14	8.28	5.86	7.83	10.88	no	no	no	no	no	no	no	no	no
chrV	346	23.35	20.18	14.11	10.03	29.69	23.69	20.59	15.31	12.04	30.72	26.13	28.91	15.66	13.75	34.11	2.85	2.68	7.51	4.43	2.4	2.77	3.02	3.04	5.16	3.14	17.3	15.48	20.99	8.04	11.9	13.79	10.38	9.79	no	no	no	no	no	no	no	no	no
chrV	347	8.32	9.37	9.81	7.06	8.56	8.29	11.95	7.71	6.5	7.95	8.29	8.69	8.01	6.66	9.34	7.33	3.12	6.9	4.84	5.99	3.23	2.65	4.67	5.46	4.98	7.13	9.06	5.69	8.66	6.21	7.93	10.58	7.25	no	no	no	no	no	no	no	no	no
chrV	348	2.88	3.06	3.27	6.69	1.71	3.42	2.66	4.76	4.43	2.53	2.76	2.7	3.3	4.82	3.11	15.08	6.02	6.7	5.44	9.83	13.83	7.18	12.61	9.29	26.46	1.06	1.89	1.66	5.78	7.25	6.9	7.44	8.7	no	no	no	no	no	no	no	no	no
chrV	349	2.56	2.49	3.27	3.34	3.71	4.68	2.66	3.63	4.98	3.43	1.84	2.7	1.88	3.68	3.96	24.65	15.84	17.86	12.5	16.3	21.44	14.93	28.96	19.46	25.93	0.53	3.4	1.66	10.31	9.32	8.28	9.2	9.07	no	no	no	no	no	no	no	no	no
chrV	350	3.84	4.97	4.5	3.72	3.43	4.5	2.66	4.54	6.64	3.8	3.68	3	3.06	5.53	6.51	21.6	13.61	14	19.75	16.06	19.59	15.87	19.85	15.92	20.43	1.58	2.64	2.13	7.43	7.76	10	6.27	10.88	no	no	no	no	no	no	no	no	no
chrV	351	2.63	3.81	2.33	6.42	3.63	4.58	4.28	4.34	6.05	4.05	3.18	3.13	3.17	4.11	4.67	14.2	13.24	10.63	10.81	11.66	15.27	13.51	16.01	11.67	11.55	1.42	3.61	2.8	8.42	9.13	8.43	9.38	7.19	no	no	no	no	no	no	no	no	no
chrV	352	1.6	2.3	2.86	5.57	2.57	3.96	3.76	2.72	5.54	3.61	1.84	2.1	2.83	4.39	2.26	16.71	14.5	13.6	12.5	17.26	23.74	15.49	17.75	13.86	19.12	1.85	2.83	1.42	7.43	7.76	8.28	9.2	6.89	no	no	no	no	no	no	no	no	no
chrV	353	1.92	4.4	3.27	3.72	2.28	3.24	3.32	5.9	5.67	2.53	3.45	3	5.42	5.39	2.83	14.47	19.19	16.44	15.12	11.98	20.05	17.95	17.52	14.6	18.07	1.06	3.4	2.61	11.14	9.32	7.59	11.36	6.89	no	no	no	no	no	no	no	no	no
chrV	354	3.52	4.97	2.04	4.09	3.43	7.21	3.54	6.58	6.5	3.8	4.37	2.7	4.95	7.09	6.51	15.89	8.48	14	11.08	13.18	20.52	10.77	15.18	12.83	13.88	2.38	3.96	2.13	7.43	12.94	6.9	9.2	10.88	no	no	no	no	no	no	no	no	no
chrV	355	1.28	5.93	2.04	6.69	4	6.67	4.65	6.58	4.57	4.88	3.68	4.79	4.71	6.09	5.94	16.5	18.07	14.41	14.91	16.78	21.9	15.68	18.68	12.39	23.05	2.38	3.02	1.66	9.08	10.87	8.62	11.36	9.79	no	no	no	no	no	no	no	no	no
chrV	356	3.67	5.64	3.54	5.02	2.57	5.99	3.92	4.58	3.7	4.68	3.18	1.7	3.49	5.53	4.2	17.11	18.29	15.56	17.6	17.98	26.14	14.32	16.97	16.27	21.5	1.58	4.39	3.12	9.31	10.51	10.89	8.45	9.7	no	no	no	no	no	no	no	no	no
chrV	357	3.2	4.02	2.45	3.72	2.28	4.32	3.1	5.22	4.29	3.43	2.76	5.99	4.24	3.68	2.83	7.54	15.39	11.57	14.51	13.18	23.05	15.3	16.35	14.15	14.93	1.58	4.53	2.13	6.19	9.83	12.07	6.07	9.43	no	no	no	no	no	no	no	no	no
chrV	358	3.2	3.06	3.27	5.57	2.85	5.77	3.76	3.86	5.95	3.8	1.38	4.79	4.48	4.96	4.25	11.21	18.29	10.96	13.1	19.42	24.66	13.79	13.08	13.56	20.17	1.85	3.96	1.42	5.78	10.87	10.69	7.44	10.52	no	no	no	no	no	no	no	no	no
chrV	359	1.92	2.68	3.27	4.09	4.57	2.88	4.43	2.72	4.57	2.71	3.68	3.3	3.53	4.54	4.53	29.34	36.14	29.63	28.22	28.04	48.18	35.14	36.67	35.39	36.93	2.64	2.08	1.9	5.78	8.8	6.9	8.62	9.43	no	no	no	no	no	no	no	no	no
chrV	360	0.32	4.02	3.27	7.43	3.14	4.86	4.87	4.54	4.98	2.35	3.91	4.49	4.24	3.26	1.98	12.22	22.98	11.16	16.93	10.55	13.37	16.06	10.04	13.71	14.15	0.79	3.4	2.61	9.08	7.76	6.9	9.6	8.7	no	no	no	no	no	no	no	no	no
chrV	361	3.2	5.16	4.91	4.83	3.71	4.5	5.09	7.49	5.95	5.42	3.68	5.99	5.42	5.24	5.66	9.98	8.92	8.93	11.89	14.62	10.37	9.82	8.87	9.58	10.48	1.06	4.72	2.13	8.25	8.8	4.14	7.83	6.17	no	no	no	no	no	no	no	no	no
chrV	362	2.88	3.83	3.27	5.2	2.57	4.14	5.09	3.4	5.12	3.43	1.61	1.2	6.12	5.53	4.53	6.52	6.92	5.88	7.86	5.99	6.22	7.18	6.77	7.96	5.5	1.06	1.13	2.37	5.78	11.39	4.48	7.83	6.89	no	no	no	no	no	no	no	no	no
chrV	363	3.92	8.29	7.87	10.56	5.82	7.68	6.48	7.45	7.99	7	5.02	8.43	7.15	8.36	6.67	20.73	19.17	18.46	17.83	18.8	19.21	22.33	16.34	16.34	16.03	3.52	7.6	5.52	6.29	8.4	9.84	9.41	11.72	no	no	no	no	no	no	no	no	no
chrV	364	10.25	12.48	11.96	12.01	8.05	9.64	13.4	14.82	12.68	8.33	9.66	12.87	12.01	9.1	10.44	5.63	5.33	5.3	6.83	5.05	3.68	7.8	4.37	6.13	4.12	11.44	15.46	16.9	9.26	6.79	6.1	8.49	11.44	no	no	no	no	no	no	no	no	no
chrV	365	11.83	15.69	15.13	13	13.99	15.5	14.83	16.79	11.07	15.36	15.89	16.18	14.37	12.61	20.66	3.46	2.23	5.68	6.25	2.16	3.23	1.7	3.5	2.36	2.62	13.2	13.21	12.09	7.84	11.39	8.62	9.4	12.33	no	no	no	no	no	no	no	no	no
chrV	366	20.15	16.83	12.67	15.23	19.7	12.43	18.37	12.02	12.73	19.34	17.73	17.97	11.31	11.48	24.91	2.24	1.12	3.86	4.43	1.92	1.15	1.89	1.4	2.65	1.57	13.2	14.53	17.07	8.66	5.18	11.38	11.95	11.24	no	no	no	no	no	no	no	no	no
chrV	367	23.35	23.15	12.67	13.75	19.41	23.06	17.49	14.75	12.87	18.62	26.02	20.07	15.55	13.18	22.08	2.44	3.12	4.87	3.43	2.64	1.38	3.97	4.44	3.54	1.57	17.17	13.97	17.07	7.84	14.49	9.31	9.2	9.79	no	no	no	no	no	no	no	no	no
chrV	368	22.44	22.19	24.12	15.23	23.41	19.64	19.7	11.57	14.85	20.45	23.03	21.87	19.82	17.29	23.49	1.63	3.35	5.68	5.04	4.07	2.31	2.67	4.2	2.97	1.83	21.16	15.85	20.63	9.08	9.32	10.4	11.36	7.98	no	no	no	no	no	no	no	no	no
chrV	369	7.68	12.63	9.81	15.23	9.71	9.19	8.85	11.12	10.79	9.13	9.67	8.69	12.72	10.06	9.91	2.44	2.23	4.26	3.02	2.16	0.69	1.61	2.45	4.87	1.83	8.45	11.51	10.67	6.81	7.76	9.66	10.18	12.33	no	no	no	no	no	no	no	no	no
chrV	370	10.87	12.63	9.4	9.29	11.42	9.73	11.95	8.62	11.21	9.04	8.29	8.09	12.95	7.65	10.47	2.24	3.35	4.67	3.83	3.84	3.46	1.51	3.27	3.24	1.57	9.24	9.25	10.67	6.19	8.28	8.28	8.03	8.7	no	no	no	no	no	no	no	no	no
chrV	371	21.75	18.75	14.72	12.26	19.41	13.87	17.93	18.38	14.94	16.45	19.34	13.78	14.37	11.34	21.51	3.67	1.34	4.26	7.05	5.51	1.61	0.94	1.4	3.83	1.57	16.64	14.91	17.31	10.73	10.35	11.04	8.81	10.16	no	no	no	no	no	no	no	no	no
chrV	372	22.39	18.56	15.54	13	17.41	15.68	20.81	11.8	16.47	16.27	17.04	17.37	13.66	14.6	19.25	2.65	2.01	3.65	4.64	4.55	4.38	2.08	3.27	3.54	2.36	14.52	15.67	18.26	7.43	8.28	9.66	8.23	8.7	no	no	no	no	no	no	no	no	no
chrV	373	24.31	20.85	17.99	16.72	21.7	18.2	15.94	15.65	14.67	21.15	18.65	19.17	21.43	14.74	24.63	2.85	2.9	5.48	5.44	4.79	2.77	1.51	2.1	2.95	1.83	22.71	17.36	19.21	5.36	6.73	6.9	8.42	10.52	no	no	no	no	no	no	no	no	no
chrV	374	16.95	18.56	13.49	13.38	20.27	12.79	17.93	13.84	15.08	14.28	15.89	19.47	16.72	10.77	16.42	2.44	3.79	5.88	4.23	4.31	3.92	3.02	3.74	1.47	0.52	18.22	14.91	15.89	10.73	6.73	9.31	8.03	5.44	no	no	no	no	no	no	no	no	no
chrV	375	13.43	13.2	16.76	13	11.42	12.25	13.28	12.02	11.9	13.19	12.43	17.07	13.43	13.61	11.61	2.04	1.78	3.25	4.23	5.99	3.23	2.83	2.34	3.39	1.05	14.26	14.16	12.09	8.25	7.76	7.59	8.81	7.98	no	no	no	no	no	no	no	no	no
chrV	376	7.36	11.29	11.04	9.66	7.99	9.37	12.4	7.71	9.27	8.49	6.91	8.69	11.31	8.08	6.51	2.04	2.9	5.88	5.04	3.36	1.38	1.32	1.87	2.06	1.05	10.3	9.81	9.01	8.66	11.9	7.93	8.03	8.34	no	no	no	no	no	no	no	no	no
chrV	377	8.96	10.52	15.54	10.4	13.7	10.63	10.18	11.8	10.24	11.39	12.2	12.58	14.37	11.34	9.91	5.09	1.34	4.46	5.64	6.23	3.92	3.4	2.57	3.69	2.36	11.36	11.7	14.23	13.2	5.18	7.59	8.81	10.16	no	no	no	no	no	no	no	no	no
chrV	378	13.43	12.63	13.08	9.29	11.7	12.43	14.61	12.93	11.35	14.46	14.97	13.48	11.07	14.46	12.74	6.32	3.12	6.49	4.84	5.03	3.23	2.08	3.04	5.16	2.62	15.32	13.78	13.04	9.08	8.8	9.31	9.2	13.06	no	no	no	no	no	no	no	no	no
chrV	379	12.15	11.86	9.81	10.4	13.42	12.61	13.06	9.08	10.38	12.11	11.05	13.78	10.84	13.61	12.74	8.96	1.56	4.87	3.83	3.6	3.92	3.59	3.5	4.28	4.72	15.05	10.57	12.33	11.55	8.8	10.69	7.44	11.61	no	no	no	no	no	no	no	no	no
chrV	380	12.15	9.18	13.08	14.49	11.99	10.99	7.75	13.16	9.82	12.65	11.05	13.18	11.78	9.78	12.17	4.89	1.78	5.28	6.85	5.75	3.69	2.08	2.8	5.31	2.1	15.32	11.51	15.89	12.79	7.25	8.62	9.2	9.07	no	no	no	no	no	no	no	no	no
chrV	381	15.99	12.05	11.86	14.12	14.84	12.61	18.82	10.21	11.35	16.09	13.36	17.97	14.84	12.19	15.29	5.3	1.56	7.71	4.43	8.39	2.77	2.27	1.4	4.13	1.57	12.68	15.85	13.52	7.43	13.46	9.66	8.23	6.53	no	no	no	no	no	no	no	no	no
chrV	382	19.51	14.54	8.18	14.86	17.99	14.95	18.82	13.84	13.7	16.63	16.12	15.58	13.9	13.18	15.85	7.95	1.56	6.49	6.85	5.99	3.46	4.35	4.44	5.16	2.88	13.2	13.78	18.02	8.25	6.21	11.38	11.75	10.52	no	no	no	no	no	no	no	no	no
chrV	383	17.59	15.69	12.67	22.66	16.84	16.04	16.16	15.43	16.47	18.43	14.74	16.48	12.48	13.46	21.51	9.98	4.91	6.49	6.45	7.91	6.22	4.53	6.77	5.9	2.88	16.11	13.78	18.5	7.84	6.21	12.07	8.23	10.52	no	no	no	no	no	no	no	no	no
chrV	384	17.27	17.02	17.17	15.23	14.84	13.51	9.52	10.89	12.04	11.93	11.05	15.28	11.78	11.05	17.83	9.58	6.47	14.81	6.65	9.83	4.84	3.02	8.64	10.91	3.93	11.09	13.02	11.14	6.6	6.73	13.79	11.75	11.24	no	no	no	no	no	no	no	no	no
chrV	385	18.55	17.98	11.86	11.52	17.99	15.86	16.6	10.44	10.38	18.62	16.12	20.67	16.25	12.9	21.51	4.48	3.12	6.7	5.24	3.6	3.69	3.4	3.04	3.83	1.31	16.11	10	15.41	7.84	16.05	10.69	10.97	11.97	no	no	no	no	no	no	no	no	no
chrV	386	35.82	23.15	20.44	20.43	32.83	22.7	23.24	12.48	13.98	22.77	26.02	32.65	14.84	13.61	39.63	21.8	22.98	22.12	16.73	17.98	5.76	19.84	20.55	18.73	6.81	18.49	17.18	20.63	9.49	12.94	10.35	7.64	9.07	no	no	no	no	no	no	yes	no	yes
chrV	387	14.71	18.36	13.9	11.52	19.13	18.56	16.6	12.02	12.32	17.35	14.28	14.68	10.84	12.9	18.12	20.37	38.6	27.19	21.36	17.74	8.3	26.07	15.18	20.64	4.98	13.73	12.46	12.09	8.25	8.28	7.59	8.23	9.07	no	no	no	no	no	no	no	no	no
chrV	388	11.19	11.86	15.13	13.38	15.42	8.47	11.29	9.76	13.01	11.93	14.97	16.77	7.3	10.63	12.74	9.17	8.48	6.7	11.49	5.51	2.07	5.86	3.04	7.96	1.31	17.17	12.27	12.09	9.08	11.9	8.28	8.03	7.25	no	no	no	no	no	no	no	no	no
chrV	389	13.75	14.35	16.76	14.12	16.56	13.87	17.49	14.07	12.59	13.92	11.28	15.28	17.19	12.61	16.7	4.89	3.79	6.29	9.27	6.71	3.46	3.02	3.04	3.39	2.1	18.22	15.85	15.18	7.84	9.32	9.66	9.6	10.52	no	no	no	no	no	no	no	no	no
chrV	390	17.68	15.19	9.51	14.27	20.11	12.83	12.05	10.7	14.84	16.33	14.3	20.88	15.32	10.06	19.4	4.42	5.73	5.26	6.24	6.9	5.39	3.4	4.07	5.06	3.14	16.52	13.62	12.31	7.21	9.54	11.55	9.71	10.35	no	no	no	no	no	no	no	no	no
chrV	391	10.34	13.51	14.26	10.74	12.79	12.85	13.07	10.64	13.14	8.57	10.99	8.91	13.21	13.32	11.65	3.31	4.95	3.39	4.3	4.13	2.91	1.92	2.84	3.32	1.11	9.16	14.33	14.31	5.18	13.08	9.68	8.15	9.37	no	no	no	no	no	no	no	no	no
chrV	392	13.75	20.09	15.54	16.35	14.84	12.97	14.39	14.97	14.67	16.27	10.13	11.68	11.78	11.9	15.85	4.69	3.79	5.07	3.63	6.95	2.77	2.46	3.97	3.24	3.14	13.2	13.02	15.41	11.55	7.25	8.62	8.03	9.79	no	no	no	no	no	no	no	no	no
chrV	393	11.67	18.01	11.93	12.26	18.41	10.63	12.84	14.29	17	14.37	15.69	12.28	12.05	13.53	12.45	3.06	1.78	5.78	4.03	5.07	4.38	4.35	2.22	4.74	0.79	15.76	14.28	16.95	6.19	11.65	11.08	7.05	7.5	no	no	no	no	no	no	no	no	no
chrV	394	15.03	13.58	15.54	11.89	12.85	12.79	12.17	12.02	11.62	11.21	12.43	10.48	13.19	12.33	14.72	3.87	4.91	3.45	3.83	4.55	5.3	4.35	2.1	4.72	2.1	10.83	14.16	9.01	7.01	9.83	7.93	8.23	10.88	no	no	no	no	no	no	no	no	no
chrV	395	20.15	16.64	14.72	13.38	19.7	12.97	16.6	9.98	12.32	14.28	16.58	11.68	14.37	13.32	18.4	3.67	5.35	5.28	5.44	4.79	3.23	1.7	2.8	4.87	1.83	15.84	14.34	19.21	12.38	8.28	8.97	10.97	9.07	no	no	no	no	no	no	no	no	no
chrV	396	12.79	17.02	10.63	10.03	11.7	10.81	11.07	10.89	10.52	13.92	13.82	11.08	11.07	10.77	13.02	1.83	2.23	5.28	4.03	3.36	3.23	2.83	3.27	4.42	2.88	11.09	12.27	10.91	12.38	7.76	6.55	8.62	12.33	no	no	no	no	no	no	no	no	no
chrV	397	21.11	17.41	19.22	17.46	21.98	16.94	16.16	16.11	13.98	17.71	20.49	21.87	20.02	11.2	17.27	3.26	2.9	6.29	5.44	5.99	4.15	1.89	3.97	2.65	2.88	18.75	15.67	13.28	8.66	11.9	7.59	11.95	10.88	no	no	no	no	no	no	no	no	no
chrV	398	19.19	14.73	14.31	12.63	16.56	15.5	15.49	13.61	14.53	18.8	17.04	13.48	12.01	14.74	17.55	3.67	2.23	4.46	5.64	3.84	3.23	2.27	3.5	3.83	2.36	17.96	13.4	13.04	9.49	8.8	11.38	8.81	6.53	no	no	no	no	no	no	no	no	no
chrV	399	7.04	7.84	7.77	7.43	6.57	9.55	9.96	9.53	10.24	9.04	8.75	8.09	8.24	9.35	8.78	1.83	1.34	2.84	4.23	3.84	1.84	1.7	1.4	2.21	1.05	8.19	8.12	8.54	8.66	5.69	6.9	6.27	8.7	no	no	no	no	no	no	no	no	no
chrV	400	14.71	13.96	16.35	8.92	15.7	12.25	10.4	10.21	11.35	13.74	14.28	9.59	16.25	11.05	13.87	2.85	1.34	6.49	3.63	5.03	3	3.02	2.8	2.65	3.14	10.04	9.63	10.43	7.84	10.35	7.93	12.14	11.61	no	no	no	no	no	no	no	no	no
chrV	401	17.59	11.09	13.9	13	16.27	13.69	12.62	12.02	9.27	16.45	13.59	18.57	11.78	11.2	13.87	4.89	2.23	6.29	5.64	2.88	2.31	1.13	1.63	4.13	1.05	15.58	13.02	12.33	7.43	11.39	7.59	7.64	9.07	no	no	no	no	no	no	no	no	no
chrV	402	24.63	17.98	14.31	14.86	14.56	14.05	17.93	15.43	14.11	17.35	20.26	21.27	12.72	12.47	19.53	2.65	3.79	3.04	4.84	4.55	2.07	1.89	1.4	2.51	1.05	16.37	11.7	16.6	10.31	11.9	7.93	10.18	8.34	no	no	no	no	no	no	no	no	no
chrV	403	16.95	14.35	14.31	11.15	13.13	10.99	14.61	12.71	12.04	14.46	10.59	12.28	13.9	7.23	12.74	2.44	3.35	4.67	3.63	2.4	1.61	0.94	2.34	3.1	1.05	10.56	9.81	12.8	6.19	7.76	12.76	8.62	8.34	no	no	no	no	no	no	no	no	no
chrV	404	24.63	16.16	12.67	14.86	25.84	20.72	17.6	17.92	16.61	18.52	19.69	17.52	16.37	10.77	17.69	3.06	2.79	3.86	2.22	2.64	2.54	2.46	2.34	2.65	1.57	14.52	12.27	13.87	8.46	10.87	12.59	8.13	11.61	no	no	no	no	no	no	no	no	no
chrV	405	29.75	19.89	13.08	12.63	23.98	18.02	19.04	13.61	12.59	26.21	23.49	26.96	13.19	13.75	26.33	1.43	3.57	3.86	2.82	3.84	2.31	2.08	2.57	3.54	1.05	16.64	15.29	14.46	7.43	12.42	10.69	10.18	9.79	no	no	no	no	no	no	no	no	no
chrV	406	23.99	17.6	14.31	11.89	23.12	17.84	17.71	15.2	13.42	16.27	24.41	16.48	12.25	11.48	28.02	0.81	2.23	4.26	2.42	3.12	2.54	1.32	2.1	2.51	1.57	15.58	14.91	12.8	9.9	7.25	11.73	10.38	10.16	no	no	no	no	no	no	no	no	no
chrV	407	26.55	17.79	15.54	11.15	24.27	18.38	15.49	17.47	11.76	20.96	20.26	14.38	15.55	10.2	24.63	2.44	0.89	3.65	3.63	3.12	2.54	2.27	3.5	2.51	0.52	12.68	10.95	13.75	7.01	9.32	9.66	7.05	9.07	no	no	no	no	no	no	no	no	no
chrV	408	29.43	21.33	18.4	17.46	28.98	24.14	21.8	15.2	13.28	23.04	23.14	26.51	14.72	11.48	32.13	2.65	3.01	4.06	4.43	3.6	0.46	0.94	2.1	2.06	0.52	15.05	12.27	18.14	12.17	8.28	8.1	9.5	11.97	no	no	no	no	no	no	no	no	no
chrV	409	29.43	16.26	12.67	12.26	16.56	18.56	18.82	12.93	13.56	20.6	20.26	22.17	11.31	12.9	18.12	2.44	0.89	4.26	2.82	3.12	2.54	1.51	1.63	2.36	0.52	12.94	15.48	15.89	11.14	6.73	10	8.23	10.52	no	no	no	no	no	no	no	no	no
chrV	410	10.25	17.37	9.55	7.28	13.39	10.54	10.04	8.3	7.61	12.43	8.88	11.23	7.71	8.3	14.61	3.3	3.16	6.58	4.35	4.9	4.21	4.36	4.59	4.7	2.66	11.38	8.49	10.7	6.42	6.96	6.03	9.54	12.07	no	no	no	no	no	no	no	no	no
chrV	411	16.97	11.44	11.79	11	13.25	11.98	11.81	8.75	10.93	12.43	12.11	16.92	11.48	10.43	9.8	5.75	4.49	5.57	8.88	6.1	1.22	2.47	2.02	5.43	3.18	8.6	9.81	12.6	7.25	5.4	12.58	11.69	8.08	no	no	no	no	no	no	no	no	no
chrV	412	22.71	12.05	15.33	11.15	19.41	15.41	18.59	11.91	12.45	17.08	16.46	16.33	12.6	12.76	16.56	6.11	5.35	7.51	9.47	8.27	4.15	6.52	4.2	7.59	3.41	14.79	13.78	15.41	8.66	7.25	11.04	10.58	8.7	no	no	no	no	no	no	no	no	no
chrV	413	10.96	10.84	11.82	9.6	7.61	9.42	9.73	8.71	10.23	7.93	8.54	9.4	6.68	7.82	6.76	3.67	4.85	6.39	6.39	4.63	3.46	4.25	4.24	5.12	1.62	8.82	8.07	10.29	12.14	6.26	6.9	9.78	11.95	no	no	no	no	no	no	no	no	no
chrV	414	11.19	12.82	10.63	8.55	10.28	11.89	10.4	11.12	11.62	14.1	10.59	5.99	10.6	11.2	12.74	3.87	2.45	4.06	5.44	5.03	1.84	1.13	4.44	4.28	2.1	10.56	11.32	12.57	11.96	7.76	10	10.97	8.7	no	no	no	no	no	no	no	no	no
chrV	415	7.68	7.65	9.81	7.43	8.85	7.21	5.76	8.39	7.61	10.12	3.68	8.09	7.77	8.65	5.94	11.61	5.13	13.39	25.8	7.67	5.76	8.88	7.47	17.55	3.14	6.07	8.68	5.93	9.08	4.66	6.55	8.42	8.34	no	no	no	no	no	no	no	no	no
chrV	416	12.15	12.82	8.38	13	14.56	14.68	13.72	14.41	10.1	12.92	10.48	15.73	13.31	11.48	18.54	39.12	18.29	63.51	58.25	60.52	20.75	29.19	50.21	50.06	24.1	13.73	13.02	13.99	12.38	8.28	10	7.25	11.24	no	no	no	no	no	no	no	no	no
chrV	417	20.15	15.3	10.63	13.75	17.13	14.05	15.72	13.39	13.15	11.21	15.66	17.67	9.42	13.04	24.63	21.39	4.24	27.6	27.01	21.09	8.3	8.5	14.01	22.26	7.33	15.32	13.97	13.04	5.78	11.9	10	9.2	13.78	no	no	no	no	no	no	no	no	no
chrV	418	15.03	10.14	12.67	10.77	11.42	13.33	8.85	11.12	10.24	10.84	10.82	16.18	12.01	7.23	15	2.85	1.56	4.67	10.28	5.75	3.23	2.65	5.14	5.75	2.1	16.9	9.44	11.38	8.25	11.39	10	8.42	7.62	no	no	no	no	no	no	no	no	no
chrV	419	30.39	18.36	18.4	12.63	24.27	20.72	22.58	17.02	12.18	22.95	20.95	16.48	15.07	12.9	25.48	6.11	2.23	11.16	8.26	7.91	2.77	5.86	3.74	6.93	2.88	19.28	14.16	19.92	7.43	6.73	12.07	12.34	12.33	no	no	no	no	no	no	no	no	no
chrV	420	19.19	14.54	9	13.75	20.55	16.04	14.83	14.52	13.42	15.18	16.12	16.77	14.6	12.61	21.8	4.89	4.24	5.48	10.88	7.91	2.07	3.59	3.04	5.75	2.1	15.32	14.53	10.67	10.31	7.76	8.62	13.51	7.25	no	no	no	no	no	no	no	no	no
chrV	421	19.51	16.45	13.49	9.29	17.99	14.23	17.71	11.34	13.28	13.92	18.42	14.38	11.31	12.33	16.98	3.26	6.69	10.55	9.67	6.95	3	3.4	4.44	6.05	3.14	14.79	11.89	13.28	10.73	8.28	5.17	11.75	9.79	no	no	no	no	no	no	no	no	no
chrV	422	19.83	14.73	12.27	12.26	15.13	12.07	14.39	12.25	12.73	13.37	13.36	13.48	8.72	9.78	12.74	4.07	2.68	3.25	5.84	4.07	3.23	1.89	3.74	5.31	1.05	14.79	10.57	16.12	11.14	8.8	6.9	6.85	9.07	no	no	no	no	no	no	no	no	no
chrV	423	23.35	17.02	10.63	14.86	19.41	13.87	18.15	12.93	13.15	15.72	20.03	19.77	11.78	11.05	18.68	3.87	1.12	4.46	4.23	4.31	1.61	4.35	3.04	2.65	1.31	13.73	13.4	17.07	9.9	10.87	12.41	11.16	9.79	no	no	no	no	no	no	no	no	no
chrV	424	23.99	17.98	19.22	15.6	21.13	17.3	15.94	12.02	14.11	15.54	17.96	15.58	12.01	12.47	17.83	4.48	2.45	4.26	6.45	2.4	2.07	1.89	0.7	4.57	2.36	14	13.4	17.07	9.9	12.42	9.66	8.81	11.61	no	no	no	no	no	no	no	no	no
chrV	425	21.75	19.89	10.22	8.17	19.41	16.4	18.15	9.3	12.04	16.45	15.89	22.17	19.55	11.48	19.81	1.63	0.45	4.06	3.63	3.12	2.54	4.35	1.87	3.39	0.79	15.58	15.48	13.75	8.66	9.32	10.69	9.4	12.69	no	no	no	no	no	no	no	no	no
chrV	426	22.71	17.6	12.67	13.38	20.84	13.15	13.72	12.48	12.04	16.45	14.51	17.67	15.55	12.61	22.36	4.28	3.57	5.28	3.63	3.6	3.46	2.83	2.8	3.98	1.57	17.17	13.4	12.57	10.31	10.35	9.31	11.16	6.53	no	no	no	no	no	no	no	no	no
chrV	427	20.15	16.26	10.83	9.1	20.7	16.13	14.28	12.59	11.14	18.62	18.19	21.72	12.6	13.46	20.1	2.24	1.12	4.36	2.82	3.36	1.61	2.83	2.1	2.95	2.36	9.11	12.17	14.94	10.31	8.8	10	10.18	6.17	no	no	no	no	no	no	no	no	no
chrV	428	28.63	15.69	17.58	11.89	26.69	17.75	18.15	13.84	14.18	24.13	21.99	19.77	15.31	9.57	20.24	2.85	2.45	4.87	5.84	2.4	2.77	1.7	2.57	3.69	1.83	15.58	11.8	14.82	8.25	7.76	9.31	8.62	9.43	no	no	no	no	no	no	no	no	no
chrV	429	9.6	13.58	11.86	7.06	9.42	9.73	14.61	10.66	8.72	11.02	12.66	13.48	12.95	9.21	8.49	2.24	1.78	3.65	2.02	1.44	3.92	1.13	2.8	1.62	1.31	10.83	10.57	13.04	10.31	7.25	7.93	11.16	6.17	no	no	no	no	no	no	no	no	no
chrV	430	13.75	17.6	15.54	12.63	17.13	14.41	12.17	10.44	12.87	16.99	16.81	15.28	15.55	12.19	15.57	2.44	2.45	4.46	5.44	2.64	2.54	3.02	3.04	3.1	2.1	15.05	13.97	13.99	9.08	6.73	8.28	9.6	8.7	no	no	no	no	no	no	no	no	no
chrV	431	10.87	13.58	9.4	11.15	18.27	13.15	15.94	13.39	10.79	13.92	17.5	14.68	9.89	8.79	19.25	2.24	2.01	4.67	3.83	6.71	2.54	1.51	2.34	1.77	2.62	10.83	11.32	10.67	7.84	9.83	11.73	9.2	9.79	no	no	no	no	no	no	no	no	no
chrV	432	37.42	22.76	15.95	13.38	34.54	27.57	24.57	15.43	14.67	29.64	31.08	26.36	16.96	16.87	34.53	1.83	1.78	5.28	4.23	3.12	1.61	3.21	1.63	3.24	0.79	19.28	16.8	19.44	9.49	12.42	8.28	9.79	11.61	no	no	no	no	no	no	no	yes	yes
chrV	433	37.1	22.19	15.95	12.63	24.55	21.8	18.15	14.97	13.7	24.58	26.71	23.66	14.37	12.33	27.74	2.04	2.45	4.06	3.22	4.07	1.38	2.27	2.34	3.24	1.31	18.49	13.59	17.07	12.38	11.39	10.35	8.03	9.79	no	no	no	no	no	no	no	yes	yes
chrV	434	42.22	22.95	15.54	18.95	31.69	20.36	21.91	12.93	13.7	24.4	35.23	28.46	15.31	14.31	39.35	3.26	2.9	4.46	5.24	4.55	3.69	2.83	2.57	3.39	2.62	17.69	14.53	16.84	9.49	7.25	8.97	10.38	9.43	no	no	no	no	no	no	yes	no	yes
chrV	435	52.14	24.68	19.22	15.98	37.97	29.19	29.88	15.43	14.81	33.98	34.54	29.66	19.55	14.74	41.33	2.65	6.69	5.68	5.24	3.12	1.61	1.7	2.57	2.36	0.79	19.28	16.99	17.07	10.31	6.73	7.24	9.01	9.07	no	no	no	no	no	yes	yes	yes	yes
chrV	436	31.35	17.22	13.9	18.21	26.26	19.1	18.59	15.2	10.24	23.49	24.41	25.46	11.07	13.75	23.21	3.87	3.57	6.7	3.63	4.31	2.77	0.38	1.87	3.69	1.31	15.05	12.27	13.28	7.43	9.32	7.93	10.18	11.61	no	no	no	no	no	no	no	no	yes
chrV	437	18.87	14.35	10.63	12.63	13.42	10.99	12.62	14.97	11.21	12.83	15.2	13.18	12.01	10.49	11.61	2.85	2.68	4.46	5.04	2.64	1.84	2.27	1.87	3.24	1.05	11.62	12.27	12.33	8.66	10.87	8.97	9.4	13.06	no	no	no	no	no	no	no	no	no
chrV	438	19.68	17.43	11.98	13.51	22.55	13.89	15.03	10.8	14.18	15.14	16.53	11.88	15.92	13.12	14.95	3.01	2.35	3.82	3.42	3.21	1.74	2	3.61	3.01	1.43	12.66	14.9	12.76	8	9.49	9.84	8.82	12.84	no	no	no	no	no	no	no	no	no
chrV	439	24.63	18.36	17.99	11.52	27.41	21.98	16.38	16.34	13.01	21.69	22.34	26.66	15.31	12.9	18.12	1.22	1.34	4.87	1.81	4.79	1.61	3.21	2.8	3.24	1.31	12.68	13.4	14.94	7.43	10.35	8.28	9.2	8.34	no	no	no	no	no	no	no	no	no
chrV	440	34.86	20.28	11.45	16.72	27.41	19.64	23.24	11.34	15.22	22.05	21.87	26.36	13.9	12.76	26.04	2.65	2.45	5.88	2.42	4.79	1.84	2.46	1.4	2.51	1.31	16.11	15.85	12.8	8.25	9.83	6.55	10.58	11.24	no	no	no	no	no	yes	yes	no	no
chrV	441	17.59	12.63	15.54	9.29	19.7	12.25	13.5	13.61	11.9	14.46	12.43	13.18	12.01	11.9	15	2.85	2.45	3.25	3.02	4.31	1.84	0.94	3.27	3.1	0.79	13.47	12.27	14.23	8.25	8.28	7.93	9.01	8.34	no	no	no	no	no	no	no	no	no
chrV	442	22.5	17.81	12.47	15.23	21.97	14.77	17.95	9.83	16.5	19.25	21.38	22.98	13.43	11.92	22.79	1.94	1.78	6.23	2.82	2.4	2.27	2.65	3.81	5.48	1.35	15.57	14.49	11.62	7.43	12.94	10.29	9.91	10.26	no	no	no	no	no	no	no	no	no
chrV	443	16.63	16.64	14.31	11.15	20.27	14.95	16.38	12.48	14.39	15.54	19.8	15.88	13.19	11.9	13.87	1.63	2.9	4.06	4.43	3.84	2.07	2.27	2.34	2.8	2.36	12.68	14.16	11.86	11.55	8.28	6.55	10.38	8.7	no	no	no	no	no	no	no	no	no
chrV	444	28.79	19.32	13.9	15.23	22.27	17.84	18.59	12.48	14.67	20.96	20.49	25.46	15.31	11.9	22.65	3.46	1.34	6.49	3.63	2.64	1.15	3.4	2.1	2.95	1.05	15.84	12.65	12.33	10.31	10.87	9.66	9.6	7.98	no	no	no	no	no	no	no	no	no
chrV	445	23.67	19.89	14.31	14.86	26.26	18.2	19.04	10.89	11.76	20.96	23.49	20.67	17.43	13.32	26.61	5.91	3.57	5.28	7.26	1.44	2.54	1.32	4.9	3.54	2.88	14.79	15.85	14.94	9.08	7.76	9.31	8.42	10.88	no	no	no	no	no	no	no	no	no
chrV	446	23.99	17.89	17.99	12.45	23.55	16.13	19.81	13.73	14.74	19.52	21.87	28.61	13.66	14.24	20.38	2.85	3.57	3.35	4.43	4.55	1.38	2.65	3.97	4.35	1.05	21.13	14.34	14.11	11.34	7.76	11.55	9.5	11.61	no	no	no	no	no	no	no	no	no
chrV	447	34.22	23.72	17.99	13.75	31.12	21.26	22.8	13.16	15.08	26.75	23.72	23.37	18.61	16.01	21.51	2.85	2.01	5.48	4.64	2.16	1.84	3.21	3.27	3.98	0.79	21.65	14.72	20.63	9.9	12.42	11.73	9.4	10.52	no	no	no	no	no	no	no	no	no
chrV	448	19.51	16.26	17.17	12.26	21.41	18.56	17.71	14.07	13.7	17.17	18.88	18.87	13.9	12.9	20.66	2.85	2.45	4.06	6.25	7.43	2.54	3.59	2.34	3.54	0.52	15.58	13.21	16.36	13.61	9.32	11.73	7.64	9.43	no	no	no	no	no	no	no	no	no
chrV	449	6.72	9.09	10.63	5.02	9.85	8.74	7.19	7.15	12.11	8.68	7.83	12.43	11.54	10.27	12.74	4.07	2.01	4.36	4.03	3.84	3.92	2.08	2.1	2.73	2.1	7.92	8.68	10.55	8.87	7.25	8.1	7.15	12.69	no	no	no	no	no	no	no	no	no
chrV	450	7.36	8.23	6.95	9.29	6.28	6.67	7.08	7.49	12.18	9.58	8.29	10.18	11.31	7.37	7.08	4.07	2.23	6.7	6.25	2.64	2.31	2.65	2.8	7.52	1.31	9.77	9.81	9.25	9.08	7.76	6.55	8.62	11.24	no	no	no	no	no	no	no	no	no
chrV	451	8.64	8.8	8.18	9.29	6.85	7.03	8.63	10.21	10.52	10.48	6.45	9.29	7.3	8.79	7.08	4.07	4.46	4.67	4.43	4.31	2.31	2.83	2.57	3.39	0.79	10.04	8.87	12.33	8.25	6.73	7.59	9.2	8.34	no	no	no	no	no	no	no	no	no
chrV	452	8.64	7.27	8.18	8.55	7.42	5.95	8.41	8.17	9.27	6.69	5.07	6.59	7.3	8.65	7.93	3.67	1.56	4.06	3.22	2.4	2.07	2.08	4.2	4.87	0.79	10.56	10.76	9.72	7.43	7.76	8.97	8.81	12.33	no	no	no	no	no	no	no	no	no
chrV	453	6.4	9.37	11.45	8.92	7.42	7.03	6.42	7.49	7.33	7.95	5.76	8.09	7.77	8.22	8.21	4.28	2.9	5.48	4.43	1.92	3	3.59	3.5	4.87	1.83	8.45	8.49	8.3	6.19	7.25	6.9	6.27	9.43	no	no	no	no	no	no	no	no	no
chrV	454	6.08	8.42	6.95	5.57	6	9.01	5.98	7.94	10.65	5.96	6.68	8.69	5.42	9.21	5.94	3.46	2.23	6.29	4.03	3.6	1.84	2.65	2.8	1.92	1.83	10.56	8.68	9.25	5.36	8.28	10	7.44	6.89	no	no	no	no	no	no	no	no	no
chrV	455	8.64	9.76	14.31	10.03	11.99	7.93	12.4	8.62	12.04	7.59	10.82	9.59	9.89	10.06	11.04	6.32	4.46	7.91	4.43	4.31	2.77	4.91	4.44	5.46	2.88	12.15	10	12.8	8.66	13.46	8.62	9.6	11.97	no	no	no	no	no	no	no	no	no
chrV	456	8.32	9.95	7.77	8.92	9.99	11.17	10.85	9.53	7.47	8.31	7.6	7.79	9.42	9.64	9.06	7.33	3.12	5.88	3.83	3.6	2.54	2.65	6.77	4.42	3.14	12.94	9.06	8.77	11.14	7.76	10	9.99	7.98	no	no	no	no	no	no	no	no	no
chrV	457	6.72	9.37	8.59	7.06	9.42	7.39	8.85	10.89	10.65	6.87	8.98	11.08	5.18	9.07	5.38	3.67	2.01	5.28	5.84	4.55	4.38	3.02	2.1	5.46	3.93	12.15	10.76	9.72	9.08	10.35	12.07	9.6	10.88	no	no	no	no	no	no	no	no	no
chrV	458	5.34	6.48	6.39	9.45	4.14	6.74	6.34	7.92	7.34	5.81	5.52	6.24	7.7	5.45	7.21	2.3	3.28	4.86	3.89	2.98	1.17	1.65	2.91	3.43	2.33	9.75	6.65	8.86	11.82	7.54	9.4	10.69	10.68	no	no	no	no	no	no	no	no	no
chrV	459	8.32	7.08	7.77	6.32	6.57	8.65	7.75	8.17	7.89	6.69	6.45	5.99	7.07	7.23	8.21	6.32	2.45	5.68	4.64	5.75	2.54	2.83	4.44	8.26	2.1	7.66	8.49	9.96	7.84	6.21	9.31	10.58	10.16	no	no	no	no	no	no	no	no	no
chrV	460	5.76	8.23	6.54	8.92	8.56	8.29	9.08	8.17	9.13	10.12	5.76	9.89	7.54	8.65	8.78	9.37	5.8	8.52	9.67	7.19	5.53	4.72	6.77	9.58	5.5	7.92	11.14	9.01	8.66	7.25	11.73	8.81	9.43	no	no	no	no	no	no	no	no	no
chrV	461	11.19	10.14	14.31	6.69	10.56	7.93	10.85	6.35	9.55	9.22	8.52	8.39	9.19	11.05	12.45	7.33	3.35	11.36	9.07	11.03	6.22	4.35	7.47	10.47	6.81	10.83	8.49	12.09	9.49	7.25	8.28	10.77	10.52	no	no	no	no	no	no	no	no	no
chrV	462	5.12	9.76	11.04	10.77	6	7.93	5.98	8.17	10.93	6.87	4.61	10.48	11.78	7.65	7.08	6.52	4.02	6.9	5.64	5.03	3.23	2.08	4.44	8.26	4.19	8.98	7.36	12.57	11.14	8.8	6.9	9.99	9.07	no	no	no	no	no	no	no	no	no
chrV	463	7.36	8.61	10.63	8.17	9.42	9.01	8.63	9.98	10.93	7.59	8.06	8.69	9.66	8.79	9.91	12.63	7.59	9.74	12.9	10.55	6.68	4.91	10.51	17.69	10.22	12.94	10.76	10.67	10.73	9.83	9.31	10.58	6.89	no	no	no	no	no	no	no	no	no
chrV	464	7.68	6.31	11.04	8.17	5.42	7.21	7.3	7.94	8.03	6.69	7.37	4.19	9.42	10.91	5.38	7.74	7.36	8.32	8.87	13.42	7.15	4.53	8.87	14.6	8.64	7.66	8.68	9.96	9.08	6.73	10.35	11.75	11.24	no	no	no	no	no	no	no	no	no
chrV	465	3.52	7.84	7.77	6.69	6	7.03	7.3	7.94	8.86	6.33	5.99	8.39	6.83	8.79	4.53	12.22	4.46	9.13	7.66	3.36	3.23	7.75	8.41	17.1	3.67	6.6	6.98	7.35	7.43	10.35	7.93	8.62	9.07	no	no	no	no	no	no	no	no	no
chrV	466	9.6	10.33	14.31	12.63	11.99	6.67	10.85	9.08	8.03	10.3	7.83	11.38	10.13	9.64	11.04	7.13	4.24	7.71	10.28	6.71	4.84	4.72	5.84	7.37	7.07	11.62	8.87	9.96	10.73	10.35	8.62	10.38	10.16	no	no	no	no	no	no	no	no	no
chrV	467	10.56	9.56	11.04	11.15	11.13	7.57	9.74	10.44	10.1	9.76	7.6	6.89	10.84	10.49	9.34	9.98	8.48	6.7	10.28	6.95	7.61	7.18	8.64	8.26	8.12	10.04	10.19	12.33	7.84	10.87	11.04	9.99	10.52	no	no	no	no	no	no	no	no	no
chrV	468	7.36	8.42	7.36	8.92	8.28	5.59	9.08	8.85	8.86	7.23	9.67	8.09	9.66	8.08	9.06	1.02	0.45	2.03	3.22	2.4	2.07	1.13	1.87	3.39	1.05	7.92	11.7	11.38	11.14	7.76	9.66	9.4	7.62	no	no	no	no	no	no	no	no	no
chrV	469	22.08	16.8	18.02	16.4	21.73	14.64	20.79	13.44	14.71	17.04	19.41	19.13	14.61	13.7	13	2.27	1.62	3.72	4.07	3.19	1.26	2.7	2.27	3.11	1.13	15.63	16.77	15.09	10.95	6.81	7.24	9	9.76	no	no	no	no	no	no	no	no	no
chrV	470	7.33	8.05	9.83	10.1	8.82	8.16	9.3	7.71	6.5	9.17	7.93	9.87	5.84	8.56	7.97	1.76	0.99	3.77	4.01	3.39	2.05	1.78	2.74	2.16	1.05	9.13	10.37	9.29	8.92	8.91	8.15	8.45	12.49	no	no	no	no	no	no	no	no	no
chrV	471	12.47	14.16	16.35	11.15	13.99	13.33	14.61	9.53	12.87	10.12	10.59	13.78	10.6	11.34	11.32	2.85	2.01	3.25	7.05	3.12	1.84	2.83	3.04	2.95	1.83	9.77	10.57	12.8	9.9	11.9	7.93	7.05	10.52	no	no	no	no	no	no	no	no	no
chrV	472	17.27	14.92	17.99	10.03	14.56	12.07	12.4	11.34	13.42	13.01	9.44	16.48	11.07	12.76	11.32	2.24	3.57	2.44	4.03	4.31	2.77	0.76	3.27	3.24	0.79	12.94	14.16	16.84	11.14	10.35	8.28	10.97	6.89	no	no	no	no	no	no	no	no	no
chrV	473	15.35	12.43	15.95	10.77	10.56	9.73	13.28	13.16	13.56	13.37	10.82	14.08	15.07	10.91	12.45	1.63	1.78	5.48	6.65	4.55	1.15	3.21	3.97	4.28	2.1	13.47	13.21	17.07	9.08	9.83	11.73	8.62	11.61	no	no	no	no	no	no	no	no	no
chrV	474	8.32	10.52	11.45	8.17	12.56	12.79	11.95	11.12	9.41	7.59	12.43	11.08	15.07	12.05	9.06	3.06	2.01	6.49	4.03	5.99	1.38	1.7	2.1	4.13	1.05	7.92	13.78	12.8	12.79	6.73	10.35	9.6	14.87	no	no	no	no	no	no	no	no	no
chrV	475	8.64	10.9	11.04	10.4	10.85	8.83	11.95	10.21	11.07	10.3	8.06	7.49	10.36	8.65	11.61	4.28	1.34	5.07	5.04	2.64	2.77	3.97	3.27	2.36	1.83	12.15	10.95	10.2	9.9	11.39	7.93	10.77	9.79	no	no	no	no	no	no	no	no	no
chrV	476	7.68	10.33	11.86	12.63	9.42	6.13	10.4	8.85	11.76	8.31	6.91	11.98	11.07	8.79	6.79	5.7	3.57	6.09	5.44	3.36	2.07	3.21	3.97	4.72	1.83	12.41	11.7	11.38	7.43	9.83	7.59	8.81	7.25	no	no	no	no	no	no	no	no	no
chrV	477	4.16	6.89	4.91	5.94	5.71	7.57	6.2	5.9	7.2	4.7	6.45	5.99	7.77	8.93	5.38	4.07	2.01	3.65	7.46	5.27	3.23	1.7	4.44	5.9	1.57	12.15	8.49	7.59	7.84	7.76	8.28	9.99	8.34	no	no	no	no	no	no	no	no	no
chrV	478	5.12	7.84	10.63	6.69	4.85	8.83	7.3	6.35	9.13	9.22	6.45	9.59	6.12	7.37	7.36	8.56	3.35	8.93	6.05	9.35	3.69	5.48	11.21	7.08	8.12	11.09	7.74	9.96	11.55	7.76	5.86	9.01	9.79	no	no	no	no	no	no	no	no	no
chrV	479	8.96	12.43	12.67	10.03	11.99	9.91	11.73	7.71	7.47	9.22	6.68	14.08	9.19	11.62	8.78	17.93	7.59	15.42	14.51	12.22	15.21	5.48	16.82	12.09	10.22	11.09	13.21	18.26	10.73	8.28	10.35	10.58	7.62	no	no	no	no	no	no	no	no	no
chrV	480	7.36	10.33	10.63	9.66	10.28	10.45	9.96	9.53	9.69	8.49	9.67	10.48	9.66	9.78	9.62	33.01	12.72	31.45	28.82	20.85	29.28	17.76	32.46	29.05	17.81	12.94	11.7	10.67	9.49	9.32	12.07	12.73	8.34	no	no	no	no	no	no	no	no	no
chrV	481	13.75	13.01	13.9	12.63	13.13	10.99	12.17	12.25	12.59	11.93	9.9	11.98	9.19	11.76	11.89	18.13	11.38	17.65	24.59	14.86	16.6	10.39	22.65	20.2	11.26	13.73	13.4	12.57	5.36	12.42	8.97	9.6	7.98	no	no	no	no	no	no	no	no	no
chrV	482	8.32	8.61	8.59	11.52	9.14	8.47	8.19	9.76	8.86	4.88	7.14	8.09	10.13	7.51	9.62	11.82	6.02	11.97	12.09	8.87	6.68	7.18	9.11	14.3	8.12	10.56	11.7	10.67	5.78	9.83	7.93	7.83	10.16	no	no	no	no	no	no	no	no	no
chrV	483	6.08	8.99	8.18	8.55	10.28	5.95	11.29	7.71	8.3	9.76	7.14	9.59	6.83	10.91	5.94	8.56	1.34	6.49	7.05	5.75	3.23	3.21	6.77	6.49	4.98	11.09	9.06	10.67	8.25	6.21	11.04	7.83	10.52	no	no	no	no	no	no	no	no	no
chrV	484	8	7.46	7.36	10.03	11.42	7.57	7.97	4.31	7.89	8.86	7.83	7.79	8.01	6.24	5.94	5.5	1.78	3.45	6.25	5.51	2.07	2.65	4.67	2.51	2.88	11.09	12.65	7.35	8.25	8.8	8.62	9.79	7.62	no	no	no	no	no	no	no	no	no
chrV	485	6.4	10.14	10.63	8.92	8.28	7.21	8.85	10.66	10.1	8.68	7.37	9.89	9.42	11.34	7.64	5.3	1.56	5.07	9.07	4.55	2.54	1.51	6.07	2.8	2.1	8.98	10.95	8.77	8.66	8.8	8.28	7.64	7.62	no	no	no	no	no	no	no	no	no
chrV	486	11.83	10.9	6.54	9.66	10.56	9.73	10.18	10.44	9.55	8.49	10.13	8.39	11.78	6.94	7.64	5.3	5.13	8.93	5.04	4.31	4.15	3.78	6.07	5.9	6.29	8.45	9.81	10.67	7.01	6.21	8.28	10.77	12.33	no	no	no	no	no	no	no	no	no
chrV	487	9.92	12.63	13.9	10.03	13.13	11.89	12.62	13.39	10.79	10.3	9.67	12.58	11.07	11.9	13.02	8.76	4.46	7.1	11.49	9.59	4.84	8.69	8.64	8.99	4.19	15.32	15.29	14.94	7.01	8.8	11.04	7.25	11.24	no	no	no	no	no	no	no	no	no
chrV	488	11.51	10.52	12.67	10.4	11.85	10.18	12.62	10.21	12.32	9.04	11.74	15.88	10.48	10.2	11.89	6.11	4.24	5.07	7.66	6.23	2.77	5.29	5.84	10.03	3.41	14	11.14	15.29	7.84	12.42	9.66	10.18	10.16	no	no	no	no	no	no	no	no	no
chrV	489	8.64	7.65	10.22	5.94	6.85	5.04	6.64	7.94	9.27	6.14	5.76	6.59	7.3	6.24	6.79	2.85	4.69	5.07	5.64	2.88	2.77	2.08	3.97	4.42	1.31	5.55	8.68	9.25	8.25	13.46	7.93	9.6	7.98	no	no	no	no	no	no	no	no	no
chrV	490	14.07	13.77	12.67	13	15.13	13.51	13.72	13.84	9.96	11.75	11.51	15.28	11.78	11.2	13.87	3.46	2.45	7.51	6.25	5.99	2.77	5.86	4.44	6.05	3.41	12.68	12.27	17.55	10.31	9.32	10.35	9.4	9.43	no	no	no	no	no	no	no	no	no
chrV	491	17.91	13.39	15.54	11.52	16.27	11.17	12.4	12.02	9.41	12.47	15.43	13.18	14.84	11.76	14.44	5.3	7.36	6.9	5.84	6.23	3.23	5.67	4.44	6.34	2.36	12.15	10.38	14.94	9.08	10.35	9.66	9.79	9.43	no	no	no	no	no	no	no	no	no
chrV	492	14.71	13.01	15.13	13.38	15.42	14.59	14.83	14.07	13.42	10.3	11.97	11.08	11.31	13.89	9.62	1.63	3.12	4.87	6.25	3.12	1.15	0.57	2.34	3.98	1.57	14.26	16.42	14.7	10.31	8.8	11.04	8.81	13.06	no	no	no	no	no	no	no	no	no
chrV	493	8.96	10.52	12.67	11.52	10.85	9.37	9.74	11.57	11.49	9.58	10.59	11.38	8.24	9.92	9.34	3.46	2.01	3.65	3.83	3.12	2.07	3.97	2.1	3.69	2.36	12.41	10.57	11.38	10.31	8.28	7.59	9.6	7.62	no	no	no	no	no	no	no	no	no
chrV	494	5.44	8.03	9.4	8.17	6	7.93	6.2	7.49	7.33	6.33	8.75	8.69	7.07	8.93	8.21	3.26	1.78	5.28	5.24	5.03	2.07	1.89	2.8	5.16	2.62	8.45	7.17	8.06	8.25	6.73	9.31	8.81	11.97	no	no	no	no	no	no	no	no	no
chrV	495	8.32	8.69	9.28	9.66	8.44	8.9	8.36	6.97	10.55	8.41	5.82	8.67	10.36	7.53	9.25	5.91	5.35	7	6.7	6.59	4.38	4.16	5.04	6.66	5.37	9.75	10.04	14.46	7.56	6	9.68	8.85	12.66	no	no	no	no	no	no	no	no	no
chrV	496	9.6	10.9	7.77	6.32	4.57	7.57	8.85	9.98	10.93	10.84	6.22	7.79	5.42	12.19	7.08	6.11	6.92	8.73	5.64	6.23	5.3	7.18	7.71	4.28	3.14	10.56	8.68	11.14	10.31	8.28	8.62	11.16	10.88	no	no	no	no	no	no	no	no	no
chrV	497	9.92	9.76	10.22	8.55	11.42	11.35	12.4	11.57	12.73	10.3	9.21	8.69	11.54	10.91	6.51	7.33	5.58	9.94	8.06	5.51	5.07	5.29	4.2	9.44	1.57	16.37	12.27	15.89	9.9	7.25	8.62	7.44	11.61	no	no	no	no	no	no	no	no	no
chrV	498	9.6	15.11	12.27	11.52	12.85	13.69	11.73	8.85	13.28	16.99	9.9	12.58	13.43	13.32	11.32	3.87	2.9	4.87	5.24	3.84	2.31	1.89	2.34	4.72	1.05	15.32	13.21	13.28	10.73	5.69	8.28	7.25	10.88	no	no	no	no	no	no	no	no	no
chrV	499	10.56	14.35	15.13	11.89	9.42	7.93	9.52	12.25	11.07	9.58	8.29	8.39	11.78	10.2	9.62	1.63	3.79	4.26	2.42	2.64	1.84	1.13	2.8	3.1	1.83	12.68	11.14	14.94	7.01	4.14	9.31	8.23	12.33	no	no	no	no	no	no	no	no	no
chrV	500	16.95	16.07	20.03	10.03	17.13	12.25	17.04	14.52	15.22	13.01	9.9	18.27	19.55	11.48	18.4	1.02	4.69	5.48	5.64	5.27	1.15	2.08	2.8	3.54	1.57	16.9	13.59	15.18	14.44	7.25	10	8.03	11.97	no	no	no	no	no	no	no	no	no
chrV	501	16.74	16.2	12.67	10.9	18.56	12.85	12.25	10.13	12.22	13.07	12.89	16.48	13.74	10.87	11.7	2.85	1.34	3.79	5.51	1.92	1.92	3.02	1.87	2.65	1.83	13.56	13.02	13.59	7.98	8.45	11.38	9.27	8.46	no	no	no	no	no	no	no	no	no
chrV	502	22.71	17.98	19.22	15.98	17.41	16.94	16.38	15.43	14.81	18.07	18.88	23.07	15.55	12.47	19.25	3.26	1.34	4.06	4.84	2.4	2.31	2.65	3.04	3.83	1.57	16.64	16.04	17.31	11.96	8.28	9.66	9.4	9.79	no	no	no	no	no	no	no	no	no
chrV	503	14.39	13.01	14.72	10.77	13.42	10.45	11.07	9.3	11.21	9.94	11.05	15.88	9.66	10.06	13.02	2.04	1.78	4.26	3.43	1.68	1.15	2.27	1.87	2.21	0.79	10.83	10	12.09	7.43	7.25	8.97	8.42	7.98	no	no	no	no	no	no	no	no	no
chrV	504	8.64	9.37	9.81	10.03	7.99	10.09	10.63	8.62	11.62	9.58	7.14	7.49	8.95	10.2	5.66	2.65	2.01	3.04	3.02	4.31	2.77	1.51	2.8	4.57	1.05	10.56	9.44	7.35	7.01	10.35	9.31	8.81	9.43	no	no	no	no	no	no	no	no	no
chrV	505	10.24	13.58	15.54	14.12	14.56	11.17	13.72	12.02	11.9	12.11	13.12	10.78	13.19	12.47	13.87	2.85	5.35	4.87	3.83	5.51	2.77	1.7	1.87	3.69	2.1	14.79	11.89	11.86	11.14	12.42	5.86	8.81	11.97	no	no	no	no	no	no	no	no	no
chrV	506	15.65	12.53	12.62	15.26	15.6	12.51	13.75	12.14	11.54	15.09	15.21	13.01	14.13	12.64	15.88	3.51	6.07	6.18	6.79	5.26	1.88	3.42	2.69	4.51	2.02	12.62	11.49	13.82	9.27	9	9.39	10.82	9.99	no	no	no	no	no	no	no	no	no
chrV	507	16.63	15.69	13.08	14.86	13.99	12.07	13.28	14.07	11.07	11.57	12.66	15.58	13.43	11.34	9.62	3.26	1.34	4.67	5.44	3.6	0.46	1.7	2.57	3.98	1.57	17.17	11.7	12.8	7.43	6.21	7.59	7.44	9.79	no	no	no	no	no	no	no	no	no
chrV	508	19.51	17.22	11.04	13.38	13.42	11.17	15.49	13.39	10.52	12.47	13.12	16.48	10.36	9.78	15	1.02	2.01	3.86	3.63	1.68	0.46	0.57	2.8	2.36	1.57	10.56	10.57	10.43	8.25	8.28	7.59	10.18	7.98	no	no	no	no	no	no	no	no	no
chrV	509	19.99	16.83	14.51	12.26	19.41	15.04	13.83	10.21	12.52	15	18.42	17.07	10.84	14.1	16.13	2.04	1.34	5.88	2.92	3.6	0.69	2.46	2.34	2.65	2.23	13.34	16.61	15.89	9.08	9.06	10.35	9.2	9.97	no	no	no	no	no	no	no	no	no
chrV	510	30.07	24.29	13.49	9.29	26.26	22.88	24.57	14.97	15.08	25.66	24.18	23.07	15.31	12.05	28.31	2.85	3.35	6.29	3.22	4.79	3	2.27	3.04	3.83	2.62	18.49	16.04	13.28	9.08	8.8	8.62	11.55	7.62	no	no	no	no	no	no	no	yes	no
chrV	511	21.75	16.26	14.31	14.49	19.7	15.13	17.49	13.16	11.35	18.8	19.11	17.67	12.01	14.6	22.36	2.44	2.23	5.48	4.03	3.6	3	0.76	2.57	3.24	1.31	18.22	16.04	14.23	6.6	9.32	8.97	8.03	11.97	no	no	no	no	no	no	no	no	no
chrV	512	15.67	12.24	8.18	11.52	13.42	12.43	10.63	8.17	8.3	14.46	9.9	11.98	9.42	10.2	12.17	2.85	1.34	4.67	3.22	2.64	2.54	1.7	3.04	3.24	1.57	13.2	9.25	12.57	7.84	6.73	10.69	8.81	6.53	no	no	no	no	no	no	no	no	no
chrV	513	14.71	12.05	12.67	10.4	11.13	10.99	11.07	10.44	9.82	10.66	11.51	13.48	13.19	9.21	11.04	2.44	1.56	5.07	4.43	4.31	0.46	1.32	0.7	2.36	1.31	12.94	15.48	11.14	5.36	5.18	9.66	7.64	6.89	no	no	no	no	no	no	no	no	no
chrV	514	13.75	11.86	17.17	6.69	10.85	12.97	11.95	10.66	9.55	12.47	11.05	11.38	8.95	10.63	13.3	1.22	1.34	3.86	3.83	1.92	3.46	3.21	0.7	2.21	1.31	8.98	10.57	10.67	6.6	8.8	9.66	8.42	8.7	no	no	no	no	no	no	no	no	no
chrV	515	17.75	13.58	12.47	12.63	14.27	13.06	13.17	11.12	10.45	13.55	12.89	11.08	15.31	8.86	13.59	2.04	3.57	3.86	3.73	1.68	0.69	0.57	3.27	3.69	1.44	12.28	13.78	13.04	10.73	8.54	7.59	9.2	10.7	no	no	no	no	no	no	no	no	no
chrV	516	13.11	12.63	9.4	8.92	12.85	11.35	10.18	8.85	13.01	11.21	10.82	14.08	10.6	11.62	13.59	3.67	2.23	5.68	5.04	4.55	1.61	3.4	2.1	3.1	0.79	10.83	13.02	11.86	14.85	7.25	12.07	9.2	10.52	no	no	no	no	no	no	no	no	no
chrV	517	12.15	10.71	15.54	11.52	13.42	12.61	10.63	7.94	11.62	13.01	10.82	11.38	11.54	12.76	11.04	4.69	5.35	6.29	8.46	4.31	3.23	3.59	2.34	5.75	1.57	13.47	10.38	11.38	9.9	6.21	11.04	10.38	12.33	no	no	no	no	no	no	no	no	no
chrV	518	18.87	13.01	14.72	12.26	15.99	13.51	17.49	12.02	11.49	14.28	11.74	17.07	13.43	12.05	22.36	4.07	2.9	4.67	4.64	3.6	2.54	3.59	3.27	3.1	1.57	12.68	12.08	13.28	10.31	10.35	10	12.34	9.43	no	no	no	no	no	no	no	no	no
chrV	519	15.03	11.29	4.91	9.29	13.13	15.5	9.96	7.94	9.69	9.22	9.67	12.88	13.43	12.05	15.29	2.85	2.23	3.04	3.63	2.64	1.84	3.59	2.8	4.13	1.05	8.45	12.27	11.62	11.14	8.28	11.04	12.34	9.07	no	no	no	no	no	no	no	no	no
chrV	520	23.35	17.02	14.72	10.4	22.27	16.22	17.04	12.48	11.62	16.09	21.18	17.07	16.49	13.89	24.06	1.83	2.23	4.06	6.45	4.79	1.84	1.32	1.4	2.21	0.26	16.11	18.69	16.6	11.55	7.25	11.38	8.81	7.62	no	no	no	no	no	no	no	no	no
chrV	521	17.59	16.07	13.9	13	16.27	18.02	14.83	14.52	13.01	17.17	20.26	17.07	16.25	12.9	15.29	2.65	2.23	5.68	5.04	1.68	1.84	2.46	2.57	5.16	0.79	14.79	14.91	14.23	10.31	6.21	8.62	10.58	9.79	no	no	no	no	no	no	no	no	no
chrV	522	16.26	13.77	19.05	14.74	15.51	12.6	14.09	13.08	13.24	16.27	16.27	15.28	18.53	13.63	13.68	3.4	4.52	5.68	4.64	3.66	2.54	3.78	3.11	4.76	2.1	14.61	18.87	15.49	11.14	11	10	10.49	11.97	no	no	no	no	no	no	no	no	no
chrV	523	16.95	14.35	16.76	13	16.84	13.33	12.4	13.16	13.15	13.19	13.12	18.57	15.78	11.34	18.97	2.65	1.78	6.7	3.02	2.64	1.84	1.89	3.04	5.01	3.41	12.68	12.83	13.75	8.25	9.32	8.28	10.58	6.53	no	no	no	no	no	no	no	no	no
chrV	524	17.59	14.92	12.27	14.49	18.27	15.32	15.05	12.48	12.87	15	13.82	20.07	13.19	12.9	16.98	3.06	2.68	4.87	3.02	5.27	1.84	1.32	1.63	2.51	1.31	11.36	11.89	10.2	10.31	3.62	10	8.03	10.16	no	no	no	no	no	no	no	no	no
chrV	525	23.35	13.01	8.18	10.77	14.84	14.59	9.3	13.39	11.49	14.1	10.13	16.48	11.78	13.32	16.98	1.83	0.67	2.84	2.02	2.64	0.92	1.89	2.1	2.51	1.05	11.36	10.57	8.06	9.49	7.25	8.97	6.66	7.62	no	no	no	no	no	no	no	no	no
chrV	526	20.79	11.48	9	13.75	15.7	11.53	14.39	9.3	11.21	12.83	11.51	12.28	11.31	8.93	13.3	2.85	1.56	4.26	3.43	2.64	1.38	0.94	3.27	2.51	1.57	10.83	11.14	11.86	9.49	9.83	9.31	8.62	10.16	no	no	no	no	no	no	no	no	no
chrV	527	16.31	12.05	14.72	8.92	12.28	11.53	11.95	9.53	9.69	13.01	13.59	17.07	10.84	8.93	11.89	2.04	1.34	2.84	3.02	4.07	2.07	2.65	2.1	2.8	1.05	12.15	13.21	9.96	6.19	10.35	9.66	9.4	10.16	no	no	no	no	no	no	no	no	no
chrV	528	33.58	17.02	15.13	10.03	19.7	20.18	18.82	17.02	12.04	20.96	22.1	18.57	17.19	14.17	26.33	3.26	1.56	4.67	4.03	2.88	2.77	1.13	1.87	4.72	2.1	19.54	16.61	18.5	14.03	7.76	6.55	8.81	13.06	no	no	no	no	no	no	no	yes	yes
chrV	529	28.47	19.32	15.54	15.23	20.27	17.48	18.15	11.57	11.62	20.24	16.58	22.77	17.67	10.63	19.53	1.83	3.12	2.84	4.23	3.84	2.77	1.51	1.63	1.92	1.31	15.05	14.34	14.7	11.55	8.28	8.28	7.44	10.16	no	no	no	no	no	no	no	no	no
chrV	530	23.35	13.96	8.18	14.49	16.84	14.05	15.72	13.39	10.79	16.27	15.89	20.67	12.95	11.62	17.83	2.24	2.01	3.65	2.82	3.12	0.92	1.13	1.63	1.62	1.57	15.05	9.81	13.52	11.55	11.39	8.28	7.64	11.24	no	no	no	no	no	no	no	no	no
chrV	531	13.75	8.23	6.95	10.03	11.7	9.91	11.07	8.17	11.9	9.76	10.82	13.18	9.66	10.06	11.89	2.44	3.35	7.1	5.64	4.79	1.84	0.57	1.87	2.65	1.31	9.77	13.4	14.46	11.55	6.73	10.69	9.2	7.98	no	no	no	no	no	no	no	no	no
chrV	532	5.12	7.27	7.36	6.69	7.14	9.37	6.42	6.35	7.61	7.23	4.37	8.69	5.18	4.96	7.08	4.89	2.9	5.28	4.43	4.07	1.84	3.4	1.87	2.51	3.67	8.98	6.98	10.2	9.9	12.42	8.97	9.4	10.52	no	no	no	no	no	no	no	no	no
chrV	533	8.32	9.76	11.45	10.4	11.13	9.55	11.95	12.71	9.69	7.77	11.74	11.68	8.24	7.79	12.74	4.89	6.25	7.31	5.24	2.64	3.69	4.35	5.84	6.78	4.19	12.15	9.81	13.75	11.14	12.42	11.38	9.6	14.15	no	no	no	no	no	no	no	no	no
chrV	534	10.87	9.18	11.45	7.43	12.28	7.39	9.3	8.62	8.03	5.06	9.21	9.89	7.77	8.08	11.89	7.13	6.92	6.7	3.63	4.31	2.31	3.59	4.44	6.93	3.14	12.68	7.36	7.59	7.43	10.35	8.62	8.23	9.79	no	no	no	no	no	no	no	no	no
chrV	535	10.87	9.18	5.72	10.77	10.85	9.37	9.3	9.98	9.55	7.95	10.82	11.68	5.18	11.2	10.47	4.89	5.8	4.46	4.64	4.55	2.77	2.65	4.67	6.19	2.62	10.04	9.44	9.01	7.01	10.87	6.55	9.6	8.7	no	no	no	no	no	no	no	no	no
chrV	536	14.07	12.82	10.22	14.86	12.56	10.99	11.29	8.39	9.55	10.48	8.29	15.58	8.48	11.2	8.21	4.48	5.13	5.28	6.05	3.84	3.23	3.21	3.04	5.46	2.1	11.09	12.65	12.33	8.25	8.8	6.9	8.23	11.24	no	no	no	no	no	no	no	no	no
chrV	537	10.87	10.33	11.86	11.89	14.56	9.55	9.52	11.8	12.87	9.22	11.97	12.88	9.42	10.06	12.45	2.85	2.23	3.65	3.02	4.55	1.61	2.27	2.34	4.28	1.57	15.05	14.53	10.91	11.55	8.8	9.66	9.4	8.34	no	no	no	no	no	no	no	no	no
chrV	538	7.68	10.71	8.59	7.06	10.56	8.29	12.62	9.3	9.13	6.51	6.45	5.99	10.6	11.48	9.91	2.44	2.01	4.26	6.25	2.64	1.15	2.65	2.1	2.8	1.05	7.92	8.68	7.35	6.6	8.8	7.93	9.2	8.7	no	no	no	no	no	no	no	no	no
chrV	539	15.03	12.24	12.27	13.75	10.85	8.83	11.73	12.25	10.93	12.65	10.82	14.08	11.31	13.04	14.44	2.24	4.69	3.86	5.84	2.88	2.31	0.76	2.1	1.47	1.57	9.51	12.08	13.28	4.95	11.9	8.97	9.2	11.61	no	no	no	no	no	no	no	no	no
chrV	540	13.43	15.11	9.81	11.15	12.28	14.59	11.07	12.93	10.38	11.93	13.59	13.48	12.25	12.05	12.45	1.43	1.34	4.67	3.43	2.64	2.07	2.27	1.87	1.77	2.1	14.26	12.08	12.57	7.84	6.73	7.59	8.42	9.43	no	no	no	no	no	no	no	no	no
chrV	541	15.99	14.73	16.35	12.26	17.99	10.45	13.5	13.84	10.24	11.21	9.67	8.99	14.37	12.33	9.06	0.41	3.12	4.46	2.82	1.92	0.46	4.16	2.34	2.36	1.57	15.58	12.08	14.23	7.84	10.35	8.28	8.81	8.34	no	no	no	no	no	no	no	no	no
chrV	542	9.6	12.63	12.27	12.63	10.85	11.71	10.4	11.12	11.07	11.75	12.89	10.18	13.19	9.92	11.04	1.63	4.91	4.46	5.84	5.51	1.38	1.13	1.87	1.77	1.57	13.2	12.83	14.23	7.84	8.28	6.21	7.64	10.88	no	no	no	no	no	no	no	no	no
chrV	543	15.99	14.16	14.31	13.38	14.84	13.69	17.71	12.71	12.18	13.19	13.82	17.37	12.95	11.48	15.29	2.65	4.46	4.87	5.04	3.12	1.15	1.89	3.27	2.8	0.79	12.68	12.46	13.04	7.01	10.35	7.93	9.99	7.62	no	no	no	no	no	no	no	no	no
chrV	544	17.27	12.24	11.45	12.63	23.41	13.87	14.61	13.39	12.59	13.74	17.73	14.68	10.13	11.9	16.13	2.24	0.89	4.06	3.22	2.16	0.92	1.32	1.4	2.06	1.05	11.88	13.78	9.72	10.73	12.42	12.76	9.99	7.98	no	no	no	no	no	no	no	no	no
chrV	545	12.79	12.05	7.36	7.06	7.42	8.83	9.08	12.25	9.82	11.02	9.21	11.38	8.72	10.77	8.49	2.85	1.12	4.26	2.22	3.12	0.23	1.51	0.93	1.92	0.52	8.19	10.76	8.3	6.6	8.8	9.66	8.42	5.8	no	no	no	no	no	no	no	no	no
chrV	546	23.67	14.54	14.31	10.4	20.27	14.77	17.27	12.48	9.69	16.81	14.05	16.77	14.13	12.9	13.59	2.24	3.35	2.84	4.84	4.79	0.23	1.51	3.04	3.69	0.79	11.88	14.34	16.12	8.25	8.8	8.97	9.79	9.07	no	no	no	no	no	no	no	no	no
chrV	547	23.99	16.64	17.99	13.75	17.13	16.04	14.83	12.48	12.73	14.64	15.2	15.88	13.19	10.35	17.83	2.04	2.45	4.67	5.84	2.64	1.61	1.32	1.63	3.39	1.05	13.73	13.4	17.78	10.73	10.35	9.31	7.44	7.25	no	no	no	no	no	no	no	no	no
chrV	548	19.51	13.01	16.76	14.49	18.56	14.41	14.17	14.29	12.45	14.1	11.51	14.38	15.07	12.76	16.7	2.44	2.23	4.46	6.05	2.16	1.38	2.08	1.87	1.47	1.05	12.41	14.72	14.94	11.14	8.8	8.97	11.16	11.97	no	no	no	no	no	no	no	no	no
chrV	549	17.91	13.2	13.49	14.12	19.41	13.69	11.51	14.07	13.84	14.64	14.05	15.88	12.25	10.91	13.02	1.63	4.24	4.06	3.83	4.07	1.38	0.94	2.34	2.51	0.79	8.98	12.27	15.41	9.08	11.39	12.07	10.38	7.25	no	no	no	no	no	no	no	no	no
chrV	550	18.23	14.16	14.31	8.17	13.13	8.47	11.07	14.75	9.13	10.3	13.12	12.28	10.84	9.35	11.89	2.04	2.45	4.67	4.43	2.16	2.31	1.7	1.87	2.21	1.05	16.11	10.95	11.38	10.73	7.25	8.28	10.77	10.88	no	no	no	no	no	no	no	no	no
chrV	551	15.03	15.88	18.4	11.52	15.7	15.32	13.72	10.89	12.73	13.92	17.73	16.77	11.07	10.77	14.15	1.63	2.68	5.07	4.84	5.27	1.38	2.83	2.34	2.8	1.57	12.15	11.32	12.09	7.43	8.8	12.76	7.25	6.53	no	no	no	no	no	no	no	no	no
chrV	552	18.23	17.98	12.67	15.23	19.41	16.94	17.04	14.97	11.35	17.53	22.8	19.77	13.9	12.76	20.95	2.04	2.45	4.87	4.23	3.6	2.77	1.13	2.8	2.8	1.83	14.79	14.91	11.62	8.25	10.35	10.69	7.44	9.07	no	no	no	no	no	no	no	no	no
chrV	553	11.19	15.11	14.72	11.52	9.42	12.25	11.95	9.76	8.44	12.47	13.82	9.29	8.48	11.34	10.19	2.24	0.67	3.65	1.81	2.64	1.61	3.4	2.1	1.92	0.79	11.62	10.95	8.3	9.9	6.21	7.24	9.2	9.79	no	no	no	no	no	no	no	no	no
chrV	554	16.31	15.11	14.31	12.63	12.28	11.71	15.16	11.34	11.83	15.09	13.7	13.93	12.84	12.76	13.02	2.85	2.01	3.65	4.03	3.84	0.92	2.27	3.27	2.58	1.57	9.9	12.65	9.25	8.46	9.32	8.97	8.81	13.42	no	no	no	no	no	no	no	no	no
chrV	555	16.31	14.16	17.17	13.75	11.13	12.97	13.06	14.75	14.94	12.11	13.36	12.88	14.13	15.02	10.47	2.24	1.56	4.87	3.63	1.44	0.92	4.53	2.57	2.8	0.52	11.62	14.91	12.57	6.19	8.28	9.31	8.62	10.16	no	no	no	no	no	no	no	no	no
chrV	556	13.75	12.06	8.29	11.89	10.07	12.97	10.42	13.61	12.33	15.92	11.53	13.48	13.66	10.92	12.21	1.83	1.37	3.65	3.84	2.4	2.09	1.51	1.63	3.24	2.36	16.11	10.96	13.75	11.58	7.25	7.93	11.18	11.24	no	no	no	no	no	no	no	no	no
chrV	557	9.92	10.9	7.77	11.52	12.85	7.75	11.95	8.62	8.99	11.57	8.06	8.69	11.54	8.79	9.34	1.02	0.67	3.45	4.03	2.88	1.61	0.57	1.63	2.06	1.57	11.36	10.57	11.86	7.01	11.9	8.28	10.58	8.34	no	no	no	no	no	no	no	no	no
chrV	558	8.64	11.67	11.04	10.4	10.56	8.29	11.95	8.17	10.1	12.11	8.29	12.58	12.48	10.91	10.76	2.85	0.89	4.46	2.22	2.16	1.15	1.13	3.04	3.69	1.57	11.09	13.78	13.99	7.43	5.69	8.28	10.58	6.89	no	no	no	no	no	no	no	no	no
chrV	559	14.39	16.83	10.22	13.38	16.84	13.51	13.5	9.98	12.32	15.18	15.2	13.78	11.07	10.91	18.12	3.26	3.57	4.06	3.02	4.07	2.31	1.89	1.63	1.77	1.05	14.52	14.72	11.62	8.66	6.73	9.66	9.01	11.61	no	no	no	no	no	no	no	no	no
chrV	560	18.23	15.88	15.95	15.23	15.99	10.81	17.93	12.71	13.42	15.9	14.74	14.38	15.31	11.2	16.42	2.24	4.02	3.65	5.44	3.6	0.69	2.08	0.93	3.24	1.05	11.88	12.46	14.46	11.96	8.28	10.69	9.79	10.52	no	no	no	no	no	no	no	no	no
chrV	561	10.87	12.05	16.76	11.89	14.27	10.27	17.49	13.39	12.73	14.1	14.28	12.28	14.84	10.91	13.02	4.28	3.12	2.64	1.81	3.84	2.07	1.89	1.87	1.92	1.31	13.2	13.78	14.7	9.08	4.14	9.31	9.6	9.07	no	no	no	no	no	no	no	no	no
chrV	562	19.19	14.54	12.67	13.38	15.7	13.33	13.17	17.47	13.63	15.45	13.01	18.12	13.07	11.05	13.3	2.04	2.23	5.28	3.83	3.12	1.61	2.46	2.34	1.7	0.52	13.07	10.57	14.46	8.04	7.25	7.24	9.79	9.43	no	no	no	no	no	no	no	no	no
chrV	563	14.71	14.16	14.31	12.63	13.99	12.61	14.83	11.12	12.73	13.01	11.97	10.78	13.9	12.05	15.57	4.28	1.56	4.06	4.23	3.6	0.92	3.59	2.57	3.69	1.57	12.41	12.27	14.46	11.55	8.28	8.62	9.2	11.24	no	no	no	no	no	no	no	no	no
chrV	564	14.71	13.2	14.31	12.63	13.7	10.63	17.27	10.89	14.81	14.82	11.74	14.38	11.31	10.63	14.15	2.04	3.35	6.9	6.25	4.07	1.61	1.7	2.1	6.49	1.05	12.41	12.27	10.91	9.08	9.83	14.48	10.38	9.43	no	no	no	no	no	no	no	no	no
chrV	565	15.99	13.77	13.49	14.12	15.42	13.87	12.84	12.02	12.59	13.92	15.43	16.18	14.37	13.46	15	2.44	2.9	4.87	2.02	3.12	1.15	2.46	2.1	3.39	2.62	15.84	16.23	10.43	7.43	7.76	8.28	9.4	9.43	no	no	no	no	no	no	no	no	no
chrV	566	10.24	12.24	15.13	13.75	13.7	11.17	11.29	10.66	12.04	14.28	10.82	11.68	12.01	10.06	11.89	1.83	1.78	4.87	3.83	3.84	1.38	1.51	1.87	2.51	1.31	11.36	11.89	13.99	7.01	7.25	9.31	9.01	9.07	no	no	no	no	no	no	no	no	no
chrV	567	14.07	13.01	8.59	11.15	10.28	8.83	9.96	14.29	10.93	10.66	13.12	8.99	14.84	13.32	8.49	1.63	2.45	4.46	2.42	3.12	2.07	3.21	2.57	2.95	1.31	14	13.4	10.67	6.6	9.32	12.41	6.85	7.62	no	no	no	no	no	no	no	no	no
chrV	568	9.12	10.52	12.27	9.85	11.7	9.73	8.96	10.89	8.09	11.21	7.71	10.63	11.31	8.36	9.62	2.24	2.01	3.04	4.84	2.64	0.46	0.85	2.57	2.95	0.79	9.37	12.65	10.67	12.38	9.32	9.66	7.44	8.34	no	no	no	no	no	no	no	no	no
chrV	569	11.11	13.82	15.03	7.43	11.63	12.07	11.68	9.64	9.72	14.1	8	7.56	11.13	10.77	8.28	1.32	2.68	4.46	4.03	3.48	2.13	1.56	2.63	1.84	1.31	11.16	9.91	10.97	7.53	8.8	6.29	9.16	6.71	no	no	no	no	no	no	no	no	no
chrV	570	14.71	14.73	11.45	8.92	11.13	13.69	12.84	12.02	11.49	14.82	14.51	14.08	10.36	11.76	10.76	3.06	1.56	4.87	3.83	2.16	1.15	0.76	3.04	2.65	1.05	11.62	12.65	13.75	11.96	7.76	9.66	9.79	8.34	no	no	no	no	no	no	no	no	no
chrV	571	19.19	10.52	16.35	15.6	12.28	14.05	12.17	9.53	11.07	10.66	10.82	14.68	10.6	11.76	12.17	1.22	3.12	4.67	3.22	2.88	2.54	2.83	2.34	1.47	0.26	11.62	13.97	13.04	11.55	10.35	8.28	10.18	7.62	no	no	no	no	no	no	no	no	no
chrV	572	16.18	14.16	12.87	9.88	16.24	15.8	16.79	14.38	13.48	16.53	11.34	14.04	10.57	13.61	15.09	1.4	3.96	4.73	5	1.92	0.74	3.08	1.56	3.39	1.98	15.31	14.78	11.77	8.13	10.6	8.09	9.74	9.53	no	no	no	no	no	no	no	no	no
chrV	573	8.1	9.77	13.01	7.61	9.76	7.45	10.14	11.84	9.99	8.61	7.27	11.11	10.04	8.11	7.4	2.07	2.55	3.95	2.75	2.05	1.36	1.48	1.19	4.16	1.43	10.34	11.12	6.93	9.35	9.04	7.64	8.87	6.79	no	no	no	no	no	no	no	no	no
chrV	574	11.3	13.74	15.53	13.83	15.95	13.21	14.01	11.6	15.3	14.76	10.06	9.1	13	11.29	11.48	1.81	2.42	5.82	4.72	2.08	3.53	0.91	2.26	2.43	1.15	15.51	12.04	12.89	6.07	7.26	9.58	9.74	7.63	no	no	no	no	no	no	no	no	no
chrV	575	7.36	7.65	10.63	11.52	6.28	7.39	8.41	8.85	8.03	8.31	5.3	8.99	8.95	10.06	6.51	2.04	2.23	3.45	3.63	0.96	2.77	0.94	1.63	1.77	0.26	8.71	6.42	7.11	8.25	8.28	7.59	6.85	6.53	no	no	no	no	no	no	no	no	no
chrV	576	15.03	12.43	15.95	11.89	14.84	14.95	16.6	14.29	11.21	14.46	11.97	14.38	10.84	10.49	12.17	2.85	1.56	3.04	5.24	3.6	0.69	1.89	2.8	2.65	1.31	15.58	14.34	11.14	8.25	8.8	10.69	9.79	9.07	no	no	no	no	no	no	no	no	no
chrV	577	17.59	15.88	14.31	12.63	18.56	16.22	13.72	16.34	13.84	22.41	17.5	13.18	10.6	12.33	19.25	3.06	2.9	5.48	4.23	2.88	2.31	4.16	1.4	2.06	1.05	15.32	14.72	11.62	9.49	10.87	11.38	9.01	9.43	no	no	no	no	no	no	no	no	no
chrV	578	15.67	12.43	11.04	10.77	13.42	10.63	14.17	12.93	10.38	10.84	12.89	17.97	14.6	10.35	13.59	2.44	2.23	4.46	2.82	1.44	1.84	1.51	1.63	3.24	0.79	12.41	11.51	12.09	9.49	8.8	4.48	8.42	8.7	no	no	no	no	no	no	no	no	no
chrV	579	16.95	14.35	10.63	15.23	17.13	15.86	13.28	14.75	13.01	14.82	13.36	17.97	12.25	11.48	13.87	2.04	2.01	5.07	4.23	3.36	2.31	2.08	1.17	3.39	1.05	12.41	12.65	12.57	9.08	11.39	5.52	11.36	9.43	no	no	no	no	no	no	no	no	no
chrV	580	21.75	15.11	11.45	13	19.41	10.99	12.84	10.89	10.38	13.19	14.51	16.77	9.89	13.32	16.13	2.24	1.34	5.28	3.02	4.55	2.77	0.76	1.63	3.24	1.83	10.3	14.53	16.12	7.84	9.32	7.24	10.97	10.16	no	no	no	no	no	no	no	no	no
chrV	581	22.39	13.39	17.17	14.86	18.56	15.68	15.49	14.75	12.04	16.09	17.73	14.08	11.78	10.91	15.57	2.65	3.12	3.86	3.63	2.64	1.38	0.94	2.1	2.95	1.83	13.47	10.19	13.04	7.84	8.8	10.35	7.64	11.61	no	no	no	no	no	no	no	no	no
chrV	582	21.43	17.22	14.72	13	17.99	14.59	16.16	13.39	13.28	14.46	15.66	15.58	14.84	14.46	18.4	2.65	2.9	3.25	3.83	3.84	1.38	1.32	3.27	3.39	1.31	12.15	11.7	10.91	9.08	7.25	8.28	7.25	8.34	no	no	no	no	no	no	no	no	no
chrV	583	23.99	16.83	12.67	11.89	19.98	20	17.27	12.48	12.18	17.89	20.03	16.18	16.02	11.76	18.68	2.44	2.23	4.46	5.04	5.03	1.61	3.21	1.17	3.24	1.05	16.11	16.42	13.52	11.14	10.87	11.38	7.83	9.07	no	no	no	no	no	no	no	no	no
chrV	584	19.51	15.88	11.45	11.89	17.13	12.97	17.04	8.85	10.93	17.17	16.81	15.88	16.49	11.62	19.25	2.44	2.01	4.87	3.83	2.16	2.07	3.59	1.87	3.98	2.62	13.73	13.59	13.99	5.36	10.35	12.76	9.99	8.34	no	no	no	no	no	no	no	no	no
chrV	585	22.71	12.82	11.04	7.62	21.13	13.69	16.49	12.48	12.04	13.37	12.55	14.38	13.9	9.92	14.44	1.43	2.9	3.75	4.03	4.31	1.84	4.35	1.17	2.51	1.31	19.01	13.59	14.46	8.25	6.73	10.69	10.58	8.7	no	no	no	no	no	no	no	no	no
chrV	586	21.75	18.56	13.49	14.86	20.84	15.32	19.26	13.84	14.39	17.53	16.58	18.87	15.78	12.33	20.1	2.04	2.68	3.25	3.63	3.12	2.77	2.27	2.57	4.57	1.05	12.68	19.63	13.99	7.43	8.28	8.62	9.01	7.98	no	no	no	no	no	no	no	no	no
chrV	587	15.03	13.77	10.22	12.82	13.42	12.43	11.62	9.08	10.38	12.29	15.08	13.78	12.95	12.19	10.47	2.44	2.23	5.38	3.43	3.12	1.61	0.38	2.57	3.24	0.79	15.05	12.08	10.91	6.19	6.73	9.31	8.23	9.07	no	no	no	no	no	no	no	no	no
chrV	588	20.79	16.07	20.44	17.46	18.27	15.68	15.72	10.21	15.36	13.37	13.12	15.88	15.07	16.3	15.85	1.83	2.68	3.45	2.62	4.31	1.84	1.32	3.04	3.69	1.05	12.41	13.4	12.8	10.31	10.35	6.9	9.4	11.97	no	no	no	no	no	no	no	no	no
chrV	589	17.27	12.63	11.86	10.4	14.84	16.04	14.39	11.34	10.38	17.17	8.98	13.48	9.66	12.47	13.02	1.22	0.89	4.06	3.22	3.6	1.84	1.13	1.17	2.36	0.52	10.3	11.51	12.57	9.08	8.8	9.66	9.6	6.89	no	no	no	no	no	no	no	no	no
chrV	590	13.27	12.53	9	9.66	14.13	11.44	14.17	12.48	9.48	12.92	11.51	12.58	12.13	12.83	11.75	2.04	3.46	3.04	3.63	2.88	1.38	2.08	2.8	1.77	0.79	15.58	12.27	13.52	8.25	8.8	11.04	8.03	9.07	no	no	no	no	no	no	no	no	no
chrV	591	15.83	13.58	11.04	11.52	17.41	12.61	11.95	12.02	11.55	11.57	10.82	13.48	13.43	10.35	13.59	2.24	2.9	3.86	3.02	4.79	1.38	1.51	2.57	3.1	0.52	14.26	8.12	10.91	10.31	9.32	10	9.89	10.88	no	no	no	no	no	no	no	no	no
chrV	592	13.75	11.48	13.49	11.89	8.56	9.91	11.51	11.8	9.82	11.93	13.36	5.39	10.6	10.49	12.74	1.02	1.56	2.84	4.64	1.92	1.61	1.13	0.93	2.21	1.05	15.05	9.63	11.86	8.25	3.62	7.93	8.23	8.34	no	no	no	no	no	no	no	no	no
chrV	593	14.23	9.66	13.08	10.4	12.13	13.6	15.05	13.61	9.2	12.38	8.52	10.18	10.72	10.27	11.46	1.43	2.57	3.45	4.03	2.16	2.07	1.32	1.87	1.33	1.57	13.47	13.21	12.57	7.84	7.25	5.86	10.18	12.69	no	no	no	no	no	no	no	no	no
chrV	594	15.83	15.49	14.31	12.63	17.41	9.73	15.49	8.62	11.83	10.66	11.28	16.77	13.66	11.9	15.29	2.24	1.78	5.28	2.42	3.12	0.46	0.57	3.74	3.1	1.31	10.83	13.21	13.04	12.38	8.8	10.69	9.5	11.97	no	no	no	no	no	no	no	no	no
chrV	595	10.24	14.16	14.72	12.63	11.13	12.07	13.72	8.17	11.35	12.47	10.82	8.39	11.78	10.63	12.74	2.04	1.34	2.84	3.22	2.64	1.61	1.7	1.4	2.36	0.26	14.26	11.89	11.62	11.14	6.21	9.31	10.77	6.89	no	no	no	no	no	no	no	no	no
chrV	596	14.39	11.67	15.13	10.03	8.28	10.09	12.62	12.25	12.18	11.21	10.13	13.18	9.66	9.78	12.45	2.04	2.45	4.46	5.64	2.64	1.38	0.94	2.57	3.98	1.31	14.79	9.63	12.57	9.9	6.21	7.59	8.62	7.25	no	no	no	no	no	no	no	no	no
chrV	597	8	9.76	12.27	11.52	8.56	9.55	10.63	9.53	9.55	10.84	10.36	11.08	10.84	12.19	12.17	1.63	3.12	3.86	1.41	3.84	2.31	2.08	2.8	1.92	0.26	10.83	10.57	12.33	10.31	10.87	6.55	9.01	11.24	no	no	no	no	no	no	no	no	no
chrV	598	17.27	13.58	13.9	11.52	12.56	12.25	12.17	10.89	10.65	11.57	12.66	11.38	13.66	9.21	11.89	2.24	2.23	3.86	1.21	4.55	1.84	3.59	2.8	3.24	2.36	14.26	10.57	13.28	6.19	6.73	8.97	9.79	5.44	no	no	no	no	no	no	no	no	no
chrV	599	17.59	14.16	15.13	14.12	15.99	9.91	11.29	13.16	12.45	15	12.43	11.68	12.25	13.18	13.87	1.22	1.34	3.25	3.83	4.79	1.38	1.51	3.04	3.1	1.05	13.73	13.21	13.28	11.96	10.35	6.21	7.64	11.61	no	no	no	no	no	no	no	no	no
chrV	600	22.39	14.73	14.72	17.83	17.99	16.04	14.17	13.84	13.01	14.46	15.2	17.97	13.43	13.61	17.83	2.24	2.9	4.46	4.43	4.55	1.15	1.51	2.1	3.1	0.79	15.05	14.91	16.6	11.14	9.83	8.97	11.36	7.98	no	no	no	no	no	no	no	no	no
chrV	601	5.12	11.67	7.77	13.75	8.85	12.25	8.41	10.66	9.13	12.83	11.74	11.38	9.42	9.35	10.47	1.22	1.56	3.65	3.22	2.88	1.38	0.94	2.1	1.62	1.05	14	12.65	6.64	7.84	9.83	11.04	7.83	11.24	no	no	no	no	no	no	no	no	no
chrV	602	16.31	10.33	11.86	10.03	11.13	10.63	11.95	10.89	11.21	10.12	14.74	10.18	10.84	10.63	12.45	1.43	2.45	5.48	3.63	3.6	0.23	1.32	1.87	2.06	1.31	9.51	13.02	11.38	6.19	10.87	10.69	9.99	10.52	no	no	no	no	no	no	no	no	no
chrV	603	18.87	14.35	14.72	11.15	9.99	11.35	13.06	10.44	10.24	11.39	8.75	13.48	10.36	10.2	10.76	2.85	1.12	2.23	2.82	2.16	0.69	2.46	2.34	2.65	1.57	11.36	11.14	11.62	8.66	7.25	6.9	9.2	7.98	no	no	no	no	no	no	no	no	no
chrV	604	22.71	16.83	14.72	13	23.41	19.82	14.61	7.71	12.11	21.33	18.65	19.77	13.66	12.9	24.91	2.04	2.45	5.07	4.64	3.6	1.61	1.7	2.1	2.8	1.31	14	14.53	12.09	11.55	8.28	8.62	12.34	9.07	no	no	no	no	no	no	yes	no	no
chrV	605	23.35	17.79	13.49	14.49	17.99	17.48	15.72	11.34	11.07	16.81	14.51	15.28	12.48	8.93	22.93	2.24	2.45	3.86	1.81	2.64	2.07	1.13	2.1	2.51	0.79	14.52	13.21	12.33	5.78	8.8	12.41	8.62	9.07	no	no	no	no	no	no	no	no	no
chrV	606	11.83	12.24	12.27	10.77	10.56	9.19	12.62	8.62	9.55	11.39	11.97	12.58	10.84	10.77	9.62	2.85	3.35	4.06	3.63	2.4	1.38	1.89	1.63	2.21	1.05	10.56	12.08	12.8	9.9	4.14	9.66	10.38	9.79	no	no	no	no	no	no	no	no	no
chrV	607	18.98	13.33	11.99	8.61	16.65	10.06	17.78	11.57	10.01	11.63	14.89	14.18	10.72	10.87	12.31	1.63	3.2	5.14	2.42	2.88	1.61	2.55	2.1	2.11	1.44	9.86	12.99	10.99	10.04	10.87	8.56	9.07	8.4	no	no	no	no	no	no	no	no	no
chrV	608	13.29	14.41	10.33	10.25	14.4	9.82	10.22	9.24	7.52	13.49	9.5	15.69	8.64	10.02	12.08	1.79	1.82	3.86	3.26	2.35	1.94	1.68	1.49	2.26	1.35	11.48	11.33	9.94	6.14	5.87	11.67	11.2	7.62	no	no	no	no	no	no	no	no	no
chrV	609	17.27	9.76	15.13	11.89	12.28	10.99	11.73	9.53	10.72	14.1	13.36	11.98	14.37	8.65	11.89	2.85	2.68	3.65	3.22	2.88	1.61	0.94	1.63	2.65	1.57	12.41	13.4	13.99	6.6	10.35	8.62	11.36	9.43	no	no	no	no	no	no	no	no	no
chrV	610	8.96	10.52	6.54	5.57	15.13	8.11	7.53	7.71	8.86	9.94	9.67	11.98	10.36	10.49	7.08	4.07	2.01	5.88	5.04	7.91	2.77	2.46	3.74	6.05	2.36	11.09	9.63	13.99	7.84	11.9	9.31	7.05	10.16	no	no	no	no	no	no	no	no	no
chrV	611	11.83	9.56	12.27	14.49	13.13	10.99	11.07	8.85	8.99	10.12	10.59	8.99	8.48	12.61	11.04	8.35	2.01	8.32	6.65	5.75	4.15	5.67	7.24	7.96	4.72	13.73	11.89	14.94	8.25	3.11	10	10.18	9.07	no	no	no	no	no	no	no	no	no
chrV	612	7.68	10.52	11.86	10.03	7.42	10.45	12.17	9.76	10.93	8.49	12.2	9.89	12.48	10.2	9.91	6.32	6.92	8.52	8.87	6.71	4.15	5.48	7.94	8.26	6.02	9.77	10.95	11.62	5.78	13.98	9.66	12.53	10.88	no	no	no	no	no	no	no	no	no
chrV	613	7.68	9.18	8.18	10.4	6	8.11	8.63	7.94	9.41	7.77	9.9	7.49	10.13	10.63	8.78	1.83	2.68	2.84	4.43	3.36	1.15	2.65	2.57	4.28	1.05	9.24	8.87	10.67	7.43	10.87	12.07	8.42	8.34	no	no	no	no	no	no	no	no	no
chrV	614	8.32	9.37	11.45	11.15	12.28	8.65	8.63	9.3	11.9	9.58	6.91	9.89	11.07	10.77	5.94	2.24	0.89	3.04	4.23	3.12	1.38	2.27	2.57	1.47	2.62	8.19	12.83	12.09	8.66	6.21	8.97	10.58	12.69	no	no	no	no	no	no	no	no	no
chrV	615	9.28	8.8	9	7.06	5.42	7.03	7.97	7.94	8.86	4.88	5.76	8.69	11.07	6.94	5.1	3.46	2.45	5.07	4.64	4.55	4.38	2.65	2.1	6.05	2.88	10.04	5.85	8.54	9.08	10.35	7.93	9.2	7.62	no	no	no	no	no	no	no	no	no
chrV	616	8.96	11.09	11.45	6.32	12.85	8.29	9.3	10.66	9.82	9.76	6.22	10.48	8.24	10.2	6.23	9.37	3.79	4.67	9.07	3.84	3.46	3.97	5.37	7.81	5.76	11.09	11.32	10.67	9.9	7.25	6.21	9.2	7.25	no	no	no	no	no	no	no	no	no
chrV	617	9.12	9.85	14.51	13.93	11.99	9.73	10.51	11.68	12.11	10.93	9.33	14.98	12.25	11.9	9.34	8.35	3.12	5.48	8.36	4.91	3.57	2.65	6.89	8.4	3.14	13.6	14.06	12.45	5.36	10.35	8.28	10.38	6.89	no	no	no	no	no	no	no	no	no
chrV	618	8.64	11.09	11.45	11.15	10.56	10.27	9.3	8.62	8.72	8.68	8.75	10.18	9.19	9.35	7.93	2.44	2.45	4.67	5.84	5.27	2.07	1.89	3.74	4.13	1.83	14	9.25	10.91	7.84	10.35	7.59	9.99	10.88	no	no	no	no	no	no	no	no	no
chrV	619	5.12	7.84	8.18	5.2	5.71	7.75	5.98	4.08	6.92	7.41	6.22	7.49	7.3	7.37	5.38	1.63	2.23	6.09	5.24	3.36	2.77	0.57	2.8	4.13	1.05	7.66	8.3	9.96	11.55	10.35	5.17	10.58	11.61	no	no	no	no	no	no	no	no	no
chrV	620	11.51	12.05	12.67	11.89	11.7	10.09	11.07	10.89	11.21	11.21	10.82	9.59	9.66	9.92	13.59	6.52	5.35	7.91	3.43	6.71	2.77	4.91	6.54	5.31	2.62	14.26	14.53	14.7	6.6	11.39	8.28	10.58	11.24	no	no	no	no	no	no	no	no	no
chrV	621	15.91	12.31	14.98	10.57	15.33	13.92	12.67	11.9	12.35	12.2	15.3	13.75	13.34	12.31	16.4	3.76	3.72	8.95	5.15	5.87	3.85	3.73	7.16	4.46	2.17	14.18	13.84	14.52	7.31	5.6	11.27	10.9	6.79	no	no	no	no	no	no	no	no	no
chrV	622	16.47	15.97	17.79	15.98	17.7	14.14	17.82	16.45	14.25	13.55	12.2	17.22	15.78	13.46	14.44	3.67	4.02	5.68	6.85	3	2.65	2.83	3.04	6.78	1.57	19.41	15.95	16.01	9.9	8.54	12.24	10.87	11.43	no	no	no	no	no	no	no	no	no
chrV	623	10.18	11.37	12.16	14.26	11.56	13.17	10.51	13.29	11.13	10.53	8.95	11.51	12.42	10.19	10.75	2.36	0.87	6.24	6.17	2.81	2.68	3.16	2.03	2.33	1.05	13.53	13.18	12.19	9.57	9.07	8.9	7.47	12.05	no	no	no	no	no	no	no	no	no
chrV	624	17.27	13.96	16.35	14.12	18.56	16.22	13.72	13.84	13.15	17.35	13.36	14.68	12.48	13.32	13.3	2.44	2.45	5.68	6.25	3.36	1.61	2.83	2.57	3.69	2.1	16.9	14.34	14.7	6.19	8.8	10.35	11.16	9.43	no	no	no	no	no	no	no	no	no
chrV	625	18.71	14.73	9.81	11.15	11.85	10.18	10.51	12.71	10.1	15.45	13.47	14.53	14.37	9.64	13.59	2.44	3.35	6.09	3.22	3.72	1.38	2.08	3.5	3.69	1.31	8.85	13.21	16.01	7.84	10.61	7.07	9.2	7.25	no	no	no	no	no	no	no	no	no
chrV	626	20.47	12.63	11.45	10.4	13.42	11.35	12.62	9.53	10.38	13.19	13.36	14.08	11.54	8.79	14.72	2.04	1.34	4.46	2.42	2.64	2.77	2.46	1.4	3.24	1.31	10.83	12.27	12.8	7.01	5.69	9.66	10.97	7.25	no	no	no	no	no	no	no	no	no
chrV	627	18.23	16.74	14.92	13.75	20.98	16.04	17.93	14.63	12.04	12.56	16.69	16.18	14.6	12.76	15.57	2.65	1.78	3.45	2.02	2.88	1.73	1.7	2.8	2.06	2.62	13.73	14.06	15.65	10.73	12.94	8.28	11.46	13.24	no	no	no	no	no	no	no	no	no
chrV	628	9.28	13.01	10.22	12.26	11.99	7.57	10.4	11.34	11.49	10.66	8.52	10.18	11.31	10.06	9.06	2.65	0.89	3.65	2.82	2.16	1.38	1.13	2.57	2.95	2.62	14.52	12.65	11.62	5.78	8.8	7.59	7.83	11.24	no	no	no	no	no	no	no	no	no
chrV	629	7.68	8.42	2.86	5.94	4	5.59	6.42	4.99	5.81	5.78	7.83	3.3	6.6	6.52	5.38	1.83	2.01	3.65	2.42	3.36	1.61	1.32	1.87	2.21	1.31	8.45	7.36	7.35	10.31	6.21	7.59	7.64	8.34	no	no	no	no	no	no	no	no	no
chrV	630	15.03	13.77	11.45	13.38	17.99	13.15	13.72	11.57	11.35	13.37	11.51	18.57	8.95	11.9	11.89	2.04	2.23	6.7	3.83	2.16	2.31	2.27	1.63	3.83	1.57	13.47	12.27	14.23	7.84	9.32	5.52	8.62	11.61	no	no	no	no	no	no	no	no	no
chrV	631	19.19	16.83	11.86	8.55	16.84	16.94	13.72	12.93	13.98	15.9	15.66	21.87	11.78	13.75	17.27	4.69	1.12	4.87	3.22	5.03	1.15	1.89	1.63	4.28	2.1	19.28	14.72	14.46	10.73	10.87	10.35	10.18	12.69	no	no	no	no	no	no	no	no	no
chrV	632	13.43	10.33	15.13	10.77	13.7	10.63	9.3	8.39	9.13	7.59	11.51	11.68	6.6	9.21	10.47	3.87	2.68	5.68	5.04	3.12	3	2.08	3.74	4.87	3.14	10.04	11.14	12.09	5.36	8.8	7.24	10.97	5.8	no	no	no	no	no	no	no	no	no
chrV	633	15.99	7.84	9	7.06	9.99	9.37	9.96	9.08	5.4	8.31	6.91	9.29	9.89	8.93	10.19	2.85	3.79	6.7	7.66	5.27	2.07	3.4	3.04	5.01	2.88	10.56	7.17	7.35	7.01	5.69	8.97	8.81	9.07	no	no	no	no	no	no	no	no	no
chrV	634	22.71	14.54	9	12.26	17.7	14.59	15.27	12.71	13.7	12.47	10.82	15.88	9.66	13.04	16.42	5.91	5.58	6.9	8.67	6.47	3.69	6.05	6.07	6.93	2.62	12.68	10.76	16.84	9.49	9.83	10.69	8.42	9.79	no	no	no	no	no	no	no	no	no
chrV	635	6.4	6.7	6.54	6.69	6.85	6.49	7.75	5.22	6.5	5.96	3.91	7.79	5.65	6.24	6.79	3.67	3.12	5.28	3.02	4.07	1.84	1.7	3.5	5.01	1.05	5.02	6.79	6.64	10.31	7.76	7.59	8.42	9.07	no	no	no	no	no	no	no	no	no
chrV	636	12.15	13.2	6.54	6.69	13.13	9.19	13.72	9.08	11.35	9.76	8.52	13.78	7.54	11.76	9.34	2.44	3.12	2.84	3.83	3.36	1.38	2.08	3.04	2.51	1.31	11.88	10.38	12.33	7.84	8.28	9.31	9.6	12.33	no	no	no	no	no	no	no	no	no
chrV	637	14.39	8.42	11.45	13.38	11.42	11.53	13.28	10.89	8.72	8.86	10.82	15.28	8.95	10.35	10.76	2.65	1.78	3.86	4.03	1.92	2.07	2.46	1.17	3.69	1.31	11.62	11.51	9.48	7.01	10.87	7.59	7.05	8.7	no	no	no	no	no	no	no	no	no
chrV	638	26.18	16.43	15.04	13.54	23.79	18.81	17.14	12.78	14.87	17.36	22.96	19.41	15.89	13.9	19.24	2.17	4.82	7.36	5.69	4.6	2.57	2.88	2.28	3.6	2.19	15.43	13.22	14.65	8.97	10.03	10.11	10.8	8.65	no	no	no	no	no	no	no	no	no
chrV	639	15.03	13.58	8.18	14.12	18.27	14.95	15.27	12.25	12.32	13.01	13.82	16.77	16.49	15.59	16.7	3.46	5.35	8.93	9.27	3.84	5.99	6.24	3.74	6.93	4.19	12.41	12.27	16.36	12.79	7.25	7.59	8.81	6.53	no	no	no	no	no	no	no	no	no
chrV	640	9.6	9.76	8.18	9.29	11.13	12.07	13.5	9.76	9.55	10.66	11.28	13.48	10.36	9.21	9.91	10.8	8.48	10.15	7.46	6.71	6.68	7.94	7.94	10.17	5.76	12.68	10.19	14.46	7.43	6.73	9.31	7.83	10.52	no	no	no	no	no	no	no	no	no
chrV	641	11.19	8.61	9.81	8.17	8.56	11.89	8.63	7.49	9.41	7.77	7.6	13.78	7.07	9.5	6.51	5.5	5.35	6.09	4.43	4.07	2.54	3.4	4.44	5.75	4.45	8.45	9.06	9.96	8.66	11.39	8.97	10.97	8.7	no	no	no	no	no	no	no	no	no
chrV	642	7.04	6.89	7.36	6.69	7.71	7.39	8.41	7.71	6.78	6.51	5.99	10.18	6.12	8.5	5.94	4.48	2.9	5.07	3.63	4.55	3.92	3.59	4.9	3.39	2.36	7.39	5.85	10.67	11.96	6.21	8.62	9.6	11.97	no	no	no	no	no	no	no	no	no
chrV	643	12.47	9.76	11.04	8.55	11.13	11.71	13.06	10.89	9.69	11.57	9.21	9.89	8.95	8.93	9.62	2.24	1.12	4.67	1.61	1.92	0.69	2.46	2.34	2.51	2.36	11.36	8.68	11.62	4.13	11.9	8.62	7.44	8.7	no	no	no	no	no	no	no	no	no
chrV	644	8	10.52	9.81	12.26	11.99	8.83	11.07	8.17	10.52	8.13	9.67	10.78	9.42	9.5	9.34	1.63	1.56	4.26	2.22	2.4	2.07	3.97	3.04	3.69	1.05	11.62	10.19	8.54	6.6	7.25	8.97	8.42	10.16	no	no	no	no	no	no	no	no	no
chrV	645	8.96	10.71	11.45	9.29	11.99	9.37	9.3	10.44	11.62	9.22	12.2	15.28	12.48	9.5	10.19	2.85	3.12	4.46	3.43	3.84	3.69	3.4	0.93	3.1	1.57	10.56	13.59	10.91	11.14	5.18	8.28	9.4	10.52	no	no	no	no	no	no	no	no	no
chrV	646	6.4	8.61	9	8.17	9.99	7.39	12.4	11.57	9.55	9.94	7.83	7.19	8.72	8.65	8.78	2.04	3.12	4.06	3.02	2.4	1.15	2.46	2.34	1.62	1.31	9.24	12.08	11.14	11.14	8.28	10	8.62	7.62	no	no	no	no	no	no	no	no	no
chrV	647	15.99	13.58	12.67	11.15	16.84	12.97	10.63	13.16	10.65	14.1	14.28	14.38	12.95	11.2	13.87	2.04	3.57	4.26	3.63	3.36	1.84	0.57	2.34	3.39	0.26	12.68	11.32	12.57	4.95	7.25	10	12.34	10.16	no	no	no	no	no	no	no	no	no
chrV	648	15.99	12.05	12.67	12.26	9.42	10.27	11.29	12.25	9.41	13.55	10.59	13.48	15.07	11.05	7.08	2.04	0.89	2.64	3.63	2.4	2.07	1.51	0.93	2.21	1.31	7.92	10.76	13.04	9.49	10.87	9.66	13.12	6.89	no	no	no	no	no	no	no	no	no
chrV	649	10.56	13.39	16.35	8.55	11.99	10.09	11.29	8.39	11.9	12.29	11.05	11.98	13.19	10.2	9.91	2.24	0.89	3.04	4.23	4.07	1.38	2.83	0.93	3.39	0.79	12.15	9.06	11.38	5.36	8.28	5.17	8.81	10.52	no	no	no	no	no	no	no	no	no
chrV	650	9.96	12.48	12.67	11.52	17.13	14.26	11.57	10.04	10.27	9.96	11.51	11.38	11.84	9.67	9.34	3.08	0.89	6.54	4.26	4.1	0.69	2.65	1.66	2.97	1.05	9.54	10.59	11.14	10.78	10.42	6.6	6.68	10.65	no	no	no	no	no	no	no	no	no
chrV	651	24.39	18.97	18.26	15.95	26.58	17.78	20.4	13.85	14.64	20.59	21.31	19.17	15.04	13.41	20.61	3.69	1.12	4.84	2.3	3.26	1.84	2	2.37	2.51	1.35	15.73	17.66	17.67	11.78	11.46	9.45	8.29	11.85	no	no	no	no	no	no	no	no	no
chrV	652	32.31	15.69	16.76	18.21	23.98	26.31	19.7	18.38	14.25	20.06	20.72	18.57	16.96	13.18	23.21	3.06	2.01	5.48	5.64	2.64	1.15	2.46	2.57	2.8	1.83	14.26	15.48	17.07	11.55	11.9	9.66	10.38	10.52	no	no	no	no	no	no	no	no	no
chrV	653	34.22	17.22	13.9	13.75	21.41	20.36	18.82	16.11	13.98	20.24	21.87	21.87	14.6	10.2	31.99	1.63	2.68	4.06	4.23	2.64	2.31	2.65	1.63	2.8	0.79	16.37	13.78	17.78	10.73	8.8	10.35	12.34	11.97	no	no	no	no	no	no	no	no	no
chrV	654	27.83	15.49	12.27	11.52	19.7	17.12	16.16	13.39	8.86	18.62	13.36	14.68	13.43	12.47	20.66	1.63	1.78	3.65	2.02	3.12	1.84	1.13	1.87	1.62	1.31	11.62	12.46	8.54	8.25	7.25	8.28	9.01	10.16	no	no	no	no	no	no	no	no	yes
chrV	655	27.51	20.09	14.72	12.26	25.41	19.82	19.7	11.57	14.81	21.87	19.57	19.17	16.96	12.61	23.78	2.04	2.9	5.07	2.62	2.16	1.15	1.32	2.34	2.65	0.79	12.15	13.4	16.84	7.84	3.11	11.73	7.64	13.06	no	no	no	no	no	no	no	no	no
chrV	656	19.51	17.79	15.95	9.29	17.99	18.02	18.82	14.75	13.56	18.62	12.66	19.47	14.84	11.2	15.85	3.26	2.01	3.25	4.64	3.84	2.54	2.65	1.63	3.1	0.79	12.41	10.95	12.33	6.6	10.87	10.69	9.79	8.7	no	no	no	no	no	no	no	no	no
chrV	657	15.99	15.69	10.63	8.55	19.13	14.95	15.27	13.16	11.76	15.72	11.97	14.08	11.07	12.76	13.02	2.44	4.46	3.65	3.22	4.55	2.31	1.13	0.93	2.36	2.1	8.71	13.4	12.33	13.2	10.87	8.28	10.38	9.79	no	no	no	no	no	no	no	no	no
chrV	658	34.6	27.69	17.59	18.32	23.86	24.8	25.88	20.37	20.59	22.87	26.98	26.57	20.66	21.49	20.23	3.21	4	6.34	6.28	7.43	2.54	2.63	4.17	4.92	1.88	22.04	18.25	21.28	11.18	15.13	17.13	17.64	14.92	no	no	no	no	no	no	no	no	no
chrV	659	15.03	12.43	11.45	14.12	13.99	13.33	15.05	9.98	9.96	8.31	11.74	9.89	15.31	10.77	13.02	2.85	2.45	4.26	3.22	2.64	1.38	1.32	0.93	3.1	0.52	13.2	11.32	12.33	6.6	7.76	8.62	11.75	8.34	no	no	no	no	no	no	no	no	no
chrV	660	11.83	9.18	10.63	11.15	8.85	10.99	7.75	9.3	9.69	8.68	7.14	9.89	9.42	8.36	9.91	2.24	1.56	4.26	3.83	2.88	1.15	1.7	1.87	2.36	1.57	10.04	12.65	10.91	9.49	9.32	9.66	10.18	9.07	no	no	no	no	no	no	no	no	no
chrV	661	17.27	13.2	14.72	11.52	19.41	12.79	13.06	13.39	11.62	17.17	16.81	18.27	15.07	11.9	20.66	3.06	0.22	3.25	4.03	4.07	0.92	2.08	2.34	2.21	1.05	15.58	13.4	17.55	6.6	8.8	8.97	8.42	13.06	no	no	no	no	no	no	no	no	no
chrV	662	15.67	14.92	15.13	14.86	12.85	14.05	13.72	12.02	13.84	11.75	11.74	17.37	13.19	12.19	14.15	1.83	2.23	3.86	4.84	3.12	2.31	2.46	1.4	2.8	1.57	12.41	11.7	13.99	10.73	7.76	14.14	10.77	10.52	no	no	no	no	no	no	no	no	no
chrV	663	9.6	15.69	11.86	12.63	11.42	8.65	11.51	9.76	10.1	12.11	12.2	15.28	8.72	11.34	13.02	2.44	2.9	3.86	5.04	2.64	2.07	1.7	1.4	3.39	1.31	14.52	13.21	8.77	10.73	6.73	8.28	8.62	7.62	no	no	no	no	no	no	no	no	no
chrV	664	14.07	13.39	13.49	12.26	10.85	13.51	10.63	9.08	11.21	12.11	14.05	14.68	10.84	11.48	11.04	1.83	2.01	4.06	3.83	3.12	2.31	2.46	1.63	3.24	1.57	9.77	10	10.43	10.73	7.76	9.31	8.81	6.89	no	no	no	no	no	no	no	no	no
chrV	665	29.43	15.69	12.67	13	19.7	18.02	17.27	11.8	9.82	16.45	16.58	24.56	15.31	12.33	22.93	5.09	3.57	7.91	6.65	3.36	2.07	0.94	3.04	5.46	1.57	13.73	13.4	13.04	9.9	11.39	7.59	8.62	9.43	no	no	no	no	no	no	no	no	yes
chrV	666	22.39	14.73	15.13	10.4	21.13	17.48	16.38	9.98	12.04	18.07	20.72	19.47	9.89	11.05	23.49	3.67	2.9	6.9	4.84	4.55	3.23	3.4	2.8	3.69	2.36	12.68	12.27	14.23	7.84	8.8	6.55	9.6	7.62	no	no	no	no	no	no	no	no	no
chrV	667	18.55	10.52	9	9.66	13.99	12.43	9.74	9.98	9.55	12.29	14.05	13.48	12.48	9.07	15.85	2.04	2.45	6.29	4.03	2.16	0.69	4.72	2.8	3.24	0.79	9.51	9.63	14.7	6.6	12.42	6.9	8.81	9.07	no	no	no	no	no	no	no	no	no
chrV	668	22.39	14.92	17.99	14.12	19.7	17.48	17.49	13.61	10.65	20.06	20.49	23.96	12.95	13.75	20.38	2.85	3.57	6.09	4.43	4.07	1.61	3.59	2.1	2.95	2.36	17.69	15.48	16.12	8.66	9.83	12.07	11.16	7.62	no	no	no	no	no	no	no	no	no
chrV	669	49.74	21.71	15.74	15.05	31.97	23.15	25.57	16.79	16.47	23.86	22.91	21.42	14.6	14.24	29.44	2.65	2.68	4.97	6.55	3.84	1.61	2.65	4.32	3.02	1.05	17.83	14.25	13.4	13.82	8.28	8.28	10.87	6.89	no	no	no	no	no	yes	yes	yes	yes
chrV	670	33.32	20.53	12.67	12.94	34.73	19.73	21.29	11.65	11.3	26.09	30.55	25.41	13.5	12.73	33.97	1.46	3.12	5.48	4	2.84	2.07	1.89	2.02	2.97	2.58	15.8	15.23	18.26	9.35	10.96	9.66	9.01	10.7	no	no	no	no	no	no	yes	no	yes
chrV	671	25.91	18.94	14.31	14.49	24.27	16.22	16.6	14.07	11.76	17.71	16.12	21.57	15.78	11.05	22.08	2.85	5.13	5.07	2.62	3.84	1.61	2.08	1.63	3.54	1.05	12.68	11.51	13.52	11.96	8.8	8.97	8.23	6.17	no	no	no	no	no	no	no	no	no
chrV	672	18.23	16.07	16.35	13	17.13	14.05	18.82	11.8	10.65	17.35	12.89	14.68	17.67	11.76	15.85	2.24	2.68	4.46	4.64	4.79	2.54	3.02	2.8	3.1	1.05	13.47	15.85	12.09	13.2	9.32	13.45	9.79	7.25	no	no	no	no	no	no	no	no	no
chrV	673	18.55	17.6	15.54	14.86	17.99	13.87	16.16	13.84	17.02	20.24	18.88	20.07	16.49	12.61	17.55	3.06	2.23	3.45	4.64	5.03	2.54	4.53	2.1	3.24	1.57	13.73	13.78	14.94	14.03	9.83	9.31	12.34	12.33	no	no	no	no	no	no	no	no	no
chrV	674	10.47	8.73	12.03	9.54	10.74	10.9	10.7	10.14	11.24	8.82	9.29	11.09	11.24	9.72	8.63	4.59	6.58	7.01	6.97	4.13	3.28	6.52	6.64	5.71	2.78	6.82	7.74	12.7	7.98	8.49	9.4	8.67	9.33	no	no	no	no	no	no	no	no	no
chrV	675	12.15	10.52	9	10.03	17.99	11.71	14.17	10.44	10.65	12.29	17.5	15.28	10.36	8.93	14.72	9.37	5.35	14.41	7.66	9.83	8.99	8.69	12.14	8.85	3.14	11.62	11.14	13.99	11.14	7.76	11.38	8.23	9.43	no	no	no	no	no	no	no	no	no
chrV	676	18.87	9.76	9.81	12.63	16.56	14.77	14.83	8.85	9.55	11.02	14.05	14.38	12.25	11.48	15.57	6.11	2.45	8.52	7.05	7.19	3.92	1.32	5.37	4.57	1.57	15.32	10.95	13.28	7.43	7.76	8.97	9.99	8.34	no	no	no	no	no	no	no	no	no
chrV	677	16.63	12.43	9	8.55	11.99	10.09	12.17	9.98	10.1	11.75	12.66	15.88	10.13	11.2	12.17	1.83	2.45	4.87	3.43	4.55	1.61	1.89	2.8	4.42	0.52	12.15	8.49	11.86	8.25	7.25	7.59	8.62	10.88	no	no	no	no	no	no	no	no	no
chrV	678	18.55	13.01	11.04	15.6	15.13	16.04	17.71	11.8	13.42	12.65	14.05	14.38	10.36	9.21	18.12	2.65	1.78	5.48	3.43	3.84	1.38	1.13	1.63	2.36	1.31	14.52	13.59	11.86	14.44	7.25	11.04	11.16	6.89	no	no	no	no	no	no	no	no	no
chrV	679	12.15	11.29	8.59	13.38	13.42	9.73	13.06	11.34	9.96	11.02	8.75	11.08	10.13	9.35	9.91	1.83	0.89	4.87	5.44	3.36	1.38	0.94	3.04	3.1	1.31	9.77	9.81	11.38	8.25	4.66	8.28	7.44	9.43	no	no	no	no	no	no	no	no	no
chrV	680	6.72	11.48	11.45	14.86	10.56	9.19	8.63	6.58	10.65	6.51	6.68	10.18	10.36	10.91	10.19	1.63	3.12	4.26	3.43	1.92	1.84	1.7	2.1	3.83	1.57	11.62	10.76	7.11	7.01	7.76	8.97	10.58	7.62	no	no	no	no	no	no	no	no	no
chrV	681	13.43	18.94	18.81	15.23	14.84	15.86	15.27	13.39	13.28	11.93	15.89	14.68	17.19	13.61	12.74	1.43	2.9	4.87	4.03	2.64	1.61	2.27	2.34	2.36	0.26	17.96	15.48	20.63	9.49	9.32	8.62	11.55	8.7	no	no	no	no	no	no	no	no	no
chrV	682	19.83	18.75	15.95	11.89	21.41	10.99	15.94	17.24	12.38	17.89	16.92	15.73	13.9	12.05	14.29	3.16	0.22	3.65	3.83	4.91	1.84	1.61	3.04	3.39	1.83	16.64	13.5	15.77	6.6	6.73	9.83	9.79	14.15	no	no	no	no	no	no	no	no	no
chrV	683	12.15	17.98	10.22	13.38	13.42	12.97	13.72	10.89	15.22	13.74	14.05	12.58	12.95	11.76	11.32	3.46	4.69	4.46	2.42	4.55	0.92	1.7	3.27	3.69	1.31	16.37	14.72	14.7	13.2	9.32	13.45	10.58	9.79	no	no	no	no	no	no	no	no	no
chrV	684	4.48	7.65	6.54	9.29	5.14	6.85	7.3	4.08	7.06	5.96	7.14	8.39	8.72	9.35	5.66	2.04	1.56	5.07	3.63	2.4	1.84	2.27	1.63	3.1	1.57	9.77	7.55	7.59	7.01	10.35	6.55	8.23	9.07	no	no	no	no	no	no	no	no	no
chrV	685	10.56	11.86	13.9	9.66	15.42	8.11	11.07	12.48	10.38	10.84	8.06	12.28	13.9	10.49	10.76	3.67	3.57	4.46	5.84	5.03	1.61	3.97	2.57	5.31	1.57	12.94	14.34	14.23	6.6	8.8	14.48	9.6	11.24	no	no	no	no	no	no	no	no	no
chrV	686	9.14	9.23	11.64	9.43	6.42	10.03	12.92	7.11	8.59	12.57	7.59	8.37	9.29	11.53	8.16	3.95	3.13	4.22	6.3	4.52	4.85	3.33	3.07	5.4	4.22	12.87	11.3	11.6	9.5	6.69	9.62	8.5	10.25	no	no	no	no	no	no	no	no	no
chrV	687	1.92	4.02	4.09	3.72	4.42	4.86	2.88	4.31	4.98	4.88	4.61	3.3	3.3	5.53	5.66	7.13	4.69	6.29	6.55	5.75	5.07	6.99	7.01	7.37	9.17	2.9	2.83	3.08	9.49	10.87	6.55	8.42	12.15	no	no	no	no	no	no	no	no	no
chrV	688	3.84	2.87	2.04	2.97	1.71	3.78	1.77	5.45	5.26	5.24	2.65	3.59	3.77	6.16	1.42	6.11	5.02	5.68	7.66	9.35	5.76	10.39	10.28	7.08	4.98	1.58	2.45	2.37	8.25	9.83	5.17	7.44	10.52	no	no	no	no	no	no	no	no	no
chrV	689	4.48	5.93	4.91	8.55	3.43	7.39	7.08	6.58	9.69	8.31	4.61	4.49	7.3	4.54	6.23	9.17	6.25	9.33	10.08	10.55	9.91	10.77	7.71	11.65	9.43	2.38	5.28	2.37	6.6	5.18	9.31	7.25	9.79	no	no	no	no	no	no	no	no	no
chrV	690	9.02	10.81	11.94	7.06	9.18	11.02	8.85	9.79	10.36	14.04	8.98	10.48	10.84	8.08	10.76	6.42	4.24	7.31	4.27	6.99	2.81	4.41	2.93	2.7	4.19	6.6	8.3	8.3	8.25	8.28	7.93	9.92	10.16	no	no	no	no	no	no	no	no	no
chrV	691	19.51	16.45	13.49	10.03	19.13	13.69	16.82	12.25	13.42	17.17	16.12	17.67	14.6	11.76	16.7	2.65	3.12	3.25	3.02	2.4	2.77	3.4	1.87	2.36	1.31	14.26	11.89	13.99	10.73	5.69	11.04	9.79	7.62	no	no	no	no	no	no	no	no	no
chrV	692	18.55	15.53	15.54	12.04	17.99	16.66	18.15	16.56	11.54	15.22	15.14	16.82	13.01	11.2	18.97	1.87	2.14	6.17	3.69	4.09	1.93	1.31	2.67	0.96	0.52	15.84	12.83	15.03	9.49	10.52	8.33	8.81	8.77	no	no	no	no	no	no	no	no	no
chrV	693	19.67	13.58	11.04	13.75	13.85	12.88	11.29	13.05	12.94	13.92	13.47	14.08	9.19	10.77	17.55	3.97	1.23	5.17	2.72	2.88	0.81	1.32	1.87	2.58	2.23	12.41	12.65	13.28	11.34	12.16	8.45	8.91	13.96	no	no	no	no	no	no	no	no	no
chrV	694	25.11	17.79	10.02	11.52	17.13	17.48	18.26	13.27	13.15	14.28	19.11	16.48	15.31	11.76	16.42	0.61	0.67	6.09	3.83	3.36	1.96	1.89	1.87	3.1	1.31	12.15	17.08	11.03	9.69	10.61	7.76	8.03	12.69	no	no	no	no	no	no	no	no	no
chrV	695	19.83	13.96	13.29	15.6	16.7	14.86	12.73	10.66	11.42	12.83	16.92	15.88	12.48	10.91	18.12	4.18	5.69	4.57	6.15	3.36	3	1.13	1.87	2.88	1.7	15.58	11.42	13.4	9.49	11.9	9.66	8.91	10.7	no	no	no	no	no	no	no	no	no
chrV	696	11.51	14.16	11.04	8.17	12.85	12.25	11.73	12.93	10.79	14.28	12.89	13.18	12.95	11.48	12.74	5.5	12.72	8.52	6.45	5.99	5.76	6.42	5.84	4.72	2.88	11.62	11.7	13.04	9.08	9.32	6.55	7.83	8.34	no	no	no	no	no	no	no	no	no
chrV	697	15.03	10.33	10.22	5.57	10.85	12.61	13.5	10.89	9.82	10.84	14.97	10.18	12.48	10.2	11.04	7.33	13.61	6.7	3.83	5.27	4.84	5.67	6.54	8.55	3.67	8.71	12.27	9.01	9.49	8.28	10.69	8.03	11.24	no	no	no	no	no	no	no	no	no
chrV	698	15.35	11.48	10.22	9.29	10.85	8.83	12.62	9.98	6.92	10.84	11.51	15.28	9.19	8.08	10.47	5.3	4.24	9.13	5.64	4.79	2.77	3.97	3.74	4.87	2.62	10.3	8.49	9.72	11.55	10.87	8.28	11.55	12.33	no	no	no	no	no	no	no	no	no
chrV	699	10.56	9.95	8.18	5.94	10.28	9.19	9.52	5.67	8.86	10.3	11.97	5.69	9.66	10.2	9.34	2.85	2.01	6.09	4.03	1.68	1.15	1.7	3.04	2.21	2.62	8.71	10.38	11.14	11.14	9.32	10	7.44	6.53	no	no	no	no	no	no	no	no	no
chrV	700	31.35	20.66	12.27	11.89	22.84	16.4	21.25	12.71	11.49	19.16	23.26	19.17	11.54	13.04	26.33	2.24	2.45	5.88	5.44	3.36	3	3.21	2.57	3.54	1.83	12.15	14.34	15.41	9.9	7.76	10.69	10.77	10.16	no	no	no	no	no	no	no	no	yes
chrV	701	16.95	17.41	11.86	13.38	15.99	11.71	15.72	13.39	12.59	13.74	16.58	14.38	11.54	12.05	15	1.63	2.45	4.26	4.43	2.16	1.84	2.46	0.7	1.77	1.83	11.62	10.95	15.18	10.31	7.25	10.69	11.95	9.43	no	no	no	no	no	no	no	no	no
chrV	702	17.91	13.01	9.4	15.98	16.27	11.89	13.06	12.48	10.52	9.58	12.2	11.68	13.43	10.35	15.85	3.26	1.34	3.86	5.24	1.92	0.92	1.13	2.34	2.06	0.52	12.41	11.32	12.33	6.6	3.62	10.35	9.2	8.7	no	no	no	no	no	no	no	no	no
chrV	703	11.19	12.63	15.54	8.92	14.27	12.97	15.94	11.8	11.76	14.28	11.97	13.18	12.01	12.33	11.89	2.04	2.01	2.84	4.43	1.68	2.31	0.94	2.34	2.06	1.57	10.04	14.16	12.8	10.31	7.25	7.24	9.4	7.25	no	no	no	no	no	no	no	no	no
chrV	704	8.05	11.69	10.69	6.08	12.66	10.23	10.99	8.07	9.52	9.75	9.34	12.61	6.27	7.24	8.63	1.35	2.08	2.71	3.06	2.6	0.79	1.11	1.99	2.14	1.03	11.99	12.1	11.11	7.62	8.3	10.04	8.97	9.05	no	no	no	no	no	no	no	no	no
chrV	705	9.71	10.08	8.04	5.69	9.4	8.28	10.45	8.77	7.66	10.18	6.93	8.9	5.36	7.7	10.86	2.97	2.82	2.95	2.2	2.17	1.48	1.66	2.2	2.46	1.14	13.06	8.34	10.05	6.79	8.68	10.74	9.94	7.9	no	no	no	no	no	no	no	no	no
chrV	706	10.19	8.9	8.06	7.89	10.01	8.87	8.62	7.98	8.73	9.21	8.55	13.34	8.77	9.92	7.88	2.91	2.03	3.86	3.81	3.5	1.71	2.62	1.91	3.47	2.98	9.27	8.24	6.42	8.73	10.91	7.82	11.09	8.88	no	no	no	no	no	no	no	no	no
chrV	707	8	12.05	12.67	16.72	7.71	11.89	12.17	10.44	11.76	10.48	10.36	9.29	12.95	9.5	10.47	2.85	2.23	3.04	4.84	1.92	1.61	1.32	1.87	2.36	1.57	6.07	12.65	12.09	11.14	5.69	10.69	8.23	6.17	no	no	no	no	no	no	no	no	no
chrV	708	8.32	10.14	12.27	7.43	11.13	8.29	11.29	7.94	8.99	12.11	7.83	4.79	11.31	8.22	10.76	1.22	1.34	2.84	4.23	3.12	1.15	0.94	2.57	3.24	0.79	12.68	10.57	9.48	6.6	7.76	7.93	9.6	9.43	no	no	no	no	no	no	no	no	no
chrV	709	9.28	14.54	15.54	10.03	13.99	12.07	11.29	15.2	11.21	12.83	11.05	10.18	12.95	10.06	15	3.06	2.9	3.86	2.82	2.88	1.61	3.02	3.5	3.24	1.57	10.3	11.51	9.48	9.49	8.8	6.55	6.07	11.61	no	no	no	no	no	no	no	no	no
chrV	710	15.67	16.26	15.13	10.03	11.13	13.51	12.17	13.61	11.9	12.65	12.2	8.69	13.19	14.6	13.02	2.24	3.12	5.07	3.83	4.31	1.15	3.02	1.87	4.72	1.31	13.73	13.02	12.57	7.43	12.94	11.38	9.4	10.16	no	no	no	no	no	no	no	no	no
chrV	711	13.43	12.82	21.26	11.89	12.85	10.45	11.29	12.93	10.24	13.74	9.67	12.28	10.84	11.9	10.19	2.04	2.68	5.07	4.03	2.64	0.69	2.83	1.63	3.24	1.57	16.37	13.78	13.52	9.49	11.39	8.97	9.4	10.16	no	no	no	no	no	no	no	no	no
chrV	712	11.51	12.24	15.95	13	16.27	11.71	10.63	11.57	14.53	13.74	11.74	16.48	9.19	15.16	10.76	1.22	2.45	6.7	4.03	5.27	2.31	1.89	1.63	3.54	1.57	12.41	12.27	11.38	10.31	9.83	7.24	9.79	9.07	no	no	no	no	no	no	no	no	no
chrV	713	7.8	9.11	8.83	8.62	6.11	8.4	7.62	8.71	7.11	8.86	8.66	6.83	9.8	9.76	7.82	1.96	1.66	2.96	2.9	1.49	1.02	1.7	2.01	3.07	2.15	9.25	11.74	8.68	11.22	3.62	7.26	8.79	9.79	no	no	no	no	no	no	no	no	no
chrV	714	13.81	12.01	13.63	10.81	12.52	8.79	13.88	10.04	13.54	14.2	9.58	11.83	12.06	12.2	12.09	2.13	1.51	5.03	3.52	5.9	2.24	3.48	1.76	2.92	2	11.44	14.41	11.76	11.28	6.14	6.64	8.81	9.88	no	no	no	no	no	no	no	no	no
chrV	715	16.06	12.28	19.53	12.9	12.25	10.18	15.08	10.84	14.34	15.5	15.64	14.49	11.81	12.9	13.39	3.5	2.83	5.15	3.43	4.7	3.85	3.53	3.43	4.1	1.94	13.59	12.81	12.12	6.48	10.27	9.52	9.34	8.76	no	no	no	no	no	no	no	no	no
chrV	716	15.17	12.55	12.2	12.49	8.2	12.89	9.61	11.16	11.36	12.82	11.82	10.86	10.13	9.06	9.35	2.16	1.84	5.15	3.73	3.77	3.17	1.6	1.99	3.8	1.77	10.94	12.39	11.54	6.82	12.49	10.71	10.32	9.58	no	no	no	no	no	no	no	no	no
chrV	717	5.43	9.44	7.73	6.1	8.2	9.81	10.43	7.77	8.36	9.23	7.33	9.62	11.31	9.24	8	2.37	1.87	3.38	4.58	1.89	2.17	1.07	3.77	2.34	0.71	7.24	9.1	6.6	7.6	9.49	7.12	9.3	9.93	no	no	no	no	no	no	no	no	no
chrV	718	15.33	11.03	12.87	12.77	13.46	12.28	12.87	12.59	11.6	12.17	11.29	10.44	12.84	11.19	11.32	2.63	2.04	4.62	3.89	4.82	2.26	2.8	3.23	2.09	2.69	11.63	11.6	10.57	8.6	9.04	10.39	9.25	8.47	no	no	no	no	no	no	no	no	no
chrV	719	8.96	9.95	15.95	12.26	13.7	9.19	10.4	10.21	12.32	8.86	8.52	8.69	9.42	12.76	9.34	3.06	1.34	5.68	5.84	2.16	2.07	2.27	1.87	3.1	2.36	9.77	10.19	10.91	10.73	8.28	10.69	7.05	9.07	no	no	no	no	no	no	no	no	no
chrV	720	6.4	9.18	10.22	8.17	6	7.21	8.85	7.49	8.99	9.04	8.52	9.29	12.48	8.5	7.36	3.26	3.12	2.84	3.63	2.88	0.92	1.51	1.4	2.21	1.31	7.13	7.74	10.67	7.01	4.66	7.93	10.58	7.25	no	no	no	no	no	no	no	no	no
chrV	721	9.6	9.09	12.67	10.59	11.13	10.27	10.96	9.64	8.72	10.48	10.13	13.33	10.01	10.27	11.61	7.44	9.26	5.99	8.57	5.39	9.45	7.75	7.94	5.68	6.42	10.96	11.61	11.86	10.93	11.39	12.24	10.58	13.06	no	no	no	no	no	no	no	no	no
chrV	722	23.03	17.02	14.31	13	22.27	14.41	19.26	14.07	10.24	18.8	17.5	16.77	13.66	12.61	18.68	4.89	2.9	7.51	10.08	3.6	3.69	6.61	3.27	8.26	2.62	12.41	12.27	16.6	7.43	9.32	10	9.2	8.34	no	no	no	no	no	no	no	no	no
chrV	723	15.99	11.48	9.81	11.89	22.55	14.95	15.72	12.25	11.62	16.45	18.88	17.07	11.78	11.2	20.38	15.89	29.23	13.39	48.57	8.15	13.83	20.41	9.81	33.47	12.05	8.19	13.97	13.52	11.96	8.8	6.9	12.53	10.88	no	no	no	no	no	no	no	no	no
chrV	724	27.19	16.16	14.31	9.47	24.84	21.08	20.03	8.96	14.53	19.7	25.1	22.62	10.25	13.25	26.04	147.41	117.24	132.41	132.71	152.57	268.32	114.5	185.9	139.11	210.48	15.71	12.36	16.84	12.99	7.25	11.9	11.75	10.88	no	no	no	no	no	no	yes	no	no
chrV	725	44.78	19.89	14.72	14.86	31.69	25.95	25.01	11.57	15.36	31.63	33.16	30.25	15.55	15.16	37.65	196	123.15	175.32	126.97	182.17	308.89	121.49	238.92	138.89	260.38	21.92	20.57	24.9	11.55	17.08	10.69	10.18	13.78	no	no	no	no	no	yes	yes	yes	yes
chrV	726	41.26	17.6	16.76	17.09	30.83	25.04	21.91	15.88	16.19	27.83	32.7	33.85	15.78	12.61	37.08	197.02	119.58	165.18	123.34	164.67	278	108.07	217.67	143.46	301.24	21.13	12.08	17.07	9.49	11.9	13.79	11.55	12.33	no	no	no	no	no	no	yes	no	yes
chrV	727	27.83	18.56	18.4	13.75	23.41	20.72	15.49	12.48	10.93	20.6	19.11	23.66	13.43	13.61	31.14	180.31	70.72	104.91	108.83	116.73	181.41	71.23	145.5	109.99	229.73	10.83	16.04	15.65	11.14	12.42	7.93	11.16	12.33	no	no	no	no	no	no	no	no	no
chrV	728	6.08	9.37	6.13	7.06	6	9.37	10.63	8.39	10.1	6.14	6.91	9.59	8.72	9.5	9.06	15.28	3.57	10.55	10.48	13.42	7.15	5.48	7.47	11.94	12.05	9.51	4.53	7.82	8.66	6.73	8.62	9.79	10.16	no	no	no	no	no	no	no	no	no
chrV	729	8.64	9.76	10.22	11.52	6.85	8.83	6.64	7.94	6.5	9.76	9.21	7.49	9.42	8.36	7.93	14.47	4.02	7.51	10.28	5.03	4.61	6.42	4.9	8.7	8.12	8.98	9.44	8.3	7.01	7.76	7.93	8.03	9.79	no	no	no	no	no	no	no	no	no
chrV	730	4.48	8.99	7.36	4.83	6.28	5.77	7.75	7.26	6.92	5.24	6.68	6.29	7.3	8.08	6.23	12.02	3.57	4.67	8.06	9.83	2.54	4.16	6.07	8.4	11.53	7.92	5.47	6.64	7.84	8.28	8.97	8.42	4.35	no	no	no	no	no	no	no	no	no
chrV	731	7.06	8.58	10.25	8.92	6.85	8.35	9.27	6.35	10.5	6.83	9.98	5.11	7.96	11.18	8.49	13.67	5.47	9.98	6.88	7.91	6.22	6.99	7.27	5.84	9.52	10.26	8.37	10.96	11	7.76	8.45	9.32	8.26	no	no	no	no	no	no	no	no	no
chrV	732	11.83	11.48	12.27	12.63	12.28	10.27	11.73	11.8	10.52	11.57	10.82	9.59	8.01	10.35	11.61	5.7	3.12	4.26	7.05	2.88	2.31	2.27	3.27	5.9	2.1	11.09	9.63	14.23	8.25	6.21	12.07	8.03	12.33	no	no	no	no	no	no	no	no	no
chrV	733	17.59	11.48	13.9	11.52	13.42	10.09	15.27	11.57	12.18	11.21	8.98	15.28	11.54	12.47	13.3	4.07	5.13	5.68	3.63	2.16	1.38	3.21	3.27	2.95	2.62	12.68	11.89	9.01	7.84	10.87	8.62	8.62	10.88	no	no	no	no	no	no	no	no	no
chrV	734	21.11	13.77	14.31	12.26	17.41	14.23	21.58	14.63	13.21	17.89	13.93	17.52	14.72	12.12	21.65	3.87	4.91	4.16	8.06	3.12	1.61	5.1	2.22	5.38	3.93	17.83	13.5	14.58	8.04	9.06	9.83	7.93	9.61	no	no	no	no	no	no	no	no	no
chrV	735	26.55	18.56	17.58	17.09	19.7	20.72	18.37	14.97	13.98	20.06	19.57	23.96	11.78	14.31	23.21	2.85	3.35	4.46	6.25	5.27	0.69	2.46	1.63	2.65	1.31	15.32	15.48	12.09	11.14	5.69	11.04	11.16	12.69	no	no	no	no	no	no	no	no	no
chrV	736	18.87	14.35	13.49	15.23	14.56	15.86	13.06	12.93	11.49	13.74	20.49	19.77	11.54	11.2	16.7	3.67	0.89	4.67	2.82	3.12	1.38	3.21	1.17	3.69	1.05	12.15	12.65	16.84	9.9	5.69	8.97	11.55	12.69	no	no	no	no	no	no	no	no	no
chrV	737	20.79	18.17	15.54	15.6	24.84	18.02	18.26	15.31	14.05	16.27	18.54	19.32	14.49	13.39	22.79	2.24	2.68	5.38	5.44	3.36	2.07	1.51	3.15	4.2	1.31	17.03	14.82	11.5	7.63	9.58	10.52	10.09	9.61	no	no	no	no	no	no	no	no	no
chrV	738	22.07	19.32	17.58	14.86	22.55	18.92	17.49	13.84	16.19	20.24	20.49	19.17	18.61	13.61	21.51	3.06	2.01	6.09	4.23	3.36	1.84	2.27	3.97	3.54	2.62	19.01	16.23	16.6	10.73	9.83	10.35	10.18	9.43	no	no	no	no	no	no	no	no	no
chrV	739	14.98	9.76	8.35	9.84	11.07	10.68	9.49	8.35	9.98	11.21	13.61	11.87	9.28	9.05	11.51	4.04	4.27	6.4	6.07	4.29	4.42	4.03	4.11	5.08	2.52	10.58	10.82	10.59	7.87	5.65	8.4	8.3	11.56	no	no	no	no	no	no	no	no	no
chrV	740	17.58	13.91	11.22	11.96	15.06	14.45	14.2	13.2	12.42	13.76	18.31	15.4	13.44	11.21	18.23	5.06	5.69	6.98	6.84	6.59	5.31	5.38	5.6	8.04	3.87	13.41	13.14	13.28	9.77	7.55	9.22	10.97	10.52	no	no	no	no	no	no	no	no	no
chrV	741	15.36	14.54	10.06	10.34	15.14	11.16	12.21	10.97	12.2	11.95	13.88	13.27	13.29	11.68	12.78	2.53	3.78	4.46	5.59	3.75	3.04	2.97	3.17	4.88	2.12	10.36	13.12	14.3	8.23	6.71	10.92	10.41	8.22	no	no	no	no	no	no	no	no	no
chrV	742	10.87	10.9	10.63	11.89	7.99	9.01	9.96	9.3	8.99	11.39	9.21	10.48	12.95	10.91	14.44	2.65	2.01	2.64	3.22	2.16	1.15	1.51	1.17	1.92	2.62	11.62	11.7	11.14	5.36	9.32	5.52	8.03	9.79	no	no	no	no	no	no	no	no	no
chrV	743	13.75	12.05	8.59	10.4	11.13	11.35	12.84	14.52	12.87	13.92	10.13	11.98	14.84	11.34	11.61	3.67	2.68	3.86	5.24	2.4	2.31	1.32	3.5	4.42	2.36	8.71	11.89	13.52	14.44	9.83	8.97	8.62	11.24	no	no	no	no	no	no	no	no	no
chrV	744	10.72	11.67	7.77	9.47	13.56	11.62	11.51	8.51	11.62	10.39	10.59	9.59	10.48	14.03	8.07	2.44	1.78	2.44	4.43	2.4	1.38	1.32	1.87	2.51	1.05	10.43	9.06	10.43	5.98	8.02	7.41	7.74	11.97	no	no	no	no	no	no	no	no	no
chrV	745	18.87	17.02	17.99	19.69	14.84	13.15	15.49	19.28	15.36	11.57	11.74	14.98	13.9	14.46	19.25	2.65	1.56	3.04	3.43	4.79	0.46	1.89	1.87	3.83	1.83	15.58	12.65	11.38	8.25	10.87	7.93	8.03	10.16	no	no	no	no	no	no	no	no	no
chrV	746	10.72	12.82	15.13	12.45	10.99	12.34	9.52	11.91	10.1	11.66	11.51	12.28	9.78	10.77	9.2	2.04	2.23	4.46	2.42	3.12	2.07	3.21	0.7	2.51	1.57	10.7	10.38	10.43	10.11	4.92	9.48	10.67	13.78	no	no	no	no	no	no	no	no	no
chrV	747	17.27	13.2	22.9	19.69	17.99	15.32	15.94	14.07	12.18	15.36	14.28	17.67	13.9	13.18	15.57	2.24	1.34	4.87	3.22	1.92	2.77	2.08	1.4	2.51	2.36	16.37	14.53	17.31	11.14	7.76	8.97	10.18	6.89	no	no	no	no	no	no	no	no	no
chrV	748	12.47	11.48	13.9	11.15	9.42	12.25	12.62	10.44	10.52	11.21	7.6	11.38	14.13	9.35	8.21	2.44	0.67	3.65	2.82	2.64	2.31	1.13	1.63	2.65	1.57	11.62	11.14	11.38	9.9	8.28	8.97	8.23	7.25	no	no	no	no	no	no	no	no	no
chrV	749	10.56	14.92	13.08	12.63	14.56	14.41	13.72	14.07	13.15	14.64	14.97	11.98	14.6	13.75	12.74	2.04	4.24	4.26	4.23	4.31	2.07	0.76	2.1	1.92	0.79	15.32	15.29	14.23	7.43	8.8	7.59	10.58	9.07	no	no	no	no	no	no	no	no	no
chrV	750	10.56	7.08	9.81	9.29	11.99	9.37	10.63	9.3	10.38	10.66	7.6	12.28	9.19	9.21	5.94	1.43	3.79	5.28	4.03	2.88	1.61	1.7	0.93	2.21	1.57	10.04	9.44	12.09	8.25	6.73	6.55	8.03	9.43	no	no	no	no	no	no	no	no	no
chrV	751	5.76	12.63	11.86	9.66	8.85	8.83	11.29	9.76	10.93	6.51	8.98	10.78	12.25	13.04	8.21	2.65	4.46	3.25	4.03	1.44	0.23	1.7	2.34	2.8	1.31	11.88	12.08	16.12	9.49	7.76	8.28	10.97	10.52	no	no	no	no	no	no	no	no	no
chrV	752	10.87	11.29	15.54	13.38	11.42	9.91	11.51	15.43	9.82	12.83	11.74	13.78	12.48	8.79	13.59	3.26	1.56	2.03	2.82	4.31	2.07	1.51	1.87	1.62	1.83	13.47	13.02	11.86	9.49	8.8	7.24	7.44	10.88	no	no	no	no	no	no	no	no	no
chrV	753	12.79	12.05	12.67	9.66	13.42	9.73	14.17	11.57	11.07	11.93	11.28	17.07	14.13	9.92	11.32	3.87	2.01	3.45	2.62	2.64	0.92	4.16	2.57	2.95	1.57	14.26	13.02	10.2	8.66	6.73	10.69	9.4	11.61	no	no	no	no	no	no	no	no	no
chrV	754	19.51	13.2	17.58	12.63	13.13	13.33	14.17	11.34	14.25	14.64	12.66	16.77	11.78	14.46	13.02	2.65	5.35	5.28	6.45	2.64	2.54	5.67	2.34	2.65	1.83	17.17	13.4	16.6	6.6	10.35	7.93	11.95	12.69	no	no	no	no	no	no	no	no	no
chrV	755	14.39	13.58	15.13	9.29	11.13	7.57	11.07	12.02	9.69	11.75	11.74	10.48	12.48	11.2	12.45	2.24	6.25	6.7	4.23	3.84	3	6.61	3.04	3.83	2.36	12.94	12.08	10.91	9.49	7.25	8.62	8.81	7.62	no	no	no	no	no	no	no	no	no
chrV	756	15.03	13.77	11.45	10.4	15.13	14.59	15.05	14.07	11.35	14.82	13.36	15.88	12.25	14.88	13.02	3.26	7.14	3.86	5.24	5.27	2.54	4.53	2.1	5.75	1.57	15.58	10.76	12.57	7.01	9.83	8.62	8.42	7.62	no	no	no	no	no	no	no	no	no
chrV	757	18.87	15.49	19.22	11.15	15.99	13.15	13.28	12.71	11.07	13.37	16.35	15.28	13.43	10.91	18.12	3.67	2.68	6.29	5.84	6.23	2.54	4.16	3.5	5.01	1.31	9.24	13.97	10.2	10.31	8.28	10	10.77	10.16	no	no	no	no	no	no	no	no	no
chrV	758	15.03	16.26	9	8.17	15.42	12.61	16.16	9.53	10.79	11.02	14.97	11.98	11.54	10.77	13.87	2.44	3.79	4.06	5.84	3.36	3	3.21	2.8	2.8	2.88	10.04	16.42	10.67	11.96	6.21	10.69	8.81	7.62	no	no	no	no	no	no	no	no	no
chrV	759	12.29	14.55	13.87	9.91	13.56	14.01	13.95	10.83	10.82	11.46	11.99	12.93	11.78	9.05	10.36	3.7	2.49	2.89	4.53	2.76	2.19	4.13	2.69	4.91	1.7	13.27	12.38	10.73	3.64	7.94	9.66	8.62	9.88	no	no	no	no	no	no	no	no	no
chrV	760	14.39	12.43	15.95	9.66	13.42	12.25	10.85	9.3	11.62	11.93	13.36	11.98	9.42	10.06	9.91	3.46	2.9	5.48	3.22	2.4	3.46	3.97	1.4	2.06	1.83	10.83	13.4	11.38	9.9	8.8	6.21	8.62	7.98	no	no	no	no	no	no	no	no	no
chrV	761	8	13.39	10.22	13	10.28	10.45	9.08	9.53	10.38	10.66	11.28	11.38	9.42	10.49	11.04	4.07	2.68	6.09	2.82	3.6	1.61	2.46	3.27	3.1	3.14	12.15	11.32	12.8	8.66	7.76	6.9	8.03	10.52	no	no	no	no	no	no	no	no	no
chrV	762	8.32	8.42	12.67	7.43	9.99	9.01	9.08	10.89	9.82	5.42	9.67	8.39	7.77	7.23	5.94	3.26	1.34	2.84	4.43	2.4	0.69	1.51	2.1	2.51	2.88	9.51	5.85	9.48	11.14	9.32	5.52	9.99	7.98	no	no	no	no	no	no	no	no	no
chrV	763	17.27	14.35	14.72	12.63	17.99	16.04	14.83	13.61	15.08	15.9	18.88	16.77	13.66	12.9	20.38	5.7	4.69	5.68	5.64	4.31	3.46	3.21	5.61	4.57	2.88	12.41	10.95	15.89	9.49	9.32	10	9.01	7.98	no	no	no	no	no	no	no	no	no
chrV	764	27.19	16.07	17.58	13.75	23.12	17.3	21.69	15.2	13.15	21.87	23.49	20.97	11.31	13.89	18.97	4.07	6.25	5.48	7.86	7.43	2.31	6.61	4.44	5.16	2.88	14.79	11.14	14.23	4.95	15.53	7.24	9.01	11.24	no	no	no	no	no	no	no	no	no
chrV	765	44.16	25.46	17.7	11.19	28.75	19.09	22.42	15.73	17.14	24.96	30.38	25.3	19.79	11.86	27.84	3.5	5.09	5.32	2.41	4.15	2.58	4.35	2.56	3.04	2.57	18.4	17.8	18.57	10.85	10.28	9.62	9.98	7.29	no	no	no	no	no	no	yes	yes	yes
chrV	766	31.39	18.36	14.1	11.57	14.59	17.67	18.59	13.3	10.78	18.24	23.99	21.69	13.03	11.37	19.49	5.42	6.42	7.07	6.85	11.62	5.63	6.74	4.73	9.13	18.33	14.6	11.41	8.66	9.67	10.1	10.66	10.13	9.34	no	no	no	no	no	no	no	no	yes
chrV	767	38.77	21.56	14.25	12.97	21.34	22.09	18.66	13.56	11.15	21.49	30.09	24.69	14.32	13.08	26.59	5.17	7.58	8.1	11.29	16.82	5.6	8.19	6.51	10.56	14.92	15.44	14.51	8.23	9.92	7.41	9.39	10.75	9.28	no	no	no	no	no	no	yes	yes	yes
chrV	768	36.68	19.22	11.72	11.83	17.65	19.88	18.85	12.25	12.87	18.71	27.21	23.17	12.88	11.27	23.59	4.45	6.84	7.03	8.16	12.78	4.5	7.68	5.06	8.7	10.09	13.95	12.49	9.05	8.87	9.4	10.81	9.37	10.28	no	no	no	no	no	yes	yes	yes	yes
chrV	769	24.21	16.97	14.68	11.77	13.08	15.87	12.86	10.33	10.07	16.43	21.55	19.55	12.76	11.78	14.92	4.21	7.29	8.07	9.51	16.67	5.44	6.24	6.86	9.14	13.61	12.67	12.2	7.64	10.4	8.68	9.5	9.14	9.39	no	no	no	no	no	no	no	no	no
chrV	770	27.29	15.28	14.55	11.87	14.99	17.33	15.92	12.72	12.06	16.58	21.92	19.36	15.01	11.73	17.72	5.5	7.22	10.11	11.39	15.58	7.44	7.34	7.85	10.47	13.87	15.09	13.71	9.07	10.22	10.79	10.23	10.09	10.57	no	no	no	no	no	no	no	no	no
chrV	771	19.71	19.44	15.6	11.67	11.23	15.5	14.98	8.96	12.87	18.73	22.55	20.23	15.61	11.11	18.86	4.2	4.74	5.69	5.77	5.84	2.8	5.38	4.6	5.83	7.2	15.25	13.42	10.59	10.13	9.4	8.95	9.03	7.23	no	no	no	no	no	no	no	no	no
chrV	772	18.23	15.3	15.95	7.43	14.56	16.22	15.72	11.34	10.65	17.71	19.8	17.07	14.6	12.05	18.4	3.87	4.02	4.67	3.43	5.03	3	4.91	3.5	5.75	4.19	11.09	12.46	9.25	10.31	8.28	11.04	9.4	10.88	no	no	no	no	no	no	no	no	no
chrV	773	2.24	6.7	7.36	4.83	4.28	5.04	4.87	5.9	5.4	5.24	2.99	4.79	5.42	5.39	3.68	25.47	22.53	16.03	16.53	36.67	53.94	22.86	54.18	33.76	73.61	1.06	3.21	1.9	7.84	10.35	8.28	10.58	11.24	no	no	no	no	no	no	no	no	no
chrV	774	1.92	3.25	5.72	5.2	2.57	5.41	3.76	4.54	6.92	3.43	4.14	3	5.65	6.09	3.96	62.96	35.03	39.16	43.94	38.83	102.12	44.4	77.54	65.47	111.85	1.32	3.21	2.85	10.31	14.49	9.31	10.38	15.23	no	no	no	no	no	no	no	no	no
chrV	775	6.08	10.36	5.04	7.13	6.28	7.75	10.23	7.03	5.89	7.99	7.41	7.79	5.69	7.4	8.61	30.77	17.07	15.09	24.94	12.99	29.97	16.85	19.66	26.66	28.29	7.71	5.1	10.01	9.49	8.28	10.35	8.42	10.22	no	no	no	no	no	no	no	no	no
chrV	776	10.93	13.96	12.95	14.3	12.65	10.95	13.48	10.98	10.92	14.49	8.39	11.49	12.67	13.6	16.09	3.57	1.83	5.31	6.35	6.51	2.8	2.4	3.43	4.72	3.2	15.91	13.95	12.45	9.14	13.03	10	10.51	10.23	no	no	no	no	no	no	no	no	no
chrV	777	12.95	11.11	11.79	13.41	11.01	10.18	11.49	12.76	13.25	13.39	11.24	11.88	13.62	11.73	10.97	5.7	2.23	5.38	6.25	4.75	3.05	3.84	3.39	6.4	2.88	16.86	13.42	15.71	15.81	5.95	16.04	9.94	8.16	no	no	no	no	no	no	no	no	no
chrV	778	16.07	15.13	24.53	13.68	16.77	15.01	16.8	15.41	17.2	17.98	15.64	18.97	16.96	12.46	15.97	3.87	4.24	7.03	4.84	5.19	3.23	2.87	3.15	5.09	3.97	18.38	17.51	15.71	10.73	11.9	14.37	10.12	9.19	no	no	no	no	no	no	no	no	no
chrV	779	21.07	15.64	20.35	12.72	17.12	14.93	19.39	17.72	14.97	17.1	16.1	14.51	16.34	12.48	13.98	3.74	5.34	5.7	2.45	1.61	1.59	2.13	1.84	1.95	1.2	15.24	16.24	17.65	9.38	10.88	7.39	9.18	7.96	no	no	no	no	no	no	no	no	no
chrV	780	10.56	13.96	9.4	9.66	14.56	10.09	12.62	12.02	12.87	15.18	13.36	13.18	13.66	13.89	12.17	2.65	3.35	4.87	2.02	5.51	0.92	2.46	2.1	3.24	2.1	13.73	14.53	16.12	13.2	7.76	7.59	8.62	7.98	no	no	no	no	no	no	no	no	no
chrV	781	8.64	12.63	11.04	11.15	10.85	11.17	13.72	14.07	12.59	12.83	8.06	11.38	13.43	11.9	7.36	3.26	0.89	3.86	5.44	2.64	1.38	2.83	3.5	2.51	1.57	11.62	11.51	14.23	9.08	6.21	9.31	8.62	8.7	no	no	no	no	no	no	no	no	no
chrV	782	11.51	10.14	8.18	11.89	8.85	8.65	10.18	12.25	9.82	10.84	9.21	10.48	8.95	9.92	6.79	2.65	1.78	4.06	3.63	3.36	1.61	2.27	1.17	3.98	1.31	11.88	10.38	12.57	9.9	4.66	9.31	7.64	8.7	no	no	no	no	no	no	no	no	no
chrV	783	11.24	11.87	14.31	14.28	10.94	11.59	12.27	11.15	12.22	13.06	16.22	12.87	13.97	12.68	13.11	3.24	1.82	5.24	4.06	1.9	1.37	1.59	2.55	3.39	1.52	14	15.21	13.39	9.13	11.39	11.02	10.09	13.16	no	no	no	no	no	no	no	no	no
chrV	784	6.44	9.26	9	13	9.03	9.27	9.35	9.76	10.57	8.58	9.81	6.6	12.99	7.87	6.89	1.43	2.93	4.57	3.94	3.6	1.24	1.42	2.25	0.82	2.03	11.75	11.33	10.55	10.04	4.14	7.67	12.78	9.16	no	no	no	no	no	no	no	no	no
chrV	785	4.16	6.12	5.72	6.69	4.57	5.77	6.42	6.13	10.1	9.76	5.53	4.19	7.54	9.21	6.51	1.83	1.56	3.04	5.64	2.88	2.07	2.65	0.7	2.21	1.31	8.45	9.44	5.45	6.19	6.73	4.14	7.83	9.43	no	no	no	no	no	no	no	no	no
chrV	786	8	8.23	9	5.2	4.85	5.77	6.86	9.98	9.13	9.22	6.45	8.09	11.54	9.78	7.93	1.63	1.78	2.44	2.42	2.4	2.07	2.08	1.4	1.47	1.05	8.71	9.81	9.01	8.66	7.25	6.9	8.81	8.34	no	no	no	no	no	no	no	no	no
chrV	787	5.44	10.9	10.22	7.43	7.71	8.47	8.19	12.25	8.44	7.41	6.91	11.68	9.42	9.07	8.78	1.02	2.01	2.84	3.22	1.92	1.38	1.32	1.87	1.47	0.52	8.45	8.68	10.91	9.9	9.32	4.83	9.79	8.34	no	no	no	no	no	no	no	no	no
chrV	788	9.32	12.7	12.53	13.19	14.61	10.12	12.28	11.9	11.8	9	9.01	12.41	14.02	9.84	12.79	1.99	2.36	4.63	3.65	3.47	0.96	1.78	2.51	2.64	1.92	12.37	11.62	13.75	9.46	8.71	7.68	7.73	14.17	no	no	no	no	no	no	no	no	no
chrV	789	15.67	12.24	11.45	10.77	11.7	15.5	11.51	14.97	15.36	12.83	14.28	14.98	10.84	10.2	13.02	3.06	3.12	5.07	6.65	3.84	2.07	2.65	1.4	4.28	1.05	15.84	13.02	15.89	10.73	8.8	7.93	6.46	5.44	no	no	no	no	no	no	no	no	no
chrV	790	22.13	14.74	11.06	11.15	15	14.99	16.13	10.9	11.97	14.86	19.18	14.44	10.58	12.17	13.98	3.35	6.03	3.1	5.83	5.36	1.98	3.44	2.69	4.22	0.58	12.49	12.71	13.69	11.1	6.19	4.38	8.98	10.84	no	no	no	no	no	no	no	no	no
chrV	791	75.86	27.93	24.02	16.78	43.7	42.93	28.72	18.06	17.65	35.81	55.97	38.27	19.18	16	52.41	2.39	5.37	6.02	7.19	4.55	3.84	6.3	1.6	5.42	2.88	23.04	17.27	22.09	10.52	14.36	12.04	12.4	12.97	no	no	no	yes	yes	yes	yes	yes	yes
chrV	792	73.89	28.12	17.99	11.52	41.39	38.56	25.46	12.02	18.13	35.06	59.87	43.14	15.78	17.86	50.95	3.26	2.45	7.71	8.87	6.47	2.31	5.86	0.93	3.98	3.14	21.65	18.12	21.82	11.14	7.76	14.83	8.62	9.79	no	no	no	yes	yes	yes	yes	yes	yes
chrV	793	72.29	31.37	13.49	16.35	47.39	37.84	29.22	20.19	16.74	35.78	57.8	42.84	18.84	16.01	54.07	2.04	5.13	3.65	9.88	5.51	2.07	4.72	2.8	6.49	3.14	20.33	18.5	18.73	13.61	14.49	10	8.23	9.79	no	no	no	no	yes	yes	yes	yes	yes
chrV	794	78.04	33.48	17.99	14.49	45.68	46.85	37.41	14.52	15.5	41.21	64.01	41.34	24.26	17.29	58.03	5.3	6.02	6.9	7.46	8.63	2.77	7.18	2.8	9.29	2.62	23.24	20.57	22.53	7.43	9.83	12.41	9.6	13.42	no	no	no	no	no	yes	yes	yes	yes
chrV	795	85.72	35.58	13.9	17.46	55.95	44.68	34.75	17.02	20.62	44.64	68.85	47.93	20.26	16.87	64.82	3.06	6.92	4.87	9.07	10.31	3	7.56	3.27	7.67	1.83	26.67	19.63	19.92	9.49	7.76	12.07	6.85	9.79	no	no	no	yes	yes	yes	yes	yes	yes
chrV	796	94.04	34.24	21.67	16.35	58.52	43.06	31.88	19.51	17.85	48.8	56.87	42.24	15.31	16.16	59.16	4.28	8.7	4.67	10.88	7.67	2.77	8.5	2.8	9.88	6.29	24.03	19.82	23.24	11.14	12.94	12.76	9.2	9.79	no	no	no	yes	yes	yes	yes	yes	yes
chrV	797	64.71	29.22	16.7	14.86	40.75	38.33	27.77	16.69	16.72	36.16	47.3	27.98	14.91	16.23	39.32	3.84	7.28	5.7	8.37	5.79	2.58	8.48	2.92	11.02	5.76	17.14	16.98	16.74	12.17	12.66	10.14	12.13	7.44	no	no	no	no	no	yes	yes	yes	yes
chrV	798	50.28	18.28	13.74	12.44	28.98	24.95	23.47	14.06	12.93	27.87	42.9	28.89	17.42	14.86	33.73	3.37	2.29	5.49	6.23	4.8	1.88	3.04	1.63	2.94	1.89	17.16	12.68	16.35	13.34	9.58	8.59	10.37	10.36	no	no	no	yes	no	yes	yes	yes	yes
chrV	799	14.63	10.95	5.94	9.34	7.23	10.39	8.02	7.55	8.23	10.06	7.55	8.02	9.16	8.85	9.01	2.69	1.63	3.89	2.46	2.54	0.72	1.54	1.69	2.74	0.64	7.64	9.42	8.38	6.17	8.41	10.22	9.94	9.67	no	no	no	no	no	no	no	no	no
chrV	800	18.93	15.06	17.89	13.56	18.87	12.17	16.41	11.5	9.77	14.74	18.22	15.72	9.57	11.86	10.18	2.09	0.95	3.38	3.93	3.93	1.63	1.64	0.95	2.95	1.44	13.55	13.73	14.29	8.73	3.64	10.4	7.76	8.47	no	no	no	no	no	no	no	no	no
chrV	801	16.95	15.11	14.31	11.15	15.42	14.59	14.83	13.16	13.84	16.63	13.82	16.77	15.31	12.19	12.45	2.24	2.23	5.07	3.22	3.6	1.38	2.08	2.57	4.13	1.57	14.79	12.08	13.52	7.43	5.18	7.24	10.18	8.34	no	no	no	no	no	no	no	no	no
chrV	802	21.43	17.02	12.27	13.75	11.99	15.86	15.05	14.07	12.59	13.37	14.28	16.77	12.25	14.17	15.57	3.26	3.79	4.06	2.02	4.07	1.15	3.21	1.63	3.39	2.36	14	12.83	16.84	8.25	8.8	8.97	9.2	10.52	no	no	no	no	no	no	no	no	no
chrV	803	19.19	14.92	15.95	10.03	18.56	14.41	16.38	12.02	16.47	12.65	13.82	14.68	11.54	12.47	10.76	4.28	1.56	4.46	6.05	3.36	1.38	2.08	1.17	3.1	2.62	11.62	13.4	13.52	7.84	10.35	6.55	9.6	8.34	no	no	no	no	no	no	no	no	no
chrV	804	11.83	7.84	12.67	11.52	12.85	8.65	10.4	13.61	13.15	9.76	7.83	8.99	10.6	12.76	7.93	2.85	2.23	3.25	4.03	3.12	1.84	1.32	1.4	2.95	1.57	11.09	11.32	11.86	4.95	10.35	6.9	8.81	10.52	no	no	no	no	no	no	no	no	no
chrV	805	8	9.95	12.67	11.89	9.14	8.83	11.95	9.98	11.76	7.77	10.13	7.19	11.07	8.36	9.06	2.44	1.12	4.26	4.23	2.64	1.84	2.83	1.63	3.1	0.79	8.71	11.32	10.2	9.49	9.83	8.28	8.81	7.98	no	no	no	no	no	no	no	no	no
chrV	806	7.94	10.76	14.25	8.07	8.97	8.64	6.53	6.95	10.02	10.9	6.49	8.54	6.39	10.09	7.32	2.45	2.73	5.12	3.67	4.66	1.76	1.56	2.84	2.32	1.62	7.71	11.97	9.56	7.82	7.17	5.3	8.53	5.75	no	no	no	no	no	no	no	no	no
chrV	807	11.32	11.67	11.61	8.63	6.47	7.74	8.97	11.77	10.05	8.07	8.16	9.75	8.07	9.4	9.36	2.82	4.57	3.89	4.1	3.47	3.18	3.43	1.35	2.89	1.62	10.29	7.96	8.56	7.23	7.57	6.93	7.41	10.33	no	no	no	no	no	no	no	no	no
chrV	808	10.87	12.82	13.49	12.63	12.85	8.11	14.61	10.89	13.15	11.57	9.44	13.78	13.43	11.62	9.62	1.83	1.56	2.84	2.82	1.68	1.84	1.7	1.4	2.06	2.1	10.56	12.27	13.75	8.25	11.9	14.14	10.58	12.33	no	no	no	no	no	no	no	no	no
chrV	809	15.03	12.82	18.6	13.93	14.56	12.61	12.17	12.48	11.97	11.75	13.7	16.48	14.49	11.48	12.74	3.36	3.57	5.07	5.64	3.72	3.57	1.51	2.22	4.2	2.62	14.39	11.42	15.41	10.11	6.21	10.86	11.65	10.34	no	no	no	no	no	no	no	no	no
chrV	810	15.51	10.23	12.67	12.26	16.56	12.16	13.5	11.46	9.96	10.66	13.24	17.82	10.13	11.27	13.02	3.46	1.12	3.96	5.84	3.6	4.5	4.72	4.67	7.81	4.98	11.22	8.3	13.99	8.25	6.73	11.04	8.91	11.43	no	no	no	no	no	no	no	no	no
chrV	811	14.39	12.82	11.86	10.77	12.28	9.73	12.4	12.48	9.96	10.12	11.05	11.08	12.25	8.5	12.17	4.28	2.23	4.67	6.65	2.64	2.07	2.27	6.77	6.78	5.76	9.51	13.97	13.52	9.49	8.28	8.62	6.46	8.7	no	no	no	no	no	no	no	no	no
chrV	812	14.71	15.78	18.19	11.89	11.85	11.98	12.95	10.66	14.05	14.82	14.74	15.58	15.31	11.76	11.46	4.18	3.12	4.46	4.13	4.55	4.15	3.78	3.27	6.05	4.06	17.83	15.76	17.31	10.93	13.46	12.41	6.36	11.61	no	no	no	no	no	no	no	no	no
chrV	813	11.83	11.29	13.49	13	11.42	10.45	13.28	14.75	12.18	11.93	12.66	11.68	13.66	11.76	13.02	3.26	4.46	4.87	5.04	3.36	5.07	5.1	5.84	4.42	7.6	14.79	14.72	12.09	10.31	6.73	7.93	12.34	9.07	no	no	no	no	no	no	no	no	no
chrV	814	5.12	9.37	13.49	9.29	9.99	10.81	9.74	12.25	12.32	8.49	9.21	12.28	9.89	10.91	8.49	2.65	7.14	6.29	5.64	5.03	4.84	2.27	7.01	5.9	3.41	12.15	10.19	9.25	6.19	7.25	10.35	9.01	8.7	no	no	no	no	no	no	no	no	no
chrV	815	14.05	13.31	18.44	14.66	14.93	13.82	10.09	14.51	12.48	12.38	13.43	14.63	13.87	12.89	11.05	3.64	5.79	3.94	5.14	4.1	3.24	2.65	2.53	6.08	1.95	15.95	13.03	14.15	11.88	7.19	10.77	9.06	5.4	no	no	no	no	no	no	no	no	no
chrV	816	16.95	16.83	20.44	11.15	11.42	14.23	12.84	12.25	14.67	13.55	14.97	14.98	16.96	12.76	11.04	3.06	1.78	4.26	3.02	3.36	1.61	3.78	3.27	3.1	1.31	17.17	17.36	13.28	13.2	11.39	7.93	7.64	7.98	no	no	no	no	no	no	no	no	no
chrV	817	11.83	13.2	10.22	11.89	12.56	13.15	14.17	14.29	10.24	14.82	11.51	17.37	17.67	11.9	13.87	1.83	2.23	4.26	5.44	2.64	2.31	2.83	1.63	3.1	1.57	15.05	10	13.28	14.03	10.35	8.28	7.64	8.34	no	no	no	no	no	no	no	no	no
chrV	818	16.95	15.88	14.31	13.75	20.55	14.59	18.59	13.84	15.36	19.7	16.12	20.07	18.61	14.88	16.13	1.63	2.23	4.67	3.63	3.12	2.31	1.7	2.57	3.24	1.31	18.22	15.85	16.36	13.61	9.83	8.62	10.77	11.97	no	no	no	no	no	no	no	no	no
chrV	819	14.55	13.39	14.72	16.72	15.13	14.86	17.16	13.39	11.83	15.36	17.04	19.17	15.19	11.98	13.3	1.43	2.68	4.16	5.24	3.95	1.27	0.94	2.1	1.18	0.52	12.15	11.7	12.45	10.73	11.39	9.14	8.71	9.79	no	no	no	no	no	no	no	no	no
chrV	820	18.87	17.22	13.7	12.82	19.84	16.49	15.72	14.63	15.57	13.92	16.58	16.18	15.19	11.41	18.4	2.14	2.23	5.28	1.81	4.43	1.5	1.32	2.57	3.17	0.79	19.01	15.38	16.36	10.52	8.28	11.73	8.52	5.08	no	no	no	no	no	no	no	no	no
chrV	821	15.35	16.45	11.86	11.52	11.7	9.73	9.96	13.39	11.76	13.01	11.28	10.78	13.19	15.45	17.27	2.24	3.35	4.87	4.64	2.88	0.92	1.7	2.57	4.13	2.1	13.2	10.76	10.2	9.08	10.35	10.69	7.25	8.7	no	no	no	no	no	no	no	no	no
chrV	822	18.39	16.45	15.54	14.12	23.12	16.31	16.27	15.77	15.43	15	18.31	18.87	15.43	11.76	17.97	2.95	2.01	5.17	2.82	3.48	1.38	1.32	2.34	2.95	0.65	17.3	13.78	16.6	11.14	9.32	11.73	9.11	9.79	no	no	no	no	no	no	no	no	no
chrV	823	16.79	14.14	14.61	8.8	14.44	16.96	14.27	11.81	14.25	16.37	15.54	15.74	13.02	12.71	16.66	2.15	1.19	3.81	2.07	2.69	1.07	1.66	1.44	4.04	0.86	17.66	12.1	12.09	6.02	11.04	9.59	9.71	9.03	no	no	no	no	no	no	no	no	no
chrV	824	14.26	11.35	14.92	18.2	13.76	9.16	11.93	15.99	12.04	10.7	10.97	14.78	15.57	10.96	11.58	2.74	3.3	4.32	3.87	2.58	2.39	1.91	3.88	3.91	0.64	11.75	11.84	13.14	9.19	8.9	6.96	9.26	7.74	no	no	no	no	no	no	no	no	no
chrV	825	10.56	12.82	9.81	12.26	12.85	9.55	10.63	9.98	15.36	9.76	9.67	9.89	16.72	11.48	7.64	3.46	2.45	3.04	3.22	3.36	1.61	0.94	1.63	2.95	0.26	11.36	13.4	9.72	8.66	9.32	6.9	8.42	9.07	no	no	no	no	no	no	no	no	no
chrV	826	8.32	8.61	9.4	9.66	8.28	7.75	8.85	9.53	9.27	9.76	6.45	8.39	12.25	12.9	7.36	2.44	1.12	5.48	3.83	2.4	0.92	1.7	1.63	3.54	0.79	9.77	9.81	12.09	7.43	7.76	7.93	7.64	6.53	no	no	no	no	no	no	no	no	no
chrV	827	8	12.43	13.49	11.15	10.56	10.99	9.08	13.16	13.15	13.19	9.9	7.49	10.6	11.34	12.45	1.83	2.9	3.86	5.84	5.03	0.69	1.32	0.93	3.69	1.57	11.62	14.34	12.09	8.66	7.76	12.41	6.27	8.7	no	no	no	no	no	no	no	no	no
chrV	828	9.6	12.24	13.08	12.26	9.14	9.55	12.4	15.43	8.72	10.12	7.14	10.48	13.19	11.05	10.76	2.04	1.78	5.48	3.22	3.36	1.38	1.51	0.7	3.1	1.31	9.24	12.65	10.2	6.6	13.46	7.59	6.66	8.7	no	no	no	no	no	no	no	no	no
chrV	829	6.08	9.37	6.95	9.66	9.71	10.81	9.96	8.62	13.01	10.66	7.6	8.99	10.36	10.91	11.04	2.04	1.78	3.04	4.84	2.88	1.15	0.94	2.8	3.83	1.31	11.36	12.83	12.09	7.01	5.18	6.21	7.64	10.16	no	no	no	no	no	no	no	no	no
chrV	830	6.08	8.61	7.77	10.4	6.28	6.85	9.08	9.08	7.89	8.49	10.13	6.89	9.89	8.65	7.08	1.22	1.56	3.25	3.83	3.6	0.69	0.76	1.17	2.51	0.79	11.36	9.25	6.88	7.01	10.35	8.62	10.38	9.07	no	no	no	no	no	no	no	no	no
chrV	831	5.7	9.26	10.7	5.81	8.2	9.39	7.75	13.3	8.99	7.68	7.79	9.59	11.35	9.93	12.36	1.88	1.12	2.31	2.25	2.88	0.99	2.13	2.6	2.72	0.57	9.06	8.33	9.9	6.19	7.05	6.26	7.57	8.41	no	no	no	no	no	no	no	no	no
chrV	832	8.96	12.05	14.31	11.89	10.28	8.11	11.07	11.12	10.52	8.86	9.44	9.59	11.78	8.5	7.64	2.44	2.01	4.46	4.64	4.31	2.31	1.7	1.87	3.69	1.83	12.68	13.97	9.72	7.01	8.8	5.52	8.23	10.52	no	no	no	no	no	no	no	no	no
chrV	833	10.56	8.23	12.67	12.26	11.42	6.49	9.08	10.89	10.1	8.86	7.6	10.78	12.48	9.35	11.32	1.83	2.23	4.26	4.43	2.64	0.92	1.51	1.87	2.21	1.31	10.56	10.38	8.77	7.84	6.73	9.66	8.03	7.25	no	no	no	no	no	no	no	no	no
chrV	834	10.87	9.37	12.67	10.77	12.28	10.81	10.63	10.89	9.13	12.65	9.67	10.48	10.84	10.63	10.76	1.43	2.01	3.25	4.23	3.84	1.15	2.65	1.63	2.51	1.05	11.88	12.27	9.48	5.36	5.69	6.21	6.85	10.88	no	no	no	no	no	no	no	no	no
chrV	835	26.55	19.13	12.74	15.98	20.84	18.47	17.12	13.95	12.27	17.59	21.76	20.32	19.35	14.57	23.73	1.83	3.23	5.34	3.96	5.99	1.38	3.68	4.75	2.8	1.7	16.06	13.75	15.22	6.19	5.69	8.05	10.12	9.79	no	no	no	no	no	no	no	no	no
chrV	836	42.22	24.01	19.35	12.07	34.83	25.62	27.74	16.45	14.94	30.09	32.08	28.06	17.47	16.32	32.93	2.24	3.61	9.03	5.41	3.8	2.31	1.48	3.39	4.52	2.14	18.53	15.82	18.81	9.56	8.2	10.23	11.42	11.49	no	no	no	no	no	no	yes	yes	yes
chrV	837	35.5	18.17	18.6	12.82	30.97	22.97	23.69	15.77	15.5	23.68	29.36	28.16	17.78	11.55	29.01	1.53	1.78	8.62	7.46	3.84	1.96	3.78	4.55	4.5	0.79	16.77	16.89	15.53	10.31	6.99	10.69	11.16	9.25	no	no	no	no	no	no	no	yes	no
chrV	838	18.07	17.22	14.31	9.47	16.7	12.25	12.62	10.78	14.32	15.09	13.93	20.22	15.66	11.62	15.14	1.94	1.23	6.49	5.14	4.43	2.07	1.89	4.55	4.05	1.83	12.81	13.68	14.23	7.22	9.06	6.72	7.54	9.61	no	no	no	no	no	no	no	no	no
chrV	839	26.71	15.21	14.11	11.15	17.27	17.66	17.82	14.41	12.73	21.42	16.92	16.18	14.25	8.72	14.01	1.53	1.9	3.86	4.13	2.76	0.81	2.65	1.05	3.02	1.05	12.41	15.1	10.79	9.49	8.8	8.28	7.83	11.43	no	no	no	no	no	no	no	no	no
chrV	840	38.22	22.57	18.26	17.65	26.41	22.61	22.32	16.68	13.86	26.45	28.9	27.96	18.29	14.64	33.35	2.14	2.79	9	6.18	6.71	1.84	2.36	5.22	4.94	1.96	20.69	13.65	20.43	8.66	8.02	7.7	10.71	11.97	no	no	no	no	no	no	no	no	yes
chrV	841	40.89	21.78	15.06	17.96	36.97	22.13	22.69	16.26	15.11	28.77	35.69	26.31	14.64	14.79	32.51	1.53	2.08	10.08	5.68	4.03	1.96	2.17	4.09	6.14	1.66	19.81	16.61	19.88	8.87	11.82	9.77	9.11	11.18	no	no	no	no	no	no	no	no	yes
chrV	842	33.07	26.24	27.19	15.68	42.28	25.33	24.06	16.27	20.49	29.46	31.48	31.9	21.39	18.69	32.98	0.92	2.48	8.34	6.67	4.55	2.07	4.55	3.39	4.13	1.83	25.91	18.48	22.22	7.84	9.63	10.24	9.42	10.55	no	no	no	no	no	no	no	no	no
chrV	843	15.03	19.22	15.74	14.49	15.84	14.41	13.95	13.5	14.6	16.36	11.51	10.63	14.01	10.77	15	2.44	4.24	8.12	7.26	4.31	3.11	3.78	5.49	4.5	0.79	16.51	18.31	19.8	11.76	6.99	7.07	10.87	9.79	no	no	no	no	no	no	no	no	no
chrV	844	15.99	13.77	16.97	13.93	13.27	11.89	16.49	12.71	15.01	11.21	12.43	11.68	15.07	12.47	13.3	1.94	3.01	5.58	6.35	2.88	1.5	2.27	2.92	4.2	0.26	11.22	17.46	14.94	7.84	9.58	8.62	10.77	10.88	no	no	no	no	no	no	no	no	no
chrV	845	19.5	14.24	16.9	16.52	15.93	16.93	17.53	12.59	14.74	15.51	18.02	16.29	21	15.36	11.69	2.22	2.18	4.68	3.04	4.38	2.27	2.3	2.22	2.34	1.62	18.68	15.59	14.09	9.3	10.37	5.8	9.17	10.02	no	no	no	no	no	no	no	no	no
chrV	846	8.2	12.11	12.02	9.38	11.02	10.29	10.42	11.46	12.91	12.58	8.06	8.85	12.6	13.56	11.69	1.81	1.65	3.37	5.37	1.56	2.37	2.57	1.34	3.63	0.69	9.53	10.36	12.17	6.45	7.28	6.29	8.83	10.8	no	no	no	no	no	no	no	no	no
chrV	847	7.94	8.06	9.95	10.77	7.96	8.38	8.83	8.55	10.77	9.49	8.85	8.16	12.66	9.86	6.65	1.73	1.34	2.08	3.02	1.94	0.92	1.75	0.78	2.99	1.38	10.35	10.9	10.31	9.9	4.14	8.97	8.78	6.08	no	no	no	no	no	no	no	no	no
chrV	848	15.99	13.01	19.22	11.89	11.7	9.19	13.72	10.44	14.67	13.74	8.52	14.98	14.6	12.19	9.62	1.02	2.01	3.04	3.83	2.88	1.84	1.7	2.1	2.36	1.31	14.26	12.08	12.33	11.55	7.25	9.31	9.2	7.62	no	no	no	no	no	no	no	no	no
chrV	849	13.11	13.58	11.04	9.29	10.85	10.45	13.72	13.84	11.76	11.57	9.44	8.69	13.66	11.34	12.74	2.44	2.45	4.87	3.02	2.16	1.15	3.4	1.87	2.36	0	10.83	11.51	12.33	9.49	9.83	11.38	8.62	9.07	no	no	no	no	no	no	no	no	no
chrV	850	9.28	15.11	16.76	11.15	11.7	10.99	15.27	13.61	11.49	12.47	14.51	17.07	13.43	11.2	17.27	1.83	2.68	3.04	4.23	5.51	1.84	1.13	1.63	2.95	2.62	16.37	13.78	16.12	10.31	11.39	11.38	9.99	9.43	no	no	no	no	no	no	no	no	no
chrV	851	12.47	11.29	13.08	11.52	11.13	8.47	14.17	9.76	11.76	9.76	10.82	10.18	10.6	8.79	7.64	2.24	3.79	4.46	2.62	3.36	1.38	1.32	1.87	3.39	0.26	11.36	15.1	10.2	9.49	7.25	8.97	11.36	11.61	no	no	no	no	no	no	no	no	no
chrV	852	9.28	12.43	13.49	11.52	13.13	9.37	10.4	9.76	11.76	9.04	8.98	6.59	14.13	13.46	9.34	1.83	1.34	3.45	3.02	2.16	1.61	2.83	0.93	2.95	1.05	8.71	11.32	9.96	7.43	11.9	6.55	6.07	7.98	no	no	no	no	no	no	no	no	no
chrV	853	14.71	14.54	15.54	11.89	15.42	14.23	14.17	11.8	12.73	17.17	13.36	16.18	13.19	11.62	15.29	1.43	1.12	4.26	4.03	2.64	3	3.59	2.34	2.65	0.79	16.37	15.85	13.99	8.66	9.83	14.83	7.83	11.61	no	no	no	no	no	no	no	no	no
chrV	854	22.71	17.98	20.03	13.38	19.7	15.13	21.25	13.16	16.33	18.8	15.43	16.77	16.96	13.32	18.4	2.04	1.56	4.46	5.04	3.12	2.07	2.08	1.4	4.87	1.83	15.84	14.53	18.5	10.73	7.76	11.04	8.42	9.79	no	no	no	no	no	no	no	no	no
chrV	855	10.56	12.43	9.81	10.77	10.28	12.07	12.4	11.8	13.15	11.21	12.89	11.08	12.95	11.05	9.34	2.04	1.34	3.25	2.42	4.55	1.15	2.83	2.34	2.51	1.31	12.15	13.02	10.67	9.9	10.87	12.07	6.66	8.7	no	no	no	no	no	no	no	no	no
chrV	856	7.05	9.57	13.57	13.88	10.11	10.73	12.37	12.12	11.81	9.1	10.03	11.17	15.59	11.62	8.78	2.83	6.05	4.43	3.8	2.88	1.5	2.96	2.8	3.13	1.57	11.52	13.34	14.02	6.15	9.32	9.83	6.79	6.3	no	no	no	no	no	no	no	no	no
chrV	857	11.67	16.26	14.31	15.42	14.84	12.97	16.27	10.89	12.66	18.07	12.09	16.92	14.01	14.31	11.75	3.67	1	4.97	4.53	6.35	3	1.61	4.9	5.82	3.27	14.79	13.87	14.46	10.93	10.61	6.9	7.93	11.79	no	no	no	no	no	no	no	no	no
chrV	858	13.43	14.06	15.13	10.03	16.13	14.59	11.62	10.21	12.94	11.21	9.79	12.28	12.48	10.2	11.75	1.83	1.56	8.62	4.43	3.48	2.31	2.08	3.97	6.19	0.52	13.07	11.23	11.74	7.43	8.8	10.17	9.01	12.69	no	no	no	no	no	no	no	no	no
chrV	859	12.35	16.68	12.32	10.31	15.61	12.79	17.22	11.55	11.72	13.97	11.38	9.18	16.61	10.35	13.68	2.23	2.43	8.16	7.3	4.33	1.17	2.1	4.2	3.24	1.45	11.91	13.4	15.44	10.52	12.09	11.83	11.51	10.72	no	no	no	no	no	no	no	no	no
chrV	860	13.59	15.11	15.95	13.56	16.56	14.77	14.94	16.68	12.8	20.33	17.96	14.08	16.25	13.32	20.52	3.06	2.23	6.39	4.53	2.16	1.27	3.12	3.74	4.57	1.31	11.36	13.5	15.65	9.28	9.58	7.59	7.34	9.25	no	no	no	no	no	no	no	no	no
chrV	861	21.43	15.69	13.9	12.26	17.7	16.94	20.7	15.99	14.32	14.37	14.51	16.33	16.02	15.16	17.55	1.63	1	5.88	3.83	3.84	0.46	2.55	1.4	5.09	1.05	16.77	14.53	12.33	11.76	11.65	11.21	12.53	13.24	no	no	no	no	no	no	no	no	no
chrV	862	14.47	15.37	15.09	14.3	17.06	10.6	16.31	12.12	11.98	16.39	13.87	19.2	14.92	12.58	13.78	3.46	1.45	4.28	3.63	2.7	2.07	2.98	2.76	3.61	1.64	14.04	11.17	13.36	9.39	6.47	9.22	8.58	9.46	no	no	no	no	no	no	no	no	no
chrV	863	14.07	13.2	14.51	10.59	15.42	13.42	11.95	13.05	13.63	15.72	13.59	13.93	13.43	11.69	14.44	1.12	3.23	3.75	4.43	3.12	1.38	1.51	2.22	1.47	2.1	15.84	13.4	11.97	11.34	8.02	10	11.95	5.98	no	no	no	no	no	no	no	no	no
chrV	864	15.67	10.9	15.54	13	16.56	14.41	17.49	10.89	10.93	13.74	14.05	14.98	14.13	12.76	13.87	2.24	3.12	4.46	2.82	3.6	2.07	2.08	2.8	3.1	1.05	13.47	12.46	11.86	8.25	6.21	10.35	6.66	13.06	no	no	no	no	no	no	no	no	no
chrV	865	8.64	14.44	12.67	11.52	13.99	7.48	11.84	14.52	13.84	15.27	12.78	14.53	15.78	12.61	15	3.87	4.02	4.67	6.85	3.84	3	1.89	3.04	1.77	1.83	13.2	11.7	14.46	8.87	9.32	8.97	9.89	15.23	no	no	no	no	no	no	no	no	no
chrV	866	12.15	15.4	14.11	19.32	13.7	11.62	17.49	11.46	13.28	14.64	14.16	16.18	16.49	12.33	10.76	2.24	1.78	3.15	3.22	4.79	1.73	2.83	2.1	3.54	1.05	12.54	13.97	15.65	10.52	6.21	8.79	10.58	8.7	no	no	no	no	no	no	no	no	no
chrV	867	7.68	10.71	15.13	11.52	9.99	9.37	9.3	9.76	10.65	11.39	7.14	5.39	12.01	9.92	9.62	2.44	0.89	3.65	3.83	2.16	3.23	0.76	2.57	1.92	0.79	9.77	10.19	9.01	7.43	11.9	11.38	9.4	8.7	no	no	no	no	no	no	no	no	no
chrV	868	6.56	11.96	14.31	12.26	8.56	7.12	11.62	11.8	11.97	11.11	9.67	8.69	11.42	11.55	5.38	1.94	1.34	4.97	3.83	4.91	1.15	2.46	1.05	2.51	1.83	14.92	13.68	15.53	10.11	8.02	6.55	10.09	9.43	no	no	no	no	no	no	no	no	no
chrV	869	8	10.14	14.72	11.89	9.14	11.53	10.29	13.39	11.21	13.37	11.63	11.38	11.31	10.63	12.74	3.26	3.35	4.67	5.54	5.51	1.61	1.51	1.87	2.51	0.52	13.2	14.72	11.38	10.73	10.35	9.66	12.04	7.8	no	no	no	no	no	no	no	no	no
chrV	870	10.56	12.05	12.47	11.52	11.42	9.91	11.84	10.55	13.01	11.84	8.75	10.63	13.66	9.78	12.17	2.85	2.68	6.19	2.02	3.36	1.27	1.51	2.34	3.54	1.83	10.7	12.65	12.33	8.66	10.35	6.38	10.48	9.79	no	no	no	no	no	no	no	no	no
chrV	871	13.43	15.3	17.99	15.23	15.99	11.35	14.17	13.84	12.45	12.11	11.51	13.18	14.84	9.21	9.91	3.67	0.89	5.07	2.82	4.55	1.38	1.51	1.87	2.51	1.83	11.36	16.23	15.89	8.66	10.35	10.35	8.42	10.88	no	no	no	no	no	no	no	no	no
chrV	872	6.08	14.16	10.22	7.43	10.28	8.29	9.96	9.3	10.65	9.58	9.67	7.19	10.36	12.47	8.21	2.65	4.24	3.65	4.64	3.6	0.69	2.65	2.34	2.65	1.05	12.15	8.87	8.06	14.03	9.32	6.55	10.58	5.44	no	no	no	no	no	no	no	no	no
chrV	873	12.39	13.03	11.86	10.27	11.58	8.17	10.2	10.85	12.04	8.85	10.79	8.7	11.37	9.63	12.75	2.49	0.7	2.86	3.76	2.42	2.91	1.25	2.35	1.96	2.32	13.85	10.72	13.2	6.58	11.08	5.31	9.55	12.79	no	no	no	no	no	no	no	no	no
chrV	874	14.07	13.2	11.04	12.63	13.7	12.43	13.28	14.52	13.98	10.66	15.2	12.88	15.78	13.32	13.02	2.65	4.02	4.46	2.22	3.36	1.84	1.32	1.17	2.95	1.83	12.41	16.23	12.33	8.25	9.83	8.28	9.79	9.43	no	no	no	no	no	no	no	no	no
chrV	875	6.4	14.54	13.49	11.89	9.42	9.37	8.85	13.39	15.08	7.95	13.12	8.69	13.43	12.33	9.91	2.65	2.9	2.64	2.62	4.31	0.92	2.65	3.04	3.98	1.83	11.09	13.59	14.94	9.9	5.18	8.97	8.62	8.7	no	no	no	no	no	no	no	no	no
chrV	876	8.64	10.9	12.27	10.03	12.85	7.93	10.85	8.39	9.55	12.29	10.59	7.19	13.9	7.23	9.06	1.63	2.9	4.26	4.84	1.68	1.15	2.27	3.04	3.83	2.1	11.36	13.59	12.09	9.9	10.87	9.66	9.01	8.7	no	no	no	no	no	no	no	no	no
chrV	877	9.92	15.11	12.27	11.89	14.56	12.79	16.38	11.34	14.81	13.74	12.2	16.48	15.07	15.16	13.02	3.67	3.79	7.51	7.05	4.55	1.38	2.27	5.37	8.11	1.57	18.49	16.99	18.26	8.25	8.8	9.66	8.42	7.98	no	no	no	no	no	no	no	no	no
chrV	878	7.43	12.45	10.85	14.19	11.81	10.54	9.52	11.78	11.08	10.37	11.09	11.01	14.38	10.44	6.31	2.9	2.76	6.87	4.67	3.31	1.98	1.77	2.07	3.34	1.69	12.48	11.78	12.57	12.67	8.57	8.84	9.47	10.07	no	no	no	no	no	no	no	no	no
chrV	879	10.37	12.03	8.71	7.69	9.75	8.96	12.32	7.74	10.29	8.77	9.8	13.09	10.99	9.26	8.97	4.8	2.91	5.17	7.14	4.05	1.81	1.06	3.13	4.59	1.32	10.67	9.29	6.91	10.48	9.87	10.42	9.51	8.2	no	no	no	no	no	no	no	no	no
chrV	880	10.24	8.03	9.4	10.77	8.56	7.39	8.63	9.53	8.16	8.86	4.84	8.69	9.19	9.78	6.79	2.44	3.79	4.87	6.05	1.92	1.61	2.65	2.8	5.16	0.52	10.83	6.98	9.25	10.31	12.42	5.17	6.27	10.16	no	no	no	no	no	no	no	no	no
chrV	881	13.75	10.14	9.81	15.6	9.71	9.37	10.85	12.71	14.25	10.84	14.97	13.18	15.78	14.74	9.34	2.04	0.45	4.26	5.84	2.64	1.38	1.32	3.04	2.95	0.79	13.47	11.89	13.52	9.08	10.87	11.04	10.38	7.62	no	no	no	no	no	no	no	no	no
chrV	882	6.4	14.73	12.67	12.26	9.99	7.39	14.17	13.39	10.93	11.02	7.6	8.99	13.43	13.89	11.61	3.26	2.01	5.28	3.43	3.12	1.61	2.27	2.1	3.69	1.31	15.58	12.83	16.6	6.19	5.69	7.24	8.23	9.43	no	no	no	no	no	no	no	no	no
chrV	883	15.35	16.26	13.08	12.63	11.13	10.45	14.61	10.66	15.08	12.11	13.12	9.59	14.84	13.61	12.45	3.06	2.9	5.68	7.46	1.92	1.15	3.4	3.5	4.72	2.62	18.22	18.5	14.23	8.66	8.28	8.62	9.6	10.88	no	no	no	no	no	no	no	no	no
chrV	884	8.96	9.56	15.95	15.23	9.99	8.47	11.73	11.12	11.76	11.93	9.44	10.78	10.6	10.2	9.06	2.65	2.45	5.48	3.83	3.36	3.23	1.51	2.8	3.39	1.57	11.88	14.16	11.38	9.9	8.28	13.79	6.85	6.53	no	no	no	no	no	no	no	no	no
chrV	885	18.07	17.59	14.65	15.59	19.07	15.91	19.49	17.59	16.95	15.36	14.22	17.87	22.08	13.87	16.6	3.36	3.45	4.95	6.26	3.5	1.83	2.57	2.26	4.33	2.78	21.02	21.28	21.52	12	10.29	12.53	8.88	10.73	no	no	no	no	no	no	no	no	no
chrV	886	7.96	14.14	11.1	11.71	8.03	6.07	12.67	12.21	12.5	13.95	9.08	11.69	11.91	13.16	9.16	2.76	1.15	1.29	4.79	4.24	1.38	2.44	2.4	3.01	1.05	17.97	10.95	13.19	7.67	11.78	8.43	8.92	6.7	no	no	no	no	no	no	no	no	no
chrV	887	10.56	12.63	12.27	14.49	16.56	9.73	13.72	13.16	13.28	11.75	9.67	9.29	14.37	11.34	12.74	2.44	1.78	4.67	3.22	3.36	2.31	2.46	2.34	2.8	1.31	14	13.97	14.94	7.84	10.35	8.97	11.36	7.62	no	no	no	no	no	no	no	no	no
chrV	888	6.52	9.28	12.02	10.89	9.34	9.01	11.86	12.34	11.62	11.13	8.93	6.65	10.22	11.54	6.54	2.3	1.2	3.71	3.26	2.42	1.18	1.76	1.89	2.83	0.29	11.51	11.82	14.11	8.42	8.9	6.69	9.87	7.65	no	no	no	no	no	no	no	no	no
chrV	889	11.19	11.67	7.77	12.82	10.28	8.56	5.76	10.89	8.65	10.57	10.36	9.44	10.84	8.22	10.76	1.83	1.78	4.26	3.02	3.84	1.04	1.04	1.52	2.06	1.31	9.51	11.32	11.97	12.99	9.83	13.79	10.38	6.17	no	no	no	no	no	no	no	no	no
chrV	890	16.17	14.64	13.54	11.71	19	11.2	14.39	13.54	13.61	14.3	12.13	16.81	12.86	12.46	12.46	1.72	2.01	4.43	3.17	3.85	2.23	2.04	2.5	3	2.48	16.41	15.91	14.27	11.31	2.96	12.88	8.5	9.3	no	no	no	no	no	no	no	no	no
chrV	891	20.63	14.31	12.33	13	17.94	15.89	14.98	16.34	11.07	12.8	13.51	15.63	14.01	11.01	16.37	1.83	1.78	4.23	4.77	2.52	1.5	2.17	2.34	3.37	0.92	12.1	12.49	19.33	13.06	9.75	7.7	7.08	8.28	no	no	no	no	no	no	no	no	no
chrV	892	9.6	14.92	12.27	15.42	14.42	14.59	14.83	10.89	8.65	13.83	12.32	18.27	13.9	11.83	14.72	2.24	3.12	2.74	2.62	3.36	1.61	1.98	2.45	2.95	0.92	11.88	10.1	11.62	10.52	10.09	11.04	8.71	9.43	no	no	no	no	no	no	no	no	no
chrV	893	16.95	15.18	16.01	9.85	14.51	16.79	16.2	13.65	8.83	14.61	18.23	14.13	11.97	10.7	16.32	3.33	1.56	4.33	4.77	3.12	1.61	1.42	2.34	3	1.7	14.48	10.79	14.5	12.03	11.56	7.87	9.04	8.1	no	no	no	no	no	no	no	no	no
chrV	894	16.31	13.93	11.93	10.4	15.23	15.26	16.09	10.59	10.98	16.24	16.04	14.43	13.74	11.83	15.62	1.7	1.56	4.13	4.67	2.76	3	3.5	1.52	1.82	0.92	12.76	10.32	12.13	7.91	7.16	12.87	10.71	11	no	no	no	no	no	no	no	no	no
chrV	895	26.23	24.87	20.03	12.26	21.98	18.92	20.59	16.34	17.02	22.23	27.4	24.56	20.02	15.16	33.12	1.83	2.01	6.9	5.24	3.84	2.31	2.27	1.63	3.54	1.83	17.17	14.34	17.31	9.9	7.76	10.35	8.42	8.7	no	no	no	no	no	no	no	no	no
chrV	896	37.1	30.03	17.58	17.83	29.98	27.39	24.13	19.74	19.23	33.25	30.39	32.05	24.73	19.7	37.93	4.69	1.34	7.31	4.23	4.79	3.92	2.08	2.8	2.51	1.83	28.52	21.89	20.63	11.55	11.9	11.38	8.81	6.53	no	no	no	no	no	no	no	no	no
chrV	897	31.35	19.32	17.17	15.23	22.55	21.62	19.48	17.47	14.25	23.13	26.25	24.26	15.31	13.18	28.59	3.46	3.35	4.67	3.02	2.64	1.61	2.08	4.2	4.57	2.1	21.65	14.53	18.97	12.79	15.01	9.66	10.97	9.79	no	no	no	no	no	no	no	no	no
chrV	898	26.23	21.81	15.54	13.38	23.41	14.59	19.48	12.93	12.59	18.62	19.11	26.36	16.96	11.76	24.06	4.07	2.45	4.46	6.05	2.88	2.77	2.65	1.63	2.8	1.83	16.11	15.48	20.87	11.96	4.66	8.28	10.18	10.16	no	no	no	no	no	no	no	no	no
chrV	899	10.11	17.74	8.79	10.64	17.54	16.06	18.86	14.23	14.68	14.45	14.33	20.79	15.68	14.26	17.01	8.37	4.19	11.21	11.67	4.82	13.13	5.58	17.4	7.26	13.38	17.77	15.92	14.75	10.2	8.54	7.94	10.87	8.6	no	no	no	no	no	no	no	no	no
chrV	900	13.82	13.58	12.67	15.6	16.27	14.77	17.37	17.24	12.18	16.45	16.81	18.33	11.65	10.1	15.85	10.24	7.36	8.16	7.86	7.11	11.34	4.16	12.44	10.2	11.05	15.84	16.99	15.95	9.9	11.9	9.31	10.43	10.95	no	no	no	no	no	no	no	no	no
chrV	901	23.03	18.94	15.13	12.26	17.13	15.68	17.93	13.39	12.73	20.6	21.64	23.07	12.95	14.88	19.53	9.37	6.02	13.39	9.27	6.23	6.45	7.18	14.71	9.44	14.41	18.49	10.95	12.8	9.49	10.35	7.93	9.01	10.88	no	no	no	no	no	no	no	no	no
chrV	902	15.99	19.32	8.59	12.63	15.13	15.13	20.36	8.39	11.35	15.9	19.11	14.68	9.19	13.04	16.13	7.33	6.25	9.13	10.08	6.47	7.84	4.91	10.28	8.4	14.41	18.22	12.46	18.97	9.49	8.8	13.1	8.81	17.77	no	no	no	no	no	no	no	no	no
chrV	903	8.64	9.18	5.32	4.46	9.14	8.29	7.75	7.94	6.78	7.05	6.68	9.89	7.77	7.79	9.62	4.89	4.91	5.48	10.08	4.07	5.3	3.02	6.07	7.08	7.07	7.39	6.61	6.88	5.78	8.8	11.38	8.42	10.88	no	no	no	no	no	no	no	no	no
chrV	904	3.2	6.89	4.5	8.92	6.85	7.03	5.98	6.13	4.98	5.96	4.84	5.39	7.07	7.94	5.66	7.95	6.02	6.09	6.65	5.27	4.38	5.67	7.47	5.16	6.55	5.28	4.72	6.17	6.19	10.87	9.66	10.38	6.89	no	no	no	no	no	no	no	no	no
chrV	905	1.6	5.16	4.09	6.32	4.85	4.86	3.54	7.26	8.16	3.98	3.45	4.49	4	6.38	5.1	13.65	18.29	10.75	10.48	11.75	17.29	14.17	14.25	15.19	25.41	2.64	4.72	1.42	9.08	10.35	12.76	10.18	12.33	no	no	no	no	no	no	no	no	no
chrV	906	2.88	4.72	2.45	3.72	3.57	4.32	2.88	3.86	4.08	3.77	4.14	1.8	4.71	4.25	4.06	14.26	16.96	7.85	12.29	7.75	17.75	11.71	15.18	14.38	19.65	1.72	2.45	2.25	9.28	8.8	9.08	8.19	7.44	no	no	no	no	no	no	no	no	no
chrV	907	4	4.51	2.39	7.46	4	4.77	4.76	6.92	5.12	6.97	5.66	5.42	5.18	5.17	5.4	18.03	15.29	11.16	15.13	15.48	28.01	13.51	14.58	16.15	18.86	2.24	3.21	3.91	7.88	10.09	8.28	9.99	10.16	no	no	no	no	no	no	no	no	no
chrV	908	2.24	4.59	4.91	3.72	4	6.49	5.31	4.54	5.12	4.7	2.76	2.4	5.42	4.96	5.1	15.28	14.95	11.36	18.74	21.33	24.2	18.71	14.25	18.58	17.03	1.58	3.59	1.9	10.31	9.32	7.24	9.2	5.8	no	no	no	no	no	no	no	no	no
chrV	909	1.28	3.44	4.5	4.09	1.71	5.23	3.1	5.67	2.91	4.88	4.37	3.59	4.24	4.54	3.4	13.65	13.61	11.77	11.29	17.5	15.91	16.25	10.98	12.09	15.19	1.06	3.21	1.19	7.84	8.28	10.69	11.36	9.79	no	no	no	no	no	no	no	no	no
chrV	910	2.24	3.25	4.5	4.83	2	6.31	3.54	5.67	5.74	4.52	3.91	5.39	3.06	6.8	4.95	15.69	11.6	15.52	16.53	11.75	17.06	15.12	14.83	15.33	16.5	0.79	2.93	3.08	10.31	7.25	10.69	7.44	9.07	no	no	no	no	no	no	no	no	no
chrV	911	2.24	4.59	4.5	3.34	4.57	3.96	2.66	5.45	4.98	2.71	3.91	5.69	4.71	2.13	2.26	28.52	38.15	28.21	27.21	30.92	36.88	43.27	37.83	32.59	30.91	0.79	2.08	1.9	6.19	10.87	7.59	9.01	13.42	no	no	no	no	no	no	no	no	no
chrV	912	0.96	3.63	0.41	2.97	1.43	3.96	2.43	3.18	4.7	1.81	2.07	2.1	2.36	4.39	2.26	11.21	20.53	8.52	16.73	12.46	15.44	16.82	15.41	13.56	22	1.85	1.7	0.95	8.25	7.76	5.17	7.64	8.7	no	no	no	no	no	no	no	no	no
chrV	913	2.72	3.83	4.29	7.24	4	4.32	3.98	6.69	6.16	4.52	5.07	2.7	5.54	4.82	4.81	12.43	12.16	9.54	13.7	9.83	11.53	18.14	10.98	14.23	11.79	1.85	4.91	2.02	8.87	8.8	9.66	10.18	8.89	no	no	no	no	no	no	no	no	no
chrV	914	1.92	4.97	1.84	5.94	4.14	5.59	4.21	4.42	4.7	5.69	3.68	2.85	3.89	7.37	4.67	10.59	20.53	10.55	14.41	8.75	15.79	13.98	11.79	16.44	11.53	0.26	3.96	1.42	8.66	8.02	9.48	10.38	7.98	no	no	no	no	no	no	no	no	no
chrV	915	3.68	4.11	6.54	8.73	3	5.68	4.1	6.13	4.64	6.33	2.99	4.49	4.24	6.09	3.54	12.84	13.16	11.26	12.6	8.75	12.33	11.05	11.21	13.56	7.73	1.32	2.93	3.08	6.39	9.32	7.24	9.5	11.24	no	no	no	no	no	no	no	no	no
chrV	916	3.84	7.84	7.36	8.92	5.71	8.29	12.17	7.71	9.41	8.13	6.68	5.69	8.01	8.5	3.96	16.1	22.98	13.39	12.7	12.94	11.3	19.08	17.28	16.81	12.05	5.81	7.17	7.11	5.78	5.69	13.45	9.79	9.43	no	no	no	no	no	no	no	no	no
chrV	917	6.08	9.18	9.81	7.06	7.42	9.01	7.08	6.58	8.44	8.31	7.6	9.59	12.01	8.93	11.32	2.44	2.68	5.68	4.23	4.07	2.07	3.21	2.1	3.1	3.14	11.88	9.81	11.38	8.25	6.73	14.14	9.01	7.25	no	no	no	no	no	no	no	no	no
chrV	918	6.05	12.08	11.45	12.14	5.59	7.58	9.57	9.53	13.98	10.66	8.29	11.56	9.48	9.9	7.67	2.78	2.08	5.21	3.22	5.11	4	2.96	1.79	4.3	0.79	9.15	10.27	12.01	8.42	7.25	7.33	8.26	6.71	no	no	no	no	no	no	no	no	no
chrV	919	12.19	12.83	17.17	11.39	12.44	9	15.07	7.79	12.13	12.24	10.33	12.26	14.95	12.36	10.68	3.1	4.2	2.75	4.64	4.37	4.1	3	4.74	3.72	2.36	12.16	16.29	14.69	9.3	6.33	9.68	7.63	15.79	no	no	no	no	no	no	no	no	no
chrV	920	8	14.35	8.59	4.83	9.42	8.83	7.75	9.3	9.27	12.29	9.9	9.89	10.36	8.5	10.47	3.06	3.35	5.07	4.03	3.6	3	2.65	2.1	3.54	2.36	10.04	10.95	12.57	9.49	8.28	8.28	7.83	9.79	no	no	no	no	no	no	no	no	no
chrV	921	6.56	12.15	6.54	8.17	8.56	11.98	9.08	12.36	10.79	10.3	6.91	12.88	10.25	10.91	8.35	4.48	4.13	6.29	4.13	2.16	3	2.93	3.04	3.54	3.41	12.41	9.53	8.89	11.14	8.54	8.62	8.81	13.06	no	no	no	no	no	no	no	no	no
chrV	922	11.19	12.43	7.77	8.92	7.99	9.82	9.3	10.44	11.35	8.49	8.75	10.78	8.6	10.91	5.66	2.04	3.57	3.45	5.14	2.64	1.84	4.16	2.1	5.16	3.41	9.51	10.95	11.5	11.14	10.09	12.07	9.01	9.43	no	no	no	no	no	no	no	no	no
chrV	923	6.4	10.52	13.08	8.17	10.56	8.11	11.95	9.76	8.03	9.22	9.9	8.09	8.24	10.63	7.5	5.3	3.12	4.77	3.83	3.36	2.54	3.97	4.32	4.42	3.54	12.15	10.19	10.2	15.47	11.9	8.97	9.4	10.16	no	no	no	no	no	no	no	no	no
chrV	924	11.09	12.75	10.5	13.44	13.1	11.53	13.92	11.65	12.2	10.93	13.52	13.99	10.72	10.79	8.06	3.2	4.16	5.49	3.78	3.99	2.88	3.35	3.06	3.93	3	11.85	13.51	11.55	10.21	9.32	8.97	9.78	10.16	no	no	no	no	no	no	no	no	no
chrV	925	14.03	11.68	5.19	8.17	9.89	10.89	11.57	7.76	10.34	10.04	12.5	13.86	8.99	9.75	9.22	3.46	3.24	3.5	3.61	2.85	3.32	3.5	3.75	3.39	2.13	8.57	9.17	8.11	9.98	6.2	8.53	10.99	9.54	no	no	no	no	no	no	no	no	no
chrV	926	24.47	22.19	18.4	15.79	18.84	15.23	22.47	16.11	15.57	19.88	26.48	25.46	16.37	12.54	18.12	3.26	6.14	5.78	4.33	5.51	3.23	3.87	3.04	2.88	3.27	16.64	15.95	16.12	8.46	8.54	8.79	8.62	9.97	no	no	no	no	no	no	no	no	no
chrV	927	22.69	19.42	16.75	12.93	18.63	16.12	19.25	12.59	13.33	21.24	23.7	20.94	13.41	10.86	22.85	2.75	5.03	4	4.64	4.86	2.2	2.63	3.03	2.83	3.28	13.39	13.09	12.62	9.45	9	10.81	9.22	9.06	no	no	no	no	no	no	no	no	no
chrV	928	21.75	15.88	13.08	9.29	16.27	15.5	15.05	10.89	9.82	18.25	19.11	19.47	12.25	9.64	20.1	1.83	3.12	4.06	4.23	3.36	1.15	2.08	3.04	2.06	1.57	10.83	10	12.33	8.25	11.39	11.04	8.81	9.07	no	no	no	no	no	no	no	no	no
chrV	929	21.43	17.02	9.4	9.85	18.7	15.32	17.27	13.95	10.72	18.89	23.14	21.42	11.19	11.83	19.81	2.44	3.35	6.39	4.33	4.31	1.84	2.27	2.57	2.51	1.31	11.09	13.02	14.35	12.79	8.28	10.35	6.46	8.89	no	no	no	no	no	no	no	no	no
chrV	930	15.99	13.77	11.86	10.77	16.27	12.97	12.17	12.25	13.28	16.81	20.72	19.17	12.72	10.06	16.98	2.04	3.57	3.65	5.04	4.31	1.38	2.83	2.1	2.21	2.1	15.58	13.59	16.36	11.14	7.25	11.73	8.62	11.97	no	no	no	no	no	no	no	no	no
chrV	931	16.95	15.4	8.59	10.4	13.13	12.88	16.71	13.73	11.14	12.02	15.54	15.13	11.89	10.91	12.17	3.26	3.12	4.36	2.82	4.55	1.84	2.46	1.63	2.73	1.31	16.9	10.76	10.67	6.6	9.83	9.31	7.93	9.79	no	no	no	no	no	no	no	no	no
chrV	932	12.07	11.86	13.42	10.22	9.23	10.78	9.7	9	10.53	12.99	12.01	13.65	11.12	12.94	9.64	2.11	2.23	3.56	3.43	2.96	1.84	2.36	1.87	1.4	0.79	9.9	10.29	11.08	8.8	7.59	9.87	9.82	8.95	no	no	no	no	no	no	no	no	no
chrV	933	11.19	13.39	11.45	9.66	15.13	10.81	14.17	7.26	10.24	13.37	13.36	14.38	12.48	9.5	11.32	2.85	2.23	5.88	2.22	3.12	1.38	3.78	2.57	3.69	1.83	13.73	10.57	12.8	8.25	8.8	8.62	9.6	14.15	no	no	no	no	no	no	no	no	no
chrV	934	15.15	9.54	7.82	10.26	9.22	9.4	10.76	11.17	8.34	11.52	11.17	9.05	10.32	9.69	8.51	6.12	8.05	8.75	3.84	4.07	5.07	9.64	4.48	4.01	2.11	11.9	7.83	10.74	7.94	9.83	7.78	6.96	7.84	no	no	no	no	no	no	no	no	no
chrV	935	14.95	13.01	10.63	7.8	15.63	13.24	13.28	9.25	7.82	17.76	18.88	14.08	9.07	8.82	14.72	5.76	7.75	8.98	7.76	6.05	5.99	7.09	6.6	5.57	4.85	9.18	10.71	10.67	10.11	10.87	7.41	8.81	8.43	no	no	no	no	no	no	no	no	no
chrV	936	10.56	11.19	7.36	7.06	14.27	7.43	8.69	5.45	7.06	15.63	12.89	10.78	6.36	8.5	13.59	7.74	13	11.87	9.27	9.23	7.15	9.54	5.55	6.97	5.76	6.34	8.4	5.45	11.55	9.06	7.07	9.6	7.98	no	no	no	no	no	no	no	no	no
chrV	937	11.03	9.37	7.56	8.36	10.85	9.01	9.96	9.64	7.54	16.81	12.2	10.78	9.3	7.23	12.74	11.61	15.73	11.16	5.64	11.51	11.99	16.25	7.01	9.07	6.81	4.49	9.63	6.28	9.69	12.94	7.24	8.62	10.34	no	no	no	no	no	no	no	no	no
chrV	938	8.8	10.14	7.16	7.06	7.28	9.1	8.19	8.85	8.16	14.19	10.82	6.74	4.59	7.65	11.04	15.69	23.2	15.73	21.06	14.98	18.79	20.97	16.47	27.72	13.1	5.02	6.04	5.34	9.9	11.65	10.17	11.85	5.8	no	no	no	no	no	no	no	no	no
chrV	939	3.2	4.3	4.5	4.64	5.57	6.31	6.53	6.24	5.88	7.77	6.91	5.09	5.18	7.65	9.34	21.8	29.9	29.63	24.69	22.17	26.62	28.81	37.83	23.37	20.04	2.11	5.95	3.91	6.81	8.8	10.35	9.4	10.16	no	no	no	no	no	no	no	no	no
chrV	940	5.42	8.17	6.95	8.17	6.98	7.5	4.9	5.89	5.79	7.45	5.34	5.54	8.61	8.44	7.52	8.52	7.86	8.98	9.11	8.08	8.72	8.46	7.16	9.69	7.78	3.43	4.24	6.64	5.71	9.58	13.19	9.61	7.92	no	no	no	no	no	no	no	no	no
chrV	941	2.99	8.35	1.91	4.41	5.06	5.34	8.81	4.87	5.18	8.82	5.85	6.89	4.05	4.81	6.06	5.11	7.87	7.87	12.03	8.35	8.36	12.04	11.09	10.07	6.49	3.14	2.45	4.09	4.65	6.36	7.32	8.48	9.78	no	no	no	no	no	no	no	no	no
chrV	942	2.88	6.55	3.27	3.84	6.66	7.09	7.43	5.82	5.14	6.33	10.04	7.29	4.65	5.29	9.51	5.91	10.82	11.94	11.59	9.23	9.84	14.04	11.52	13.22	7.42	2.2	4.53	2.73	7.98	7.72	10.52	8.75	8.1	no	no	no	no	no	no	no	no	no
chrV	943	2.56	5.93	2.04	5.59	4	5.95	3.21	2.72	5.06	4.44	3.58	4.94	4	4.04	5.68	6.83	6.58	6.39	6.65	8.28	6.35	9.82	7.25	6.13	4.45	1.19	2.74	2.86	7.43	5.18	9.14	8.42	9.25	no	no	no	no	no	no	no	no	no
chrV	944	3.52	3.63	3.27	3.34	1.43	4.86	3.54	4.31	4.29	2.53	2.99	2.7	2.83	5.67	5.94	5.09	7.14	9.13	6.65	6.95	7.15	7.94	5.84	9.14	5.5	1.32	3.21	1.42	6.6	8.28	7.93	9.01	6.17	no	no	no	no	no	no	no	no	no
chrV	945	1.17	6.93	4.77	9.38	4.85	7.57	4.15	8.73	8.68	4.2	3.57	3.79	6.18	7.44	6.27	8.35	9.98	7.46	19.1	10.95	9.45	10.44	9.73	14.18	9.89	2.64	5.1	3.44	10.93	9.7	8.22	10.04	10.94	no	no	no	no	no	no	no	no	no
chrV	946	0.96	4.21	2.45	5.57	3.43	3.42	2.21	2.95	3.46	1.99	2.53	2.4	5.42	3.54	2.26	10.39	13.83	11.77	13.5	12.7	14.29	12.85	15.41	13.56	13.88	1.85	2.64	0.95	8.25	7.76	9.66	7.64	6.53	no	no	no	no	no	no	no	no	no
chrV	947	1.92	2.3	2.04	6.69	1.71	3.96	3.32	3.86	2.91	2.35	2.07	1.8	2.12	3.4	0.57	5.5	8.25	6.7	8.67	6.71	7.15	6.05	8.87	6.93	4.45	0.79	2.26	0.47	7.01	8.8	7.24	7.44	5.8	no	no	no	no	no	no	no	no	no
chrV	948	1.6	3.25	1.23	5.57	2.57	3.96	3.76	2.95	5.12	2.71	3.45	3.89	2.59	5.39	2.55	7.33	4.91	4.87	9.88	7.19	5.3	6.8	7.24	8.7	4.45	0	3.59	1.66	9.49	6.73	11.38	7.44	7.98	no	no	no	no	no	no	no	no	no
chrV	949	3.2	3.44	4.5	2.6	2	5.95	3.32	3.4	4.7	3.25	3.91	3.59	3.06	5.67	5.1	8.96	20.3	11.16	17.74	11.27	17.98	16.63	15.65	16.81	15.72	1.32	2.83	1.42	5.78	7.25	8.28	7.25	7.98	no	no	no	no	no	no	no	no	no
chrV	950	3.84	2.49	4.09	4.46	3.14	3.42	4.21	6.35	4.7	3.98	4.14	1.8	5.65	3.97	4.53	19.76	27.22	20.9	17.13	13.18	25.36	23.43	16.58	17.99	13.1	1.32	4.72	3.08	7.84	7.25	7.24	9.2	8.7	no	no	no	no	no	no	no	no	no
chrV	951	2.56	3.63	2.86	4.09	2.85	3.78	4.43	4.31	6.37	3.25	2.76	3.89	4.24	3.54	6.79	16.3	17.62	13.6	15.12	14.14	24.43	15.12	18.92	17.25	12.05	2.11	3.77	0.95	5.36	9.32	9.31	8.03	5.8	no	no	no	no	no	no	no	no	no
chrV	952	1.6	2.49	2.04	5.94	2.57	5.77	2.21	4.31	4.84	3.61	4.84	3	2.59	4.11	4.81	7.95	14.06	8.32	13.1	10.31	14.52	14.55	9.81	10.32	8.64	1.85	3.02	2.13	9.49	6.73	9.66	5.68	5.08	no	no	no	no	no	no	no	no	no
chrV	953	3.83	6.39	2.69	3.98	5.49	5.24	7.1	5.46	5.03	6.74	6.42	5.69	3.99	5.84	5.4	9.09	11.47	9.08	13.16	10.16	12.45	14.47	13.34	12.74	8.96	3.88	3.13	4.01	6.57	6.93	9.02	8.71	8.97	no	no	no	no	no	no	no	no	no
chrV	954	2.56	2.68	1.23	3.72	1.71	2.7	3.98	4.99	4.43	4.88	2.3	2.4	3.06	4.68	3.96	8.76	14.95	8.32	11.08	8.87	10.6	11.71	10.51	12.24	8.91	1.32	2.08	1.19	9.08	6.73	8.62	7.83	9.43	no	no	no	no	no	no	no	no	no
chrV	955	0.64	3.44	4.5	3.34	1.43	4.68	2.66	6.35	3.6	2.17	3.45	2.1	4	4.54	3.4	7.13	12.27	11.16	12.29	7.19	14.06	15.12	9.58	13.71	9.95	2.64	2.83	1.9	7.43	7.76	5.17	7.83	8.34	no	no	no	no	no	no	no	no	no
chrV	956	1.28	3.44	3.27	4.46	2	3.78	3.54	6.58	4.43	5.06	2.99	2.4	3.06	3.26	3.11	8.35	14.28	7.71	8.26	8.63	10.83	11.53	11.44	11.8	10.74	1.58	3.77	1.42	11.14	11.9	5.86	8.23	11.24	no	no	no	no	no	no	no	no	no
chrV	957	2.13	4.07	1.49	3.2	2.88	5.09	3.9	4.18	5	3.42	3.71	4.03	2.69	6.02	4.39	7.25	13.9	9.52	10.93	8.75	10.38	11.48	12.39	9.65	9.35	1.54	2.42	1.22	9.79	9.45	5.43	8.95	6.88	no	no	no	no	no	no	no	no	no
chrV	958	4.61	8.29	3.05	4.3	7.16	7.33	6.55	4.26	5.65	6.4	6.42	5.5	3.68	6.19	9.03	10.89	16.95	15.81	13.81	13.48	14.89	16.13	16.16	13.6	12.68	2.42	3.82	2.93	8.51	11.02	8.63	9.48	9.86	no	no	no	no	no	no	no	no	no
chrV	959	6.24	6.51	1.97	5.19	6.15	6.67	7.92	5.24	5.16	6.66	5.17	6.74	4.05	5.39	6.29	10.8	13.31	11.13	10.39	9.96	9.75	12.99	15.07	16.64	12.48	3.92	3.9	2.79	7.24	11.04	7.34	8.42	8.37	no	no	no	no	no	no	no	no	no
chrV	960	1.6	5.74	2.45	2.6	2.85	3.06	3.1	5.22	4.08	3.16	3.45	4.19	4	3.83	3.26	8.15	14.95	6.9	16.73	11.51	10.14	15.12	10.63	16.51	11.13	2.38	2.64	1.42	9.69	9.32	10.35	6.76	3.99	no	no	no	no	no	no	no	no	no
chrV	961	4.8	5.64	2.77	3.6	5.07	7.38	4.39	4.99	4.6	4.44	4.57	4.6	4.64	3.2	6.35	9.83	11.77	10.58	18.59	11.95	12.58	13.29	13.8	11.86	11.43	2.63	4.18	3.18	8.96	9.08	9.57	11.3	8.42	no	no	no	no	no	no	no	no	no
chrV	962	9.2	8.21	2.12	5.81	11.58	8.18	8.74	4.07	4.79	8.79	8.43	6.67	4.71	5.01	11.19	10.46	13.4	14.93	15.05	15.22	12.75	17.43	12.24	18.31	10.84	3.64	3.58	3.47	8.96	11.44	9.31	11.8	12.05	no	no	no	no	no	no	no	no	no
chrV	963	4.48	4.84	4.04	3.48	6.56	4.2	4.15	2.22	4.88	5.48	6.29	5.39	2.14	5.23	6.08	7.24	11.87	12.28	12.22	8.25	16.58	12.24	14.95	14.23	9.23	3.35	3.35	2.68	9.57	10.69	10.45	7.21	9.58	no	no	no	no	no	no	no	no	no
chrV	964	5.76	4.02	1.43	3.72	2.85	4.68	3.32	4.76	3.32	5.87	3.45	3.89	1.88	4.68	5.38	6.93	11.6	9.84	11.99	10.91	9.22	11.62	7.12	14.38	9.17	1.58	1.89	1.19	12.38	8.8	6.21	9.5	6.89	no	no	no	no	no	no	no	no	no
chrV	965	2.24	3.44	2.45	4.83	4.85	4.32	4.21	4.82	4.88	2.66	3.68	2.1	4	5.39	5.66	4.12	7.36	5.07	8.06	6.76	5.35	6.24	4.44	6.64	3.67	0.53	4.91	2.85	7.84	8.8	7.59	8.71	12.06	no	no	no	no	no	no	no	no	no
chrV	966	4.32	5.9	3.75	4.46	6.14	7.66	3.98	5.45	5.51	6.9	5.53	3.34	7.66	7.56	5.99	5.81	8.25	7.31	8.23	6.71	5.99	4.44	7.9	7.3	4.67	3.7	5.85	4.62	11.28	4.05	8.91	7.67	11.24	no	no	no	no	no	no	no	no	no
chrV	967	2.35	3.98	6.17	6.04	4.5	5.98	4.39	6.6	4.86	3.57	3.9	3.55	3.22	3.61	6.15	7.96	4.24	6.27	6.49	6.15	4.36	4.94	4.08	6.15	3.68	1.45	3.66	3.25	7.01	11.1	9.79	8.27	12.93	no	no	no	no	no	no	no	no	no
chrV	968	3.59	5.33	3.14	6.18	3.46	5.29	4.83	5.5	5.44	5.99	5.35	3.96	5.75	7.97	3.99	5.46	5.77	6.5	10.82	3.62	4.56	6.83	5.15	7.37	9.14	2.35	5.01	3.42	7.34	10.1	7.24	9.22	8.63	no	no	no	no	no	no	no	no	no
chrV	969	2.88	3.06	2.86	4.46	2.57	4.68	2.43	2.5	5.26	2.89	3.45	1.8	3.77	4.11	5.38	4.89	4.91	5.88	6.05	9.35	7.15	6.05	8.41	6.49	12.84	3.17	3.02	1.9	4.95	11.39	7.24	8.42	7.25	no	no	no	no	no	no	no	no	no
chrV	970	2.57	6.15	4.29	4.25	5.18	6.96	3.57	8.3	4.85	7.19	7.63	10.42	3.52	4.98	8.23	6.16	6.4	5.56	7.24	6.45	8.76	4.88	9.16	8.96	12.06	4.54	4.72	5	9.47	8.9	7.79	9.27	8.35	no	no	no	no	no	no	no	no	no
chrV	971	11.35	8.22	2.53	4.45	9.19	7.5	7.54	5.2	5.88	7.7	6.89	6.55	4.86	6.56	10.42	9.6	8.7	9.4	11.34	10.43	10.54	12	9.36	13.02	10.01	4.07	3.69	4.77	9.98	7.03	10.09	9.02	10.71	no	no	no	no	no	no	no	no	no
chrV	972	6.08	5.36	3.68	4.83	6	7.75	7.08	6.81	8.58	10.84	8.98	9.59	5.18	6.09	9.06	9.37	9.15	7.51	12.5	8.63	16.83	9.64	7.24	11.35	11	2.64	5.1	2.61	6.6	9.83	12.07	9.4	12.69	no	no	no	no	no	no	no	no	no
chrV	973	12.55	10.17	6.93	7.14	12.4	8.13	7.34	7.8	7.39	15.68	11.21	10.22	6.27	6.72	14.29	7.26	4.24	8.42	9.16	6.58	10.05	8.75	8.47	7.09	6.54	5.91	6.25	6.9	9.62	10.87	9.72	8.5	10.39	no	no	no	no	no	no	no	no	no
chrV	974	14.35	8.2	6.79	5.61	14.72	9.16	9.18	6.99	7.27	14.1	9.1	11.4	7.84	6.46	13.48	9.18	5.74	8.04	11.02	8.55	10.51	9.28	10.26	9.37	9.83	3.1	5.12	6.07	11.09	10.19	8.83	9.11	9.41	no	no	no	no	no	no	no	no	no
chrV	975	7.68	4.21	2.45	4.46	7.71	7.75	4.87	2.5	4.7	6.87	4.84	5.39	3.53	3.97	7.64	15.89	8.03	8.93	8.87	10.07	12.45	13.23	7.24	8.7	12.31	1.32	2.45	2.61	10.31	8.8	7.59	7.83	8.34	no	no	no	no	no	no	no	no	no
chrV	976	8	5.16	2.86	2.6	6.85	6.13	3.32	4.99	4.57	7.77	5.3	3.59	1.65	4.39	7.36	15.69	15.62	6.9	11.69	10.07	13.37	11.71	10.51	10.17	12.31	2.38	3.02	1.9	11.14	9.83	9.31	9.01	12.33	no	no	no	no	no	no	no	no	no
chrV	977	6.71	7.92	3.84	5.61	8.18	6.54	5.4	5.45	4.89	7.24	8.39	7.06	4.13	7.52	10.07	11.62	14.11	10.87	10.24	9.23	11.91	13.79	12.97	12.27	11.53	3.78	5.7	5.51	6.9	9.77	9.14	8.79	8.41	no	no	no	no	no	no	no	no	no
chrV	978	5.7	5.6	5.72	4.37	8.08	8.24	4.91	3.83	3.96	8.71	9.75	9.3	5.36	6.08	11.26	18.59	13.16	15.88	10.89	12.16	16.83	14.99	15.74	14.95	16.83	3.83	4.41	2.33	9.57	10.97	9.48	10.58	10.03	no	no	no	no	no	no	no	no	no
chrV	979	7.48	7.48	3.02	2.87	9.61	9.41	5.83	6.61	4.41	11.22	6.66	8.06	3.73	7.21	11.09	15.29	13.9	10.33	11.27	11.85	16.99	15.78	8.82	9.73	13.11	1.13	4.48	3.35	6.24	10.72	10.16	10.5	13.61	no	no	no	no	no	no	no	no	no
chrV	980	3.81	6.11	3.32	7.49	6.58	7.15	3.83	4.47	3.75	6.57	4.06	5.35	4.28	6.12	7.59	13.85	10.59	9.47	11.24	8.56	12.21	11.82	10.21	9.43	14.65	1.82	3.71	2.12	5.97	11.29	7.67	8.64	7.59	no	no	no	no	no	no	no	no	no
chrV	981	4.16	2.68	2.04	4.46	3.43	4.32	2.43	3.63	2.77	4.16	2.53	3	2.83	3.4	3.4	14.26	17.4	6.29	10.08	15.1	14.75	11.34	9.81	8.55	15.98	1.06	2.45	2.61	9.9	6.21	8.28	9.6	9.79	no	no	no	no	no	no	no	no	no
chrV	982	2.56	4.02	4.09	5.2	4.28	3.96	3.76	4.99	5.12	3.98	2.76	3	2.59	4.25	5.1	16.3	14.95	9.74	12.5	13.9	16.37	19.46	14.25	12.39	11.79	2.9	3.4	1.42	7.43	10.87	8.97	11.95	11.97	no	no	no	no	no	no	no	no	no
chrV	983	5.49	6.71	4.89	3.77	7.87	5.87	6.71	9.03	5.2	7.28	7.26	6.72	4.16	7.4	9.31	16.52	19.83	15.73	16.73	18.09	23.58	18.82	17.62	14.91	20.93	2.09	4.52	3.3	12.36	12.25	10.69	8.5	12.2	no	no	no	no	no	no	no	no	no
chrV	984	4.16	5.55	3.68	5.94	3.43	5.77	3.54	3.63	4.29	8.31	5.53	4.19	3.53	5.39	8.49	16.3	20.97	11.77	15.12	14.38	17.29	12.47	14.48	13.12	13.36	2.11	3.77	0.71	5.36	8.28	7.59	10.77	8.34	no	no	no	no	no	no	no	no	no
chrV	985	4.96	4.34	1.64	5.02	6	6.01	4.28	4.99	5.65	5.39	5.91	3.59	5.22	6.45	6.32	19.76	21.31	14	13.91	15.26	14.18	15.21	14.17	15.21	14.54	1.32	3.77	0.87	8.73	10.35	8.79	8.06	10.88	no	no	no	no	no	no	no	no	no
chrV	986	1.76	5.83	4.4	2.23	3.38	4.02	1.33	5.29	4.19	4.37	3.28	1.8	4.79	4.85	3.82	14.33	22.51	12.8	14.51	18.1	21.5	16.19	17.05	18.31	19.12	1.39	1.75	1.19	9.9	5.95	7.47	8.24	5.44	no	no	no	no	no	no	no	no	no
chrV	987	4.35	3.77	2.02	4.1	2.82	7.78	4.99	6.86	3.73	4.99	3.49	3.91	3.44	4.11	5.07	14.35	19.26	12.8	14.32	12.83	16.3	24.66	14.78	10.95	12.93	1.86	3.47	0.6	7.24	7.09	8.85	8.67	7.31	no	no	no	no	no	no	no	no	no
chrV	988	2.6	5.53	4.18	3.63	5.44	4.87	4.1	6.51	5.18	5.55	3.46	4.17	3.33	5.48	3.68	8.83	10.64	9.44	10.55	8.05	11.9	9.81	10.88	11.6	10.55	2.99	4.5	2.92	8.23	7.63	6.37	9.07	8.14	no	no	no	no	no	no	no	no	no
chrV	989	2.43	3.92	2.21	2.09	2.23	6.38	3.16	5.02	4.27	3.1	4.08	2.96	2.31	5.9	3.25	14.4	15.3	9.42	9.17	9.22	9.69	13.72	11.01	8.98	11.14	2.44	3.43	3.21	8.47	8.16	5.7	7.16	5.63	no	no	no	no	no	no	no	no	no
chrV	990	1.28	5.93	1.64	2.97	4	3.78	4.21	6.35	3.6	4.88	3.45	0.3	4.95	4.96	3.11	14.26	14.28	14	11.89	9.35	12.91	18.71	15.65	11.5	12.84	3.17	4.15	2.13	8.25	6.73	8.97	9.79	7.62	no	no	no	no	no	no	no	no	no
chrV	991	2.24	4.21	2.45	2.41	3	4.95	3.21	4.54	5.95	4.34	5.53	2.4	3.53	6.02	5.24	16.2	17.18	15.32	13.1	14.38	17.63	20.78	17.63	14.6	14.93	1.32	2.74	2.02	9.49	7.25	5.52	11.06	7.98	no	no	no	no	no	no	no	no	no
chrV	992	6.39	6.17	2.65	6.31	9.93	6.74	7.63	6.47	7.49	5.7	6.75	5.31	5.47	5.99	6.86	15.62	18.24	13.05	17.77	12.67	17.97	19.5	13.64	15.89	13.04	2.5	4.14	3.82	10.51	8.82	8.86	8.83	10.61	no	no	no	no	no	no	no	no	no
chrV	993	1.6	2.68	2.04	2.6	1.14	3.6	2.43	3.18	4.29	2.17	3.45	3.3	2.59	3.54	3.4	12.02	16.29	10.96	12.5	9.59	14.98	17	12.38	12.98	12.57	0.53	2.26	0.71	5.78	5.69	9.31	6.27	7.98	no	no	no	no	no	no	no	no	no
chrV	994	2.52	3.94	4.24	4.52	2.31	4.33	3.44	6.24	5.78	3.16	3.09	3.48	7	4.3	3.2	12.97	18.11	12.19	23.61	17.37	17.95	21.1	13.71	16.57	15.88	3.35	4.05	3.38	10.76	9.52	7.72	9.21	8.94	no	no	no	no	no	no	no	no	no
chrV	995	2.99	3.14	1.09	4.74	3.14	5.17	2.86	5.33	4.88	3.21	3.22	2.5	3.95	5.03	2.22	30.36	24.56	23.35	21.62	22.45	37.57	25.27	28.49	25.41	25.91	3.43	4.31	1.26	8.32	12.47	9.37	6.28	10.4	no	no	no	no	no	no	no	no	no
chrV	996	1.6	3.06	3.27	3.72	2	4.32	1.55	4.76	3.46	2.53	2.53	2.1	2.59	3.83	5.1	58.88	69.61	50.53	44.34	50.1	68.92	67.64	60.02	52.49	48.72	0.79	3.77	2.13	7.43	8.28	3.79	8.62	10.88	no	no	no	no	no	no	no	no	no
chrV	997	1.28	3.06	2.04	3.34	3.14	3.42	3.1	2.95	5.26	3.07	3.22	2.1	3.77	4.11	2.83	28.52	26.55	21.1	27.21	32.36	42.64	27.4	28.03	24.92	27.77	1.85	3.02	0.95	8.25	8.28	5.17	9.2	10.88	no	no	no	no	no	no	no	no	no
chrV	998	3.44	4.26	2.77	4.24	4.14	5.7	3.6	5.28	5.05	5.03	4.85	3.14	4.94	4.37	4.85	13.43	20.94	11.69	17.96	16.29	18.85	17.2	17.14	13.19	12.63	2.89	3.95	2.83	7.55	6.57	10.98	7.32	8.63	no	no	no	no	no	no	no	no	no
chrV	999	3.97	6.33	3	3.78	4.06	5.63	5.21	4.97	6.19	4.97	4	4.91	4.18	5.25	4.33	13.64	18.01	11.45	13.5	12.76	18.95	14.6	15.74	10.5	14.76	1.81	4.37	3.78	8.52	11.64	8.3	7.74	8.66	no	no	no	no	no	no	no	no	no
chrV	1000	1.28	3.06	2.04	4.83	1.14	3.78	1.55	4.54	3.87	1.99	2.53	2.1	3.77	3.97	1.13	10.59	10.04	8.32	13.91	11.98	13.83	13.6	12.61	11.35	14.93	0.53	2.64	1.66	7.84	6.73	5.17	6.66	8.34	no	no	no	no	no	no	no	no	no
chrV	1001	1.6	6.31	2.86	4.46	3.71	5.59	3.98	7.94	8.44	2.35	3.91	2.4	3.77	7.37	5.94	15.89	20.3	11.57	12.09	13.66	20.98	22.11	15.65	15.19	20.43	2.9	3.21	2.85	8.25	12.42	12.41	9.01	12.33	no	no	no	no	no	no	no	no	no
chrV	1002	1.6	4.21	3.27	6.32	3.14	4.68	4.65	6.35	7.06	2.17	5.3	3.59	4.95	4.82	3.68	16.91	16.29	9.94	11.69	9.59	21.67	18.14	13.08	15.63	37.46	1.06	4.91	1.9	5.36	6.73	13.1	9.01	9.79	no	no	no	no	no	no	no	no	no
chrV	1003	1.6	2.68	1.64	3.34	0.57	6.13	2.66	4.99	5.81	1.63	2.3	2.7	2.83	3.97	2.83	7.95	10.04	5.88	7.86	12.22	7.38	10.58	10.04	6.34	25.41	1.32	0.94	2.13	7.84	11.9	11.38	10.38	12.69	no	no	no	no	no	no	no	no	no
chrV	1004	4.16	4.59	1.23	3.72	4	2.16	3.76	4.99	3.87	3.61	2.07	2.4	3.3	3.83	5.38	5.7	9.37	9.54	6.65	11.51	17.98	10.2	10.98	5.75	33.27	1.85	2.08	1.66	13.2	12.42	7.59	10.77	13.78	no	no	no	no	no	no	no	no	no
chrV	1005	10.24	7.46	2.86	7.06	13.42	7.93	8.41	5.9	7.2	10.84	9.21	11.08	5.18	5.53	12.17	12.43	13.16	8.73	11.08	11.51	21.9	15.87	17.28	12.83	37.2	1.58	4.53	4.74	7.84	13.46	11.73	11.55	11.97	no	no	no	no	no	no	no	no	no
chrV	1006	7.84	11	2.25	5.2	12.85	7.3	6.97	3.97	7.13	8.86	12.43	9.44	5.54	4.75	8.63	13.85	12.38	10.04	10.78	10.79	19.36	18.42	12.73	10.76	20.04	2.24	3.02	2.37	15.26	10.35	8.45	8.71	8.52	no	no	no	no	no	no	no	no	no
chrV	1007	5.16	5.72	3.39	5.57	9.31	4.89	6.71	4.31	5.17	7.23	6.59	7.86	4.33	5.01	10.35	15.6	17.78	8.46	11.33	11.37	19.54	14.59	13.13	10.1	20.64	2.38	4.65	3.35	7.43	7.85	9.31	8.8	9.43	no	no	no	no	no	no	no	no	no
chrV	1008	6.09	5.29	2.46	7.49	6.14	6.65	5.68	7.01	5.69	4.1	2.87	5.37	4.9	4.52	5.47	12.25	15.24	9.1	12.33	10.94	17.57	18.03	14.03	9.64	14.85	3.67	4.8	2.88	8.11	11.13	9.24	8.04	10.61	no	no	no	no	no	no	no	no	no
chrV	1009	1.92	5.55	4.5	7.43	3.71	7.57	5.09	9.76	6.78	4.88	3.22	4.19	2.83	6.09	3.68	17.93	28.56	16.64	17.94	19.42	22.82	25.88	14.25	18.14	23.84	1.85	5.1	1.66	11.96	9.83	11.38	10.38	10.88	no	no	no	no	no	no	no	no	no
chrV	1010	3.84	5.55	4.09	5.94	2.85	7.39	4.87	4.76	6.09	4.88	2.53	3.89	3.77	4.68	3.11	15.69	27.22	14.2	17.53	15.58	31.81	29.66	17.75	13.42	28.03	1.58	2.83	2.13	9.9	6.73	9.66	6.46	9.43	no	no	no	no	no	no	no	no	no
chrV	1011	2.88	3.06	3.27	5.94	3.71	5.32	3.54	4.99	7.47	5.78	5.41	4.49	4.48	5.6	8.21	23.94	23.43	8.32	14.51	20.01	34.23	20.59	17.75	14.82	18.86	2.11	4.44	1.9	8.66	6.73	10.86	9.6	9.79	no	no	no	no	no	no	no	no	no
chrV	1012	1.92	5.16	3.27	6.32	3.71	5.77	5.31	5.22	8.16	8.13	8.06	5.09	6.36	10.49	10.47	21.39	27.22	17.25	18.34	24.93	22.59	21.73	20.09	20.2	16.5	3.7	3.21	2.13	8.66	10.87	12.41	10.77	11.97	no	no	no	no	no	no	no	no	no
chrV	1013	5.76	9.18	5.32	9.66	6.85	8.65	7.08	4.76	6.64	8.49	7.37	4.79	4.48	6.38	9.62	22.82	29	17.45	18.74	21.33	28.58	31.55	24.06	23.15	24.89	3.43	4.34	3.32	13.2	5.18	7.59	9.2	10.88	no	no	no	no	no	no	no	no	no
chrV	1014	7.3	7.62	5.32	4.75	4.16	6.55	5.56	4.95	6.53	6.06	5.62	7.26	6.53	5.15	8.93	18.3	24.02	16.68	22.79	19.04	21.6	18.23	20.01	21.79	24.79	2.46	3.81	2.72	7.22	6.81	3.67	8.45	6.77	no	no	no	no	no	no	no	no	no
chrV	1015	1.6	5.16	3.68	3.34	3.14	6.13	5.76	4.99	5.67	3.61	4.61	3.3	3.53	5.39	3.4	21.9	30.79	17.05	28.92	21.81	24.55	28.91	17.75	20.64	20.96	2.11	5.85	3.56	15.26	8.8	7.76	6.27	7.62	no	no	no	no	no	no	no	no	no
chrV	1016	2.24	4.97	4.91	8.17	4	6.85	9.52	7.03	8.16	5.24	4.14	3.59	8.24	7.37	4.81	19.25	27	18.26	16.02	18.7	29.16	29.29	19.15	19.32	21.74	2.9	4.34	1.42	11.55	8.28	10.86	9.6	14.51	no	no	no	no	no	no	no	no	no
chrV	1017	2.56	4.78	4.91	5.2	4.85	6.49	5.09	4.31	5.12	4.52	2.99	3	4	5.1	3.68	25.88	29.67	17.25	26.8	19.42	30.43	27.4	27.33	21.82	28.29	2.64	3.77	0.71	6.6	9.83	10	11.16	9.79	no	no	no	no	no	no	no	no	no
chrV	1018	2.24	5.93	6.95	6.69	4	5.41	4.43	6.81	5.81	3.8	2.99	3.59	4.95	6.52	4.53	41.56	60.24	28.81	32.04	37.15	44.72	54.23	40.64	39.22	40.86	1.58	3.96	4.51	9.9	8.28	10.35	10.18	10.16	no	no	no	no	no	no	no	no	no
chrV	1019	7.68	8.8	4.91	9.29	6.85	6.85	5.53	4.99	5.12	8.13	5.76	5.69	6.36	6.52	6.79	6.32	7.59	7.91	12.29	6.23	8.07	8.5	4.9	8.7	1.05	2.9	4.34	5.69	7.43	9.32	8.28	9.2	9.43	no	no	no	no	no	no	no	no	no
chrV	1020	11.51	11.48	5.32	8.17	17.99	14.41	11.07	6.58	9.96	14.64	15.43	14.38	11.78	11.2	15.85	2.85	2.68	7.51	6.85	8.15	3.92	3.59	4.67	6.64	2.1	16.11	8.68	12.33	9.49	7.76	7.59	7.83	11.24	no	no	no	no	no	no	no	no	no
chrV	1021	28.47	22.76	22.9	18.21	27.41	20	27.89	16.11	22.97	26.93	22.34	30.85	20.96	17.57	24.34	4.07	4.46	7.71	11.89	5.75	4.15	3.4	5.61	7.96	2.1	25.35	21.89	26.56	10.73	7.76	10	9.01	11.24	no	no	no	no	no	no	no	no	no
chrV	1022	14.71	14.73	12.67	10.4	19.13	14.77	13.72	10.21	12.73	17.89	16.12	17.67	13.19	12.9	15.29	2.65	3.79	8.52	9.27	4.07	2.54	4.53	7.01	5.6	3.41	11.62	13.4	12.57	9.9	12.42	9.66	10.77	13.78	no	no	no	no	no	no	no	no	no
chrV	1023	7.68	11.09	12.27	10.4	8.56	8.83	9.08	9.98	9.27	8.86	10.13	8.39	9.42	9.78	9.91	5.7	6.02	7.91	10.48	7.43	3.23	11.71	6.31	7.52	3.67	12.15	10.19	12.57	8.25	5.18	7.24	10.77	8.34	no	no	no	no	no	no	no	no	no
chrV	1024	6.72	11.09	13.49	8.55	9.71	6.49	12.62	12.48	10.52	11.21	6.45	11.08	12.48	12.05	9.34	6.93	4.46	6.29	7.46	6.71	6.92	4.91	4.67	5.46	4.19	13.2	13.4	9.72	8.25	8.28	7.59	6.07	8.7	no	no	no	no	no	no	no	no	no
chrV	1025	15.99	11.86	15.13	18.58	15.13	17.84	13.72	16.11	16.33	15.9	14.51	13.48	18.37	12.9	16.42	6.72	6.92	8.73	9.67	6.23	5.99	11.34	5.61	8.26	4.19	19.54	15.67	21.34	10.31	12.42	12.07	10.38	13.78	no	no	no	no	no	no	no	no	no
chrV	1026	4.16	10.9	6.95	7.8	8.85	8.11	8.41	11.57	11.21	7.23	6.68	8.99	12.95	9.5	6.51	2.65	4.46	3.65	5.24	3.84	2.31	6.05	3.97	6.05	2.62	10.83	11.7	11.14	12.38	10.35	10	7.25	7.98	no	no	no	no	no	no	no	no	no
chrV	1027	9.56	9.66	12.43	11.81	8.59	10.63	12.42	11.21	12.98	11.51	10.5	11.35	13.97	14.03	9.4	5.46	3.57	7.65	6.45	3.69	1.98	4.99	2.92	4.33	2.33	11.88	13.59	11.38	9.08	5.69	10	11.73	12.51	no	no	no	no	no	no	no	no	no
chrV	1028	15.7	17.5	15.37	17.91	17.1	15.68	17.69	15.56	16.22	17.4	16.67	15.91	21.83	15.73	11.55	4.73	6.92	5.34	5.04	5.66	3.09	4.08	2.69	4.66	6.31	20.6	17.93	19.92	14.85	10.87	9.31	8.64	8.16	no	no	no	no	no	no	no	no	no
chrV	1029	14.25	16.7	14.04	11.37	14.12	15.28	16.27	10.88	13.63	14.01	13.18	14.81	17.66	12.22	11.36	2.85	3.27	6.87	5.86	4.11	3.2	2.43	3.94	4.47	1.87	15.09	13.86	14.11	7.7	5.99	8.61	11.48	9.57	no	no	no	no	no	no	no	no	no
chrV	1030	5.44	8.8	7.36	7.06	5.71	6.13	4.87	7.71	7.61	8.13	7.6	8.39	12.25	8.5	7.64	3.46	1.12	4.67	5.24	4.07	2.77	1.51	3.27	3.98	2.1	8.98	10.57	11.38	10.73	6.21	11.04	7.83	5.44	no	no	no	no	no	no	no	no	no
chrV	1031	7.04	9.76	15.13	11.52	9.14	8.83	9.96	13.84	12.45	10.12	10.13	11.38	12.95	10.06	7.36	3.06	2.68	5.07	4.64	2.64	4.38	1.13	3.04	3.83	2.36	10.3	15.48	11.38	8.66	7.76	9.31	7.44	7.98	no	no	no	no	no	no	no	no	no
chrV	1032	5.44	13.2	17.17	10.77	9.14	9.73	10.63	9.08	10.24	10.12	10.59	7.19	10.84	13.04	7.08	2.85	4.24	4.67	5.04	4.79	1.61	3.02	2.34	3.1	1.57	11.62	11.32	12.09	8.66	6.73	11.73	9.4	9.43	no	no	no	no	no	no	no	no	no
chrV	1033	6.08	12.05	11.86	7.8	10.85	7.93	9.3	10.89	10.79	10.12	7.83	11.38	10.36	10.06	8.49	1.63	2.68	6.09	6.05	4.31	2.77	3.78	2.1	3.24	2.1	14.52	12.46	10.43	7.43	6.73	7.24	8.23	5.44	no	no	no	no	no	no	no	no	no
chrV	1034	6.08	10.9	11.45	9.66	7.99	7.93	10.4	11.12	11.76	7.59	8.29	8.69	12.72	9.5	9.06	3.26	1.34	3.45	5.04	5.75	2.54	3.59	2.57	3.39	1.31	10.04	12.27	13.28	9.49	10.35	8.62	9.79	7.25	no	no	no	no	no	no	no	no	no
chrV	1035	11.51	10.52	11.04	7.43	8.28	11.35	11.07	12.02	13.98	11.02	10.59	7.19	13.43	11.9	7.64	2.85	1.56	4.67	5.44	3.12	3.69	2.65	2.1	4.13	2.88	16.64	12.65	13.99	7.01	11.39	8.62	11.75	11.24	no	no	no	no	no	no	no	no	no
chrV	1036	4.48	6.5	9.81	10.03	5.42	6.67	8.19	9.53	7.47	6.69	5.53	6.59	7.07	8.65	6.79	3.26	2.01	2.64	3.83	2.64	3.69	2.83	2.34	4.28	1.57	7.92	6.42	7.82	6.19	5.69	8.28	9.99	11.61	no	no	no	no	no	no	no	no	no
chrV	1037	7.95	10.8	7.85	10.72	10.16	8.14	8.8	14.55	12.05	10.96	10.73	10.35	11.13	11.1	10.31	4.02	3.59	7.02	7.52	4.11	3.23	2.55	3.36	5.94	3.69	10.32	10.24	12.88	8.07	8.6	9.63	8.87	12.33	no	no	no	no	no	no	no	no	no
chrV	1038	2.56	8.42	6.54	8.92	5.42	7.03	6.86	8.85	8.44	6.33	7.6	7.79	9.42	6.09	5.1	3.67	1.12	5.28	11.08	3.6	5.76	1.13	4.9	11.65	2.62	9.51	6.23	8.77	7.84	5.18	10	9.2	6.53	no	no	no	no	no	no	no	no	no
chrV	1039	5.12	8.03	3.68	8.17	8.28	9.19	7.97	6.81	5.12	5.78	8.06	8.99	7.77	8.93	4.81	4.48	4.69	4.87	10.68	3.84	3	2.08	3.5	6.93	2.36	12.94	7.36	8.77	6.19	7.76	8.28	8.23	13.42	no	no	no	no	no	no	no	no	no
chrV	1040	6.4	4.78	6.13	7.8	7.99	5.95	7.75	6.58	7.06	5.96	2.99	4.19	4.95	6.38	5.1	2.44	2.45	2.64	7.05	3.36	3.23	1.89	4.9	4.28	0.79	5.55	7.17	6.88	9.08	9.32	7.93	8.62	8.34	no	no	no	no	no	no	no	no	no
chrV	1041	7.04	7.46	8.18	11.15	8.28	9.37	10.18	11.57	11.49	7.77	9.67	10.48	11.54	8.08	9.91	4.48	6.69	6.09	7.05	5.51	3.69	3.4	4.44	6.64	3.14	9.77	11.89	12.8	9.08	9.83	12.76	9.79	7.98	no	no	no	no	no	no	no	no	no
chrV	1042	4.8	7.08	8.59	5.94	7.14	9.19	5.53	6.81	9.13	6.51	4.61	8.39	8.95	8.79	8.78	19.15	29	19.48	17.74	12.7	15.44	24.37	20.09	17.25	16.24	9.51	10	11.38	8.66	8.28	7.59	8.03	9.07	no	no	no	no	no	no	no	no	no
chrV	1043	8.32	6.89	8.59	11.15	7.14	8.83	7.53	10.21	11.35	7.59	7.6	10.18	9.66	9.64	9.06	17.32	22.98	13.6	19.55	15.1	16.14	15.49	17.28	15.48	22.27	9.24	9.44	9.96	9.49	10.35	13.79	9.6	10.16	no	no	no	no	no	no	no	no	no
chrV	1044	7.04	9.18	13.08	10.03	7.71	11.17	8.41	10.66	9.55	10.66	7.83	9.29	12.72	11.2	9.62	12.22	20.75	15.22	14.91	15.58	12.22	15.87	16.35	14.15	15.19	14.52	10.95	13.52	11.14	11.9	11.73	11.55	13.06	no	no	no	no	no	no	no	no	no
chrV	1045	7.36	8.42	12.67	11.52	9.71	9.19	9.96	7.49	10.24	10.48	11.05	8.99	9.89	11.2	11.04	10.8	17.85	10.55	12.09	12.94	11.76	13.79	14.25	14.3	14.15	16.9	9.44	12.8	9.9	10.35	7.59	8.62	12.69	no	no	no	no	no	no	no	no	no
chrV	1046	8.64	7.27	11.04	9.66	6.85	9.91	9.52	8.17	10.24	6.69	10.13	9.89	8.48	8.5	8.49	12.43	16.29	15.42	15.52	11.98	11.53	15.12	12.85	14.01	12.31	11.09	6.61	12.09	8.66	10.35	8.28	10.77	12.69	no	no	no	no	no	no	no	no	no
chrV	1047	8	9.76	11.45	10.03	8.56	9.73	11.29	9.3	10.79	10.12	8.29	10.18	8.48	9.78	7.64	12.22	15.84	12.38	10.48	12.46	11.99	15.3	10.98	12.09	8.91	14	9.25	10.91	9.9	11.9	13.1	10.18	11.97	no	no	no	no	no	no	no	no	no
chrV	1048	6.72	4.4	9	8.55	6.57	6.85	6.86	4.99	8.72	6.69	5.99	8.69	8.24	7.94	3.96	9.78	13.61	14.81	10.68	10.79	7.61	15.68	12.61	9.29	8.38	7.66	7.36	9.25	11.14	9.83	10	11.55	10.16	no	no	no	no	no	no	no	no	no
chrV	1049	3.52	4.02	9	2.97	5.71	5.04	4.43	4.31	5.4	6.87	2.53	3.89	4.24	5.24	3.96	5.09	7.36	7.51	6.45	6.23	6.45	4.72	6.31	4.28	4.19	3.7	3.96	5.22	9.9	8.28	6.55	9.4	7.62	no	no	no	no	no	no	no	no	no
chrV	1050	7.52	6.98	10.63	9.1	8.99	8.02	9.63	9.19	11.76	9.67	6.68	9.89	12.84	9.21	8.21	3.06	1.78	4.67	5.84	4.31	3.92	3.59	2.34	2.65	2.1	16.9	12.83	9.25	10.31	13.72	10.69	9.79	7.25	no	no	no	no	no	no	no	no	no
chrV	1051	10.34	16.55	13.49	11.52	14.63	10.69	13.06	13.92	14.05	10.44	10.13	13.78	13.19	10.49	9.15	2.65	2.9	5.78	6.5	6.23	2.77	2.08	4.2	4.56	1.31	13.29	15.52	15.95	11.83	11.9	7.24	9.6	14.51	no	no	no	no	no	no	no	no	no
chrV	1052	12.47	13.49	12.27	12.63	13.42	11.53	12.73	11.68	13.28	12.02	10.94	13.93	15.55	14.6	9.34	2.85	4.91	4.46	8.77	7.43	1.38	3.59	3.74	5.31	2.88	17.17	15.01	17.55	10.31	10.09	6.72	9.2	7.62	no	no	no	no	no	no	no	no	no
chrV	1053	4.54	8.32	6.49	7.1	6.85	8.73	5.72	6.09	9.4	7.2	7.97	10.25	9.84	7.96	6.84	3.79	3.44	6.39	5.7	5.12	2.22	3.9	3.85	2.98	1.74	11.78	9.09	10.48	8.39	6.27	7.69	8.95	6.8	no	no	no	no	no	no	no	no	no
chrV	1054	8.64	12.05	10.63	15.6	7.99	9.37	11.51	10.44	9.82	9.22	8.75	9.59	11.31	9.64	5.94	5.09	1.56	3.25	3.63	3.36	2.54	3.59	3.5	2.95	3.14	11.09	13.21	13.99	8.25	11.9	7.59	8.03	9.79	no	no	no	no	no	no	no	no	no
chrV	1055	10.24	16.45	14.31	11.89	14.84	10.27	13.28	14.52	13.15	12.11	9.67	10.48	12.25	9.07	8.78	3.87	4.02	4.26	6.05	3.12	2.31	1.32	3.27	2.21	1.83	12.41	15.29	19.21	9.08	13.46	11.73	11.36	13.78	no	no	no	no	no	no	no	no	no
chrV	1056	11.51	12.24	13.08	15.23	9.71	10.27	12.84	13.16	12.87	10.48	9.9	8.99	12.95	10.91	8.49	2.65	3.12	3.65	4.03	2.64	2.31	1.7	1.4	4.13	1.05	12.41	12.08	13.52	9.9	11.39	12.41	10.58	9.79	no	no	no	no	no	no	no	no	no
chrV	1057	10.56	13.58	16.76	14.86	16.56	11.53	17.27	15.2	13.84	13.55	14.51	16.18	16.02	11.9	15.29	2.44	3.12	5.68	3.02	4.79	0.69	2.08	3.74	2.65	1.83	16.37	15.29	12.09	6.19	9.32	6.55	11.16	10.52	no	no	no	no	no	no	no	no	no
chrV	1058	10.56	13.01	10.63	14.12	9.99	9.91	13.28	12.25	12.59	12.29	8.98	11.68	12.95	10.06	9.06	3.46	2.01	4.87	4.64	2.64	1.84	3.97	2.57	4.42	1.31	17.43	13.59	16.36	8.25	10.35	5.86	9.2	10.52	no	no	no	no	no	no	no	no	no
chrV	1059	5.44	8.8	13.08	14.12	9.99	8.11	6.64	9.08	10.38	6.87	8.06	6.89	9.89	10.06	7.36	1.83	0.45	3.45	4.23	1.68	1.61	1.7	2.1	2.21	1.31	9.51	11.7	13.52	7.43	11.9	8.62	11.55	7.98	no	no	no	no	no	no	no	no	no
chrV	1060	5.44	7.84	9.4	8.55	5.14	7.03	5.98	9.53	8.72	5.78	5.53	6.89	7.77	9.07	6.51	3.06	3.79	4.06	4.23	4.31	2.54	2.27	1.87	1.92	3.41	8.71	8.12	11.62	4.13	10.35	11.73	10.18	8.34	no	no	no	no	no	no	no	no	no
chrV	1061	5.12	8.42	9.4	10.77	6.85	7.21	8.41	9.3	10.1	8.49	4.37	7.19	8.48	9.07	4.81	5.3	3.57	6.09	4.23	5.99	2.31	2.27	2.8	2.8	2.62	8.71	9.44	11.38	9.49	9.83	8.62	11.16	5.08	no	no	no	no	no	no	no	no	no
chrV	1062	8	8.8	9.4	6.32	6.28	8.65	7.75	8.39	8.44	7.05	5.53	8.99	9.89	10.77	3.68	7.33	4.91	6.29	4.23	6.95	5.53	3.21	4.9	3.24	8.38	10.56	8.87	7.35	11.96	6.73	6.9	8.23	9.79	no	no	no	no	no	no	no	no	no
chrV	1063	6.61	6.7	9.99	7.94	12.26	7.13	11.73	13.08	9.8	11.19	9.85	8.66	12.63	11.99	4.9	6.81	6.6	8.96	6.53	10.49	8.94	6.86	6.36	5.63	7.52	10.1	10.83	12.62	10.44	5.04	8.05	7.17	6.71	no	no	no	no	no	no	no	no	no
chrV	1064	8.64	8.8	8.59	5.57	7.42	8.83	11.29	11.57	8.16	7.59	9.9	8.69	8.24	9.78	6.79	8.15	10.71	7.71	5.44	6.23	7.61	4.91	8.41	4.42	8.38	9.24	8.49	10.2	7.84	12.94	10	7.83	9.07	no	no	no	no	no	no	no	no	no
chrV	1065	12.15	11.86	11.45	11.15	11.13	9.91	13.28	11.34	11.21	10.66	9.44	17.67	10.6	14.31	9.06	7.33	9.59	7.51	7.26	5.99	5.07	8.12	6.31	6.49	6.29	9.24	12.08	11.86	10.31	6.73	8.62	8.23	10.16	no	no	no	no	no	no	no	no	no
chrV	1066	14.07	16.64	8.45	12.26	17.22	13.09	15.72	13.54	15.08	17.29	13.66	17.47	14.29	10.68	18.49	7.13	5.58	7.1	6.11	5.59	4.15	6.36	5.22	6.29	5.06	13.47	17.74	17.39	7.43	7.76	9.08	8.81	9.79	no	no	no	no	no	no	no	no	no
chrV	1067	8	11.48	14.72	12.26	12.56	7.75	11.07	12.71	11.49	11.02	9.44	13.48	12.95	9.35	7.08	5.7	5.13	7.31	5.84	6.47	6.92	5.86	6.31	5.16	7.6	10.83	7.74	12.09	8.66	6.21	6.9	12.34	9.07	no	no	no	no	no	no	no	no	no
chrV	1068	6.4	13.39	15.13	12.63	12.56	10.81	15.27	12.48	13.42	11.39	11.05	12.58	12.95	13.32	11.32	7.54	7.14	10.55	5.44	7.43	6.92	9.82	5.61	5.01	4.45	11.09	14.16	12.57	9.08	11.9	10.69	8.81	10.88	no	no	no	no	no	no	no	no	no
chrV	1069	7.69	11.58	11.39	10.57	7.97	8.37	15.13	11.49	12.17	10.5	7.66	9.12	13.36	11.37	11.19	4.98	7.48	4.75	5.03	5.84	4.07	5.95	5.16	4.36	2.75	9.71	14.03	13.01	7.62	7.27	8.75	8.65	11.83	no	no	no	no	no	no	no	no	no
chrV	1070	8.25	11.63	14.2	13.96	10.68	9.59	11.4	9.44	12.27	8.95	7.63	9	11.99	8.62	10.39	3.88	4.13	6.41	4.62	3.04	4.44	3.67	2.06	3.99	3.24	12.25	11.14	10.23	9.66	8.84	8.33	9.14	8.81	no	no	no	no	no	no	no	no	no
chrV	1071	4.16	10.33	11.04	8.17	6.85	9.01	8.41	11.34	12.59	6.51	8.52	8.69	12.48	9.64	9.06	2.04	4.69	4.06	4.03	3.6	3	5.67	3.27	4.72	1.83	11.09	9.81	8.3	6.6	7.25	9.31	6.85	7.62	no	no	no	no	no	no	no	no	no
chrV	1072	7.04	10.52	13.9	13	7.14	5.77	9.3	10.44	11.35	8.68	5.3	5.09	11.07	9.35	7.64	3.46	4.24	6.49	5.04	4.31	3.92	3.59	3.5	3.69	1.05	9.77	7.93	8.3	4.95	13.46	9.31	7.64	9.79	no	no	no	no	no	no	no	no	no
chrV	1073	7.04	8.61	15.54	10.4	8.28	5.04	7.75	7.71	10.79	9.4	5.99	8.39	10.13	11.62	7.93	3.87	2.45	5.07	5.84	3.84	2.54	3.78	3.97	3.39	1.31	8.71	11.51	13.04	9.08	9.32	9.66	9.2	10.88	no	no	no	no	no	no	no	no	no
chrV	1074	9.68	9.56	7.77	10.5	9.14	9.89	11.73	9.42	12.8	7.5	7.48	7.94	10.54	11.09	7.36	3.87	3.79	5.07	3.53	3.36	3.46	3.4	3.15	3.39	2.36	7.59	13.4	8.3	7.12	7.38	6.55	8.42	8.43	no	no	no	no	no	no	no	no	no
chrV	1075	4.8	10.9	9.4	8.55	10.28	9.01	8.85	9.53	8.72	9.22	7.6	6.59	9.66	8.79	7.93	1.63	2.23	4.26	4.23	3.84	2.77	2.46	3.04	2.65	1.83	11.88	8.87	5.93	5.36	7.25	8.62	7.44	10.16	no	no	no	no	no	no	no	no	no
chrV	1076	6.08	11.48	13.49	12.26	8.85	9.55	12.84	13.39	12.04	12.11	8.98	10.78	13.43	10.91	13.87	3.87	3.57	6.29	4.23	4.79	3.92	3.97	4.44	4.42	2.88	10.56	11.89	11.86	9.49	8.28	9.66	8.81	11.97	no	no	no	no	no	no	no	no	no
chrV	1077	9.28	13.01	13.08	11.89	9.71	8.83	10.85	16.11	10.24	10.48	9.9	10.18	12.25	11.9	12.74	4.69	4.24	7.91	2.82	5.03	0.92	4.53	2.8	4.42	1.31	11.09	14.72	12.57	9.9	6.21	10.35	7.44	13.06	no	no	no	no	no	no	no	no	no
chrV	1078	7.68	11	10.83	8.73	7.14	6.4	9.96	9.76	12.18	10.3	7.37	10.78	12.25	13.18	8.78	2.44	3.35	4.06	3.83	5.51	1.61	3.59	4.2	3.69	1.7	11.62	10	9.48	5.16	4.66	6.55	8.42	11.61	no	no	no	no	no	no	no	no	no
chrV	1079	5.44	7.27	12.27	9.66	3.71	8.11	7.3	10.66	8.3	8.68	6.68	8.09	8.72	9.35	5.1	2.24	3.57	4.67	3.63	4.07	4.38	2.65	6.31	3.54	3.41	9.51	8.68	8.54	9.08	5.69	9.31	8.23	10.88	no	no	no	no	no	no	no	no	no
chrV	1080	10.24	13.39	19.63	13.38	9.42	11.17	11.07	10.44	13.98	9.04	11.05	10.48	16.25	12.47	12.17	2.85	3.57	2.03	4.23	6.47	3.23	4.91	2.34	5.31	1.31	13.73	14.72	12.09	7.43	12.42	6.9	8.62	9.07	no	no	no	no	no	no	no	no	no
chrV	1081	7.68	13.58	11.45	9.29	8.28	9.01	10.63	13.16	8.3	10.12	12.2	9.89	13.66	11.05	7.08	3.26	2.9	5.07	8.67	3.12	1.84	2.08	2.1	4.87	2.1	10.3	11.32	11.86	10.31	10.87	7.59	9.79	6.17	no	no	no	no	no	no	no	no	no
chrV	1082	9.28	10.9	14.72	6.69	8.56	12.43	10.63	12.71	12.59	12.11	11.51	13.18	16.49	9.21	9.62	2.44	2.45	4.46	3.22	5.27	3.23	0.94	2.57	1.77	0.79	11.62	11.14	15.65	9.49	6.73	10	11.55	7.62	no	no	no	no	no	no	no	no	no
chrV	1083	11.51	13.58	19.22	14.49	8.85	11.71	13.06	12.71	11.9	12.11	11.97	14.98	15.78	9.92	12.74	2.24	2.45	5.68	3.63	2.88	2.07	1.51	3.74	1.47	1.05	16.64	13.21	13.52	12.79	11.9	9.66	9.2	9.79	no	no	no	no	no	no	no	no	no
chrV	1084	10.24	8.61	7.36	7.43	8.85	9.01	11.73	8.62	10.38	8.31	8.29	8.39	10.13	8.08	9.34	2.04	2.23	3.86	4.03	3.36	1.15	2.08	2.57	2.36	0.52	11.88	11.14	11.14	10.73	5.18	6.9	7.44	7.25	no	no	no	no	no	no	no	no	no
chrV	1085	10.56	12.24	11.45	9.29	10.85	9.37	14.61	14.52	13.15	10.3	11.28	11.08	11.54	11.48	8.49	2.44	3.57	2.84	3.83	4.55	1.84	2.08	2.1	3.54	2.36	9.51	11.51	10.2	8.66	11.9	7.59	7.64	8.34	no	no	no	no	no	no	no	no	no
chrV	1086	7.46	11.92	9	8.17	7.99	7.21	9.08	9.53	9.41	6.69	7.6	8.39	7.3	8.65	5.66	3.46	1.56	3.86	3.33	3.36	1.61	1.32	1.87	2.36	2.36	9.77	8.68	9.72	6.6	5.18	5.29	7.83	7.98	no	no	no	no	no	no	no	no	no
chrV	1087	10.87	11.09	10.22	11.89	11.13	9.55	10.85	8.62	9.27	10.84	13.59	6.89	12.48	9.5	7.93	2.44	1.12	4.26	2.22	3.36	1.61	1.51	1.17	2.06	1.83	11.88	11.89	14.46	11.96	10.35	8.28	9.99	8.34	no	no	no	no	no	no	no	no	no
chrV	1088	15.03	13.01	12.27	13.38	17.41	13.69	14.17	12.93	10.79	11.21	14.97	15.58	10.84	10.77	14.72	2.44	2.9	3.86	3.63	2.64	2.54	1.51	1.87	3.24	2.1	8.71	10.95	11.38	7.84	12.42	11.38	8.81	3.99	no	no	no	no	no	no	no	no	no
chrV	1089	15.67	17.6	14.72	15.6	23.41	13.87	15.05	16.11	13.01	15.9	21.64	18.27	17.43	13.04	22.36	2.65	3.35	4.67	4.03	3.12	2.31	2.08	1.63	2.95	1.83	17.17	17.36	17.07	8.25	8.8	8.28	8.62	8.7	no	no	no	no	no	no	no	no	no
chrV	1090	14.5	12.46	13.7	11.17	14.43	12.93	17.03	10.57	11.44	10.4	12.9	9.3	13.05	11.59	14.46	3.39	2.05	5.23	4.75	3.2	2.11	0.94	2.29	2.34	2.21	12.37	8.98	12.48	15.57	8.85	8.62	9.05	12.15	no	no	no	no	no	no	no	no	no
chrV	1091	10.87	14.54	8.18	11.52	13.13	10.27	11.95	14.07	9.55	13.92	12.43	11.98	10.36	11.34	10.19	2.24	5.58	4.67	4.64	2.64	2.07	0.76	2.8	4.42	0.79	14.79	11.14	11.62	11.14	11.39	7.24	11.75	6.89	no	no	no	no	no	no	no	no	no
chrV	1092	15.35	14.54	12.67	10.4	14.56	9.01	13.28	14.52	10.65	11.21	12.89	15.28	12.72	11.2	15.57	1.22	0.67	3.45	1.41	3.84	2.77	3.4	1.87	3.83	2.1	14.52	13.78	13.28	13.2	8.28	11.04	9.6	7.62	no	no	no	no	no	no	no	no	no
chrV	1093	19.1	15.94	17.55	10.04	19.47	12.76	15	14.24	10.52	16.39	11.71	18.1	17.49	12.33	12.89	3.89	3.95	4	5.2	6.02	1.59	3.03	3.22	4.79	2.94	18.2	15.69	16.98	7.98	12.02	10.69	8.89	6.92	no	no	no	no	no	no	no	no	no
chrV	1094	15.74	16.4	13.74	10.52	13.98	10.51	13.32	9.33	12.16	11.41	11.14	12.14	11.52	10.6	12.44	2.68	3.48	5.27	5.54	4.25	2.43	3.42	3.45	4.34	2.57	12.27	13.54	13.66	10.5	7.72	11.36	10.57	9.75	no	no	no	no	no	no	no	no	no
chrV	1095	7.52	10.23	10.02	13	12.42	10.36	10.18	8.62	10.59	10.3	10.82	12.28	13.66	11.55	8.78	2.95	3.68	2.64	4.74	1.92	1.15	2.08	2.34	3.02	0.79	16.11	12.17	13.99	11.34	7.51	8.28	8.42	10.34	no	no	no	no	no	no	no	no	no
chrV	1096	11.67	12.34	15.95	10.59	12.56	10.81	10.18	11.57	12.94	11.21	9.9	9.59	12.84	9.28	10.47	1.83	2.12	3.45	4.13	4.67	2.42	1.7	5.02	3.24	0.39	12.68	12.36	10.91	8.04	8.54	10.86	9.3	10.16	no	no	no	no	no	no	no	no	no
chrV	1097	10.72	14.16	15.2	13.5	9.85	13.64	12.13	11.57	13.6	11.02	12.66	13.67	12.67	10.1	9.66	2.21	2.28	4.62	4.17	2.39	3.4	2.37	3.7	3.5	1.52	9.55	11.89	14.46	11.94	8.1	10.44	9.22	9.66	no	no	no	no	no	no	no	no	no
chrV	1098	13.59	12.34	14.31	10.03	12.7	10.18	12.29	15.99	13.15	12.38	10.71	13.03	16.25	12.19	12.6	1.83	3.23	7.1	4.03	3.6	0.92	1.61	3.62	3.98	1.83	13.73	12.08	14.58	8.04	7.25	8.62	6.85	7.44	no	no	no	no	no	no	no	no	no
chrV	1099	10.75	10.03	9.89	9.73	10.33	8	10.84	10.4	11.89	10.25	9.72	9.87	11.41	10.75	11.11	3.33	2.72	3.54	5.74	3.02	3.73	5.34	5.37	4.96	1.1	11	10.77	9.12	5.94	6.83	7.31	10.67	11.77	no	no	no	no	no	no	no	no	no
chrV	1100	4.96	9.12	12.47	10.09	7.09	8.65	9.48	9.68	12.02	8.04	7.21	8.44	10.6	10.51	7.12	4.96	4.8	2.94	4.94	3.32	2.07	2.77	3.46	4.94	2.62	12.72	13.15	10.87	8.46	6.38	8.22	6.66	9.19	no	no	no	no	no	no	no	no	no
chrV	1101	6.4	10.9	13.49	15.6	9.71	8.65	10.85	8.85	10.93	10.66	10.59	10.78	10.84	11.48	11.04	2.24	3.79	4.46	7.86	4.07	4.15	3.02	4.2	4.87	6.29	9.51	12.46	13.28	8.66	9.83	9.66	9.79	8.7	no	no	no	no	no	no	no	no	no
chrV	1102	6.4	8.84	10.64	7.92	8.45	8.67	10.06	9.76	9.94	8.17	7.83	11.08	11.92	9.68	7.53	3.57	6.25	5.07	4.28	2.88	4.63	5.87	4	5.27	3.54	13.07	11.94	9.72	8.66	10	7.98	9.11	10.22	no	no	no	no	no	no	no	no	no
chrV	1103	8.96	12.05	13.08	17.09	12.28	12.61	14.17	13.39	11.35	16.63	11.05	15.58	13.19	12.47	16.42	4.89	4.91	6.09	8.46	4.79	2.77	3.78	4.2	5.46	4.45	11.88	11.7	14.94	8.25	8.28	8.97	8.62	11.24	no	no	no	no	no	no	no	no	no
chrV	1104	191.92	217.75	185.63	179.8	290.99	205.81	212.78	175.37	171.59	296.71	196.49	231.14	193.69	157.38	284.6	35.65	32.02	61.47	51.84	64.08	25.42	37.95	37.2	41.97	32.68	211.65	188.26	243.79	137.74	120.78	122.59	126.58	156.7	no	no	yes	no	no	no	no	no	no
chrV	1105	37.03	44.75	40.62	42.35	38.61	39.53	40.53	40.36	42.66	40.89	38.71	36.92	41.91	39.63	40.26	7.97	6.97	14.67	13.97	12.69	5.94	6.66	7.65	9.47	4.39	44.41	44.06	43.15	34.22	31.21	35.9	38.78	37.03	no	no	yes	no	no	no	no	no	no
chrV	1106	7.36	11.23	8.52	11.93	6.95	9.39	9.96	10.37	11.23	8.17	7.28	10.81	10.89	8.66	9.86	3.31	2.01	3.04	3.24	5.03	2.36	3.4	1.63	1.17	1.34	8.12	10.37	9.65	10.31	8.33	10.21	9.66	7.62	no	no	no	no	no	no	no	no	no
chrV	1107	11.07	11.11	10.43	10.39	11.83	9.11	12.71	12.69	13.42	10.07	10.66	11.2	11.63	12.93	12.42	4.51	2.89	5.67	3.3	4.91	2.46	1.66	3.47	2.96	2.27	12.19	12.57	12.76	13.36	8.73	9.02	9.29	7.42	no	no	no	no	no	no	no	no	no
chrV	1108	9.32	10.01	9.47	10.37	8.65	8.28	10.36	8.91	10.56	8.83	8.66	9.32	10.42	10.4	8.89	2.38	6.04	4.81	5.31	3.46	3.25	3.63	4.49	4.39	2.67	10.21	11.23	10.81	10.35	6.65	10.73	9.46	6.87	no	no	no	no	no	no	no	no	no
chrV	1109	7.3	7.62	8.75	7.22	6.26	7.5	5.74	8.48	8.51	9.04	5.24	6.73	7.62	7.98	4.97	3.18	3.67	4.58	4.95	4.71	2.68	3.17	2.29	3.88	2.1	9.1	11.23	9.09	7.21	6.66	7.43	8.63	7.87	no	no	no	no	no	no	no	no	no
chrV	1110	6.94	9.98	7.31	7.06	7.97	7.58	9.64	6.18	11.12	8.2	7.32	8.5	7.19	8.03	10.77	3.66	5.12	4.16	5.17	4.06	3.82	2.84	3.2	4.09	2.78	10.39	10.98	8.46	9.27	6.71	10.36	8.63	9.07	no	no	no	no	no	no	no	no	no
chrV	1111	6.08	10.14	8.18	9.66	9.71	6.13	9.08	4.54	9.13	10.12	5.53	5.39	9.66	9.92	8.49	1.63	3.35	2.03	3.63	1.92	1.38	1.89	1.4	2.51	2.36	7.39	8.12	10.43	8.66	10.35	9.66	6.07	7.62	no	no	no	no	no	no	no	no	no
chrV	1112	7.68	8.23	14.72	13	10.85	11.17	9.3	11.8	10.93	11.75	8.98	5.99	10.84	12.9	10.19	2.65	4.69	5.07	5.04	3.6	1.15	0.76	3.27	3.69	2.62	15.05	13.59	12.33	5.36	7.76	10.69	10.38	7.98	no	no	no	no	no	no	no	no	no
chrV	1113	6.08	7.08	14.31	10.77	4.85	7.57	9.08	11.12	9.41	7.59	6.68	12.58	8.95	9.5	7.93	3.06	3.79	3.86	5.04	3.12	1.84	2.27	4.2	5.16	2.1	11.88	10.19	10.91	8.25	6.73	7.59	11.16	13.42	no	no	no	no	no	no	no	no	no
chrV	1114	4.96	8.32	4.29	10.22	9.42	9.01	6.75	11.34	10.03	9.76	6.56	9.14	8.6	9.85	7.08	2.44	1.78	3.65	4.84	3.6	2.77	3.02	0.93	2.8	1.57	12.02	9.34	11.38	9.9	11.39	6.55	12.04	5.08	no	no	no	no	no	no	no	no	no
chrV	1115	11.19	16.45	13.9	11.89	15.42	11.89	13.28	15.88	15.36	9.4	10.13	13.48	17.19	13.61	13.59	2.65	5.13	5.88	4.03	5.03	1.38	3.02	3.27	4.28	2.36	14.52	16.61	16.12	9.49	10.87	8.62	9.01	11.24	no	no	no	no	no	no	no	no	no
chrV	1116	5.44	12.24	9	7.8	9.42	9.01	12.4	9.98	9.96	9.04	6.22	10.18	10.6	8.36	9.06	2.65	2.23	6.09	2.22	5.27	2.77	3.02	2.8	2.51	2.62	9.51	12.27	12.33	8.25	8.8	5.86	8.03	9.43	no	no	no	no	no	no	no	no	no
chrV	1117	4.48	9.95	9.81	11.15	6.28	6.31	10.4	9.76	9.41	6.51	9.21	11.08	8.72	8.5	9.34	1.63	1.78	4.67	3.22	4.79	3.69	2.46	2.8	2.36	1.31	12.15	9.72	10.91	6.6	8.28	6.21	7.83	8.34	no	no	no	no	no	no	no	no	no
chrV	1118	8.74	12.47	10.7	8.67	10.85	9.31	10.26	12.1	11.95	10	7.29	5.89	10.6	10.75	10.47	1.9	2.45	5.68	2.82	5.11	2.61	4.22	2.8	5.14	2.1	13.03	13.34	13.16	7.56	7.76	10.81	9.4	9.19	no	no	no	no	no	no	no	no	no
chrV	1119	5.12	8.8	9.81	10.03	5.71	10.09	10.18	9.08	8.3	8.86	7.14	10.18	8.95	10.49	6.79	2.85	3.57	7.1	4.43	2.88	2.07	3.4	1.4	4.42	0.52	10.56	10.38	10.2	9.9	9.32	9.66	8.81	13.06	no	no	no	no	no	no	no	no	no
chrV	1120	8	8.61	15.54	14.49	10.56	8.65	11.07	11.8	12.04	9.58	10.13	11.38	11.78	11.76	8.49	2.85	3.35	5.07	6.05	3.84	2.54	3.97	3.04	3.69	2.36	11.62	12.27	10.43	7.84	9.32	8.97	11.16	7.98	no	no	no	no	no	no	no	no	no
chrV	1121	7.36	11.29	11.45	11.89	8.56	8.83	12.4	11.12	10.24	9.94	10.13	8.69	13.19	10.91	8.21	2.85	5.58	5.48	2.82	4.07	1.84	5.67	2.1	3.83	1.57	13.73	10.19	12.8	10.31	6.73	6.9	10.38	10.88	no	no	no	no	no	no	no	no	no
chrV	1122	10.98	14.67	14.53	12.83	13.21	11.64	13.86	14.1	14.94	13.64	12.32	11.15	16.31	12.79	9.67	4	3.68	5.14	5.66	4.45	1.2	4.64	4.16	4.02	2.72	15.56	15.15	12.66	5.62	9.4	9.28	7.91	8.72	no	no	no	no	no	no	no	no	no
chrV	1123	9.92	8.8	11.45	13.75	6.85	9.19	9.96	11.12	11.35	9.94	9.44	9.89	12.25	10.91	9.06	2.85	4.46	4.26	6.05	5.03	2.77	4.35	3.74	3.69	0.52	10.56	11.7	13.99	7.84	7.25	6.9	8.03	10.52	no	no	no	no	no	no	no	no	no
chrV	1124	7.36	10.14	14.31	14.49	6.28	8.65	10.18	9.98	8.86	9.58	8.75	11.68	11.54	8.5	11.04	3.46	5.58	3.65	5.24	6.23	2.07	3.97	3.5	2.65	1.05	14	13.02	13.52	11.96	7.25	11.04	9.01	9.79	no	no	no	no	no	no	no	no	no
chrV	1125	7.36	12.82	11.45	9.29	12.28	10.09	14.17	8.85	9.96	7.59	9.67	8.69	15.31	11.2	8.78	3.67	4.24	5.68	6.05	4.79	3.92	6.42	1.63	6.19	2.36	11.88	14.53	9.96	10.31	5.18	9.66	7.83	11.61	no	no	no	no	no	no	no	no	no
chrV	1126	12.17	14.74	10.23	11.89	10.57	9.56	12.84	10.44	11.63	11.4	11.08	11.1	14.14	11.35	9.93	2.66	3.8	5.69	5.05	6.72	2.77	7	3.05	3.99	2.36	10.31	11.72	14.02	9.49	6.74	10.7	6.08	10.89	no	no	no	no	no	no	no	no	no
chrV	1127	8.81	14.33	12.92	13.48	12.82	13.05	13.65	15.51	13.58	12.03	11.08	14.38	12.82	12.36	13.85	5.5	5.49	5.78	6.43	6.99	3.95	7.03	5	7.23	2.51	14.56	14	16.27	9.9	6.99	6.47	9.16	11.78	no	no	no	no	no	no	no	no	no
chrV	1128	6.08	9.18	9.81	11.15	8.56	7.39	9.08	8.39	11.21	8.13	5.76	9.89	8.24	11.2	8.21	3.67	4.69	5.68	5.84	8.39	3.92	5.1	3.74	4.42	1.83	10.83	10.57	10.43	8.66	9.32	10	9.2	9.43	no	no	no	no	no	no	no	no	no
chrV	1129	9.06	12.71	14.33	10.8	10.62	10.56	12.68	14.77	11.66	13.06	11.37	9.93	13.24	9.68	7.68	5.75	8.05	7.95	6.69	5.79	2.58	7.04	4.46	7.98	2.65	12.44	11.18	13.32	7.91	12.46	7.96	8.06	8.72	no	no	no	no	no	no	no	no	no
chrV	1130	15.67	15.49	19.63	15.23	18.84	10.09	15.27	14.75	15.36	13.01	12.66	17.97	12.01	11.05	15.57	4.48	7.81	6.49	8.67	6.95	3.23	7.18	5.61	8.4	3.14	16.64	18.5	15.18	8.66	8.8	8.62	9.01	11.97	no	no	no	no	no	no	no	no	no
chrV	1131	16.31	15.11	13.49	18.95	17.41	13.51	15.05	13.39	14.25	12.47	14.28	13.48	12.72	12.05	18.68	4.69	3.57	6.29	10.88	6.71	2.31	5.86	3.74	6.34	1.57	13.2	13.21	14.7	9.9	12.42	5.86	12.34	10.88	no	no	no	no	no	no	no	no	no
chrV	1132	21.75	14.54	15.54	10.77	17.99	14.95	17.27	14.29	16.61	18.98	15.66	19.17	18.61	12.9	19.53	56.64	16.96	42.21	24.39	45.54	34.35	16.06	52.31	31.26	21.48	17.69	16.04	15.65	9.08	12.42	7.24	8.42	9.07	no	no	no	no	no	no	no	no	no
chrV	1133	12.79	16.83	13.49	16.35	22.27	13.51	18.82	13.39	15.22	16.99	14.05	22.17	15.07	14.74	18.97	106.35	14.95	54.79	23.38	69.51	61.32	20.41	68.9	43.35	39.29	22.18	15.85	14.46	7.43	10.87	10.35	9.79	10.52	no	no	no	no	no	no	no	no	no
chrV	1134	13.43	13.58	17.58	13.75	14.27	11.71	17.04	13.84	13.01	12.47	12.66	16.48	17.43	9.92	12.17	5.7	3.35	6.7	3.02	5.75	2.77	3.97	3.97	5.16	3.41	19.01	12.46	13.04	7.84	11.9	10.69	10.97	7.25	no	no	no	no	no	no	no	no	no
chrV	1135	4.43	8.4	5.23	9.27	9.41	7.2	11.38	8.38	10.67	10.57	6.99	9.51	8.25	9.9	7.86	4.41	2.86	5.41	2.13	4.76	1.67	2.05	4.07	4.61	4.18	10.09	10.66	8.61	7.13	10.61	9.14	9.96	9.57	no	no	no	no	no	no	no	no	no
chrV	1136	13.77	11.62	9.95	14.09	12.32	9.53	12.55	13.21	10.82	12.69	10.87	14.79	13.66	11.99	10.87	5.78	4.69	5.18	4.17	5.95	3.4	4	3.98	4.78	2.82	13.85	11.77	13.03	9.48	6.55	11.72	9.99	10.11	no	no	no	no	no	no	no	no	no
chrV	1137	6.92	8.94	7.61	7.19	7.54	8.86	10.98	10.48	10.61	8.52	8.91	8.62	10.78	7.95	7.34	5.38	3	4.85	2.71	4.13	3.41	2.86	3.71	3.26	2.29	10.01	9.56	7.36	8.51	4.82	7.2	9.9	9.06	no	no	no	no	no	no	no	no	no
chrV	1138	6.75	10.83	9.24	9.14	9.35	6.94	9.15	5.59	10.78	8.51	8.94	11.05	11.07	7.23	6.21	3.42	3.08	4.68	3.38	4.96	2.42	0.92	2.7	3.3	1.31	11.18	8.27	9.82	7.91	9.18	11.48	8.92	8.97	no	no	no	no	no	no	no	no	no
chrV	1139	6.08	5.93	9	8.92	4.57	7.93	3.98	6.58	8.44	7.23	5.76	7.19	8.48	8.5	5.94	3.26	3.12	2.84	3.83	3.84	3.23	1.89	4.2	2.95	2.62	8.71	6.23	4.27	11.14	2.07	10.35	9.01	8.7	no	no	no	no	no	no	no	no	no
chrV	1140	8.64	9.76	15.13	11.15	10.85	7.93	11.29	12.02	12.18	8.68	9.21	7.19	13.19	9.07	11.32	2.24	2.01	3.65	3.22	2.88	1.15	1.89	1.63	2.36	1.05	11.62	11.14	13.52	9.49	8.8	11.04	7.25	6.53	no	no	no	no	no	no	no	no	no
chrV	1141	9.6	9.95	14.31	13.75	9.14	9.01	14.17	11.34	11.07	8.86	9.67	11.98	12.48	14.31	9.34	2.24	2.45	4.26	3.83	3.12	1.15	1.89	1.17	3.69	1.31	10.83	15.1	13.52	9.08	7.76	8.62	10.38	9.43	no	no	no	no	no	no	no	no	no
chrV	1142	10.24	16.07	15.95	14.12	15.13	12.79	17.27	12.48	12.87	12.83	12.43	11.98	15.78	13.46	10.47	1.63	1.34	4.87	3.02	3.6	1.38	1.32	1.17	3.83	1.57	17.69	16.23	18.02	14.03	10.35	6.9	8.81	6.89	no	no	no	no	no	no	no	no	no
chrV	1143	12.15	10.71	16.76	18.21	13.42	11.35	12.17	12.48	12.45	11.93	11.28	10.48	13.66	11.48	12.74	2.24	3.35	4.67	6.25	4.07	2.07	2.27	2.34	4.13	0.26	13.73	16.23	15.18	11.55	12.94	9.66	8.03	11.97	no	no	no	no	no	no	no	no	no
chrV	1144	6.42	10.12	9.27	11.33	9.82	7.52	14.43	11.46	12.79	12.14	7.68	12.01	10.62	9.93	10.64	1.7	3.16	5.36	7.21	2.01	2.85	3.15	3.55	2.97	1.59	16.16	11.89	17.8	11.43	9.16	7.88	8.04	8.28	no	no	no	no	no	no	no	no	no
chrV	1145	7.36	13.1	12.88	10.4	10.42	10.63	14.28	10.44	12.66	9.85	10.02	10.63	14.25	12.61	10.9	2.95	3.12	4.26	4.23	3.6	2.77	2.65	1.28	2.51	0.79	13.73	11.8	11.97	9.08	9.32	5	7.93	10.16	no	no	no	no	no	no	no	no	no
chrV	1146	5.76	11.48	13.08	11.52	15.42	12.43	13.95	9.98	9.96	11.21	9.9	13.18	13.43	9.78	10.19	4.28	4.91	6.9	5.24	1.68	2.54	1.13	2.1	2.8	2.36	12.68	13.02	14.94	9.08	8.28	10.69	12.14	9.07	no	no	no	no	no	no	no	no	no
chrV	1147	6.72	9.37	5.32	8.92	4.28	7.57	8.85	8.39	7.89	7.05	7.6	5.69	7.07	7.94	5.38	2.04	2.01	3.86	4.23	3.36	2.07	1.7	4.2	2.21	1.31	11.36	10.19	8.77	9.08	10.87	5.86	9.6	7.62	no	no	no	no	no	no	no	no	no
chrV	1148	6.72	6.31	10.63	8.92	7.71	6.49	4.87	8.85	8.58	7.95	6.91	6.59	6.6	9.35	5.1	3.46	1.78	3.86	3.22	3.84	1.38	3.02	2.1	2.51	1.31	8.19	6.79	9.48	8.25	5.69	11.73	9.79	7.98	no	no	no	no	no	no	no	no	no
chrV	1149	10.56	11.57	10.02	10.22	13.99	8.92	14.28	9.87	9.55	10.03	10.71	15.88	10.36	10.84	11.18	6.11	3.9	6.59	4.64	3.6	3.46	3.78	3.85	4.13	3.01	14.92	9.06	17.9	10.52	11.9	9.48	7.64	8.34	no	no	no	no	no	no	no	no	no
chrV	1150	9.96	9.64	7.84	8.28	16.87	9.54	13.82	8.64	8.66	10.33	13.09	12.96	10	9.17	14.12	12.27	5.06	9.58	7.48	7.36	8.66	6.9	6.9	10.32	5.87	11.74	8.9	12.84	10.77	5.64	10.98	9.68	7.42	no	no	no	no	no	no	no	no	no
chrV	1151	13.17	8.83	4.57	5.57	12.75	14.23	8.15	4.84	8.09	13.28	12.89	11.43	5.18	7.96	12.83	19.59	9.59	15.56	9.41	18.02	14.21	7.97	16.62	12.39	10.74	8.98	3.81	8.58	8.32	7.25	9.14	9.82	9.97	no	no	no	no	no	no	no	no	no
chrV	1152	6.72	4.02	4.5	3.34	4.85	6.31	3.76	3.18	4.15	6.33	5.3	8.99	2.36	5.1	7.36	22.82	13.39	19.68	10.88	16.3	16.14	18.14	15.88	15.92	11.26	3.96	3.21	2.61	6.6	10.35	8.62	8.23	8.7	no	no	no	no	no	no	no	no	no
chrV	1153	7.42	7.16	4.36	2.82	8.95	6.5	5.39	4.96	5.05	9.18	5.61	8.21	4.29	5.83	8.81	48.82	31.59	38.56	35.54	37.25	47.07	35.71	49.24	36.56	50.75	2.08	4.72	3.8	13.61	16.26	11.67	10.42	11.76	no	no	no	no	no	no	no	no	no
chrV	1154	7.36	4.78	3.27	4.09	12.28	7.21	5.53	3.18	4.29	9.04	7.6	6.29	3.53	5.67	10.19	50.73	38.37	40.99	36.28	42.67	48.41	39.68	57.45	43.94	45.06	2.11	2.26	2.37	7.01	12.42	9.31	9.4	10.52	no	no	no	no	no	no	no	no	no
chrV	1155	5.76	6.7	4.5	4.83	7.99	6.85	5.31	4.08	4.84	7.05	4.61	4.49	2.36	4.25	6.23	59.29	52.21	38.35	37.89	34.28	53.94	56.49	57.92	38.48	48.98	2.64	2.64	0.95	8.66	11.39	12.41	12.93	9.43	no	no	no	no	no	no	no	no	no
chrV	1156	3.04	3.63	2.86	5.2	5	5.95	5.31	4.76	6.92	5.69	3.8	5.69	4.24	6.52	3.96	64.28	75.85	61.18	48.57	53.57	67.08	65.75	77.77	57.06	59.2	1.58	2.83	2.13	16.91	7.25	7.59	11.95	10.52	no	no	no	no	no	no	no	no	no
chrV	1157	4	4.59	3.48	4.09	5.14	7.48	3.21	5.1	5.95	5.87	5.18	6.14	4	6.59	10.05	104.32	108.2	86.95	73.06	82.93	113.76	103.63	132.19	76.75	90.11	1.85	3.96	3.44	13.41	12.42	8.1	10.67	7.25	no	no	no	no	no	no	no	no	no
chrV	1158	3.2	4.97	6.34	7.24	5.42	7.03	6.97	6.35	6.64	5.96	5.3	6.29	3.89	8.15	6.65	79.15	89.69	60.88	88.78	62.8	74.11	83.23	78.24	77.11	36.02	3.96	5.66	5.69	6.39	11.65	7.59	8.32	7.62	no	no	no	no	no	no	no	no	no
chrV	1159	9.03	10.11	8.79	13.23	9.96	10.14	13.66	7.7	11.88	10.5	13.48	12.38	11.09	11.01	13.65	14.45	18.54	17.09	56.89	15.03	24.84	17.44	19.56	42.33	8.8	11.06	14.6	15.92	8.1	11.13	7.75	8.06	9.27	no	no	no	no	no	no	no	no	no
chrV	1160	12.47	15.3	13.9	16.35	9.71	11.71	11.73	15.2	14.94	10.12	10.82	14.08	12.48	12.9	9.62	3.87	6.02	3.45	29.02	6.47	8.76	3.78	6.77	19.17	2.88	18.49	13.59	16.6	5.36	8.8	8.97	7.83	13.06	no	no	no	no	no	no	no	no	no
chrV	1161	7.92	11.32	14.04	18.21	10.83	11.64	14.79	10.81	13.28	8.85	12.66	14.54	9.94	11.2	9.8	3.16	5.53	4.4	13.99	5.11	3.6	4.57	4.39	8.19	2.29	14.94	13.13	13.49	8.43	7	7.7	8.27	12.54	no	no	no	no	no	no	no	no	no
chrV	1162	7.08	7.44	7.28	9.25	8.12	8.3	8.65	8.89	8.34	6.76	6.96	7.98	8.82	10.25	7.24	2.38	3.03	4.62	3.31	2.26	3.1	2.3	1.84	3.53	1.7	10.51	11.7	7.69	8.63	4.49	8.61	8.2	9.76	no	no	no	no	no	no	no	no	no
chrV	1163	5.76	7.08	6.54	7.06	4	5.95	7.75	7.26	6.92	8.49	8.29	9.59	7.77	7.94	6.23	1.83	2.01	4.06	4.43	2.4	0.92	2.08	2.57	2.95	1.05	8.19	7.74	7.82	10.31	5.69	6.9	7.25	7.62	no	no	no	no	no	no	no	no	no
chrV	1164	8	11.48	12.27	11.52	8.28	10.81	11.07	8.62	14.25	14.1	10.13	8.99	12.25	8.79	8.78	1.63	2.23	4.46	2.42	2.88	2.31	3.21	1.4	2.21	1.57	14.52	12.46	13.28	10.73	8.28	6.21	7.05	11.24	no	no	no	no	no	no	no	no	no
chrV	1165	12.15	16.26	20.03	18.21	17.13	11.35	14.83	13.39	14.39	13.01	9.9	11.98	16.25	13.75	9.91	2.04	2.45	3.86	4.23	4.55	1.61	1.51	2.8	2.65	1.57	17.43	16.04	21.1	7.43	10.35	7.93	8.42	9.79	no	no	no	no	no	no	no	no	no
chrV	1166	8.44	9.07	11.28	9.73	7.99	10.09	6.68	10.3	12.26	10.66	7.14	7.91	11.35	10.12	6	2.49	2.23	5.07	5.48	3.88	1.61	1.59	1.4	4.87	1.05	10.62	12	9.01	11.3	10.87	6.28	7.95	9.43	no	no	no	no	no	no	no	no	no
chrV	1167	7.36	10.14	12.27	11.89	6.28	9.91	7.08	9.53	12.18	9.04	8.98	8.99	9.42	12.05	8.78	1.63	3.35	2.64	3.02	3.36	1.84	1.32	1.87	2.21	1.57	11.09	13.02	14.46	8.25	7.25	8.97	8.62	8.7	no	no	no	no	no	no	no	no	no
chrV	1168	4.8	8.42	10.63	10.77	8.28	5.41	6.86	8.39	9.82	8.13	6.68	8.39	8.01	9.35	7.36	3.06	1.78	2.64	2.82	3.6	0.69	0.94	2.34	2.06	1.05	10.3	10	8.06	9.08	9.32	7.93	10.38	8.7	no	no	no	no	no	no	no	no	no
chrV	1169	7.68	9.18	13.08	10.03	9.71	6.85	7.53	9.98	10.93	11.39	6.91	11.08	9.89	10.35	7.36	3.06	2.01	3.86	3.83	3.12	2.31	2.46	2.34	3.1	0.79	7.66	10.57	13.52	11.55	11.39	9.31	8.03	13.42	no	no	no	no	no	no	no	no	no
chrV	1170	9.92	15.88	18.81	14.49	16.84	14.95	19.26	15.88	17.02	14.1	12.43	15.88	16.49	12.61	13.59	3.06	2.9	5.07	5.84	5.03	4.15	3.02	2.34	3.98	1.31	19.28	13.02	19.21	11.96	9.83	12.76	9.01	10.16	no	no	no	no	no	no	no	no	no
chrV	1171	14.39	14.92	18.4	14.86	16.27	15.13	16.38	10.66	15.64	14.82	14.05	14.98	16.25	10.77	12.74	3.26	2.45	5.88	4.03	4.79	1.84	1.32	2.8	4.42	2.1	15.05	16.99	18.73	10.73	15.53	8.62	8.62	9.07	no	no	no	no	no	no	no	no	no
chrV	1172	10.4	12.82	12.88	11.89	12.56	12.7	15.83	11.8	13.01	13.19	12.43	16.92	10.6	12.61	12.17	3.97	2.23	5.58	7.26	2.88	1.15	2.08	1.87	3.24	2.62	17.43	15.19	16.6	14.23	10.61	7.76	8.62	9.79	no	no	no	no	no	no	no	no	no
chrV	1173	13.38	13.52	11.86	11.7	13.8	12.25	18	15.5	14.37	12.05	11.17	12.08	17.82	13.49	14.77	2.65	3.87	5.21	5.34	4.79	1.61	1.32	1.87	4.45	2.36	14.57	10.79	18.69	7.98	10.35	9.08	9.99	8.7	no	no	no	no	no	no	no	no	no
chrV	1174	8.64	9.18	11.86	13.75	11.13	9.19	9.52	7.03	9.96	9.22	6.68	6.59	11.54	10.06	9.06	2.85	4.24	4.46	10.68	3.12	1.15	0.94	2.1	5.01	1.57	7.66	11.32	9.48	9.08	9.83	7.24	9.01	8.7	no	no	no	no	no	no	no	no	no
chrV	1175	6.4	10.52	10.63	12.63	6.57	6.49	7.97	8.17	8.99	8.86	5.76	7.49	8.72	10.35	6.23	4.89	1.34	3.65	8.06	3.6	0.92	1.13	2.34	7.67	2.62	10.3	9.44	9.96	7.43	7.25	5.52	10.58	9.79	no	no	no	no	no	no	no	no	no
chrV	1176	12.69	16.64	11.24	10.9	17.32	12.07	14.24	11.57	13.75	15.3	12.13	19.9	13.35	12	14.44	22.41	4.91	14.54	25.39	14.86	6.45	8.69	8.64	18.06	7.07	12.37	16.04	12.78	9.63	11.21	9.66	11	9.07	no	no	no	no	no	no	no	no	no
chrV	1177	15.67	12.53	14.92	11.7	15.56	14.23	17.04	14.75	13.98	15.18	11.17	15.73	11.31	14.88	13.87	53.58	29.67	45.86	48.87	49.74	23.17	33.06	35.85	44.38	14.67	15.71	14.63	14.94	8.25	16.82	12.07	9.6	10.52	no	no	no	no	no	no	no	no	no
chrV	1178	13.11	15.69	11.86	15.23	18.27	16.94	19.48	13.61	14.39	16.99	12.66	20.37	13.9	12.05	17.83	56.03	28.11	39.77	61.67	51.53	27.2	43.08	38.07	51.16	19.91	17.69	18.12	16.84	7.01	13.46	9.31	9.4	9.43	no	no	no	no	no	no	no	no	no
chrV	1179	8.32	9.12	9.81	10.16	10.56	10.33	13.06	11.42	13.7	11.02	10.13	9.99	13.9	8.76	12.74	13.51	14.35	11.67	33.12	6.07	3.07	10.83	4.9	18.82	2.36	10.39	12.14	15.73	10.31	5.69	9.31	10.64	10.16	no	no	no	no	no	no	no	no	no
chrV	1180	14.95	14.92	12.88	14.49	13.56	11.85	15.94	11.91	12.14	16.9	12.38	17.07	16.19	11.34	16.35	3.36	3.63	5.88	8.26	4.67	3	3.78	3.74	4.42	3.27	15.51	14.91	18.73	9.08	9.7	13.45	10.62	9.88	no	no	no	no	no	no	no	no	no
chrV	1181	8.48	8.89	10.02	7.62	12.42	9.37	14.28	12.93	11	8.49	8.86	9.29	11.19	9.57	8.78	4.18	3.9	3.45	6.05	3.48	2.54	1.13	4.32	3.61	1.83	15.45	10.38	11.74	10.52	9.83	6.38	8.13	10.7	no	no	no	no	no	no	no	no	no
chrV	1182	7.2	11	11.04	8.92	8.14	8.11	9.19	8.85	9.62	10.3	10.02	8.24	8.83	10.49	6.79	4.18	4.57	6.49	2.82	3.72	3.46	4.44	4.79	5.01	3.41	8.45	9.25	9.84	8.66	8.54	8.62	9.3	9.43	no	no	no	no	no	no	no	no	no
chrV	1183	12.26	14.03	16.9	12.94	13.8	9.25	13.58	12.86	11.3	11.75	15.27	16.23	12.33	15.09	9.91	3.84	2.57	5.17	3.93	2.68	1.69	1.51	2.45	4.37	2.1	11.62	13.75	16.91	8.04	6.12	9.31	11.33	10.88	no	no	no	no	no	no	no	no	no
chrV	1184	10.08	9.56	10.83	8.17	13.85	10.54	11.29	7.03	8.93	12.47	10.94	10.18	10.01	11.83	10.19	7.23	6.8	7.1	8.67	7.55	4.61	6.99	5.49	6.71	7.6	10.96	9.91	9.01	11.14	10.87	8.62	10.09	8.89	no	no	no	no	no	no	no	no	no
chrV	1185	3.2	4.36	3.88	6.5	4.81	5.86	5.87	5.9	6.8	7.62	5.72	3.89	6.12	5.81	5.52	4.89	7.92	6.64	6.45	5.15	6.22	5.48	5.96	6.12	3.93	5.45	5.28	4.54	7.22	5.43	7.07	9.2	8.41	no	no	no	no	no	no	no	no	no
chrV	1186	3.05	6.22	5.93	6.72	4	5.5	5.99	9.32	6.6	7.61	4.73	4.94	5.65	7.89	6.25	6.43	7.72	6.73	6.68	7.93	7.51	9.47	9.38	8.27	6.82	4.36	5.29	4.98	9.92	9.32	6.72	8.53	10.88	no	no	no	no	no	no	no	no	no
chrV	1187	3.2	6.5	4.91	2.97	6.85	6.49	3.54	5.22	4.7	5.78	4.14	3.3	2.83	5.1	6.23	6.52	9.37	10.75	9.47	9.59	8.76	10.58	6.31	9.44	7.07	2.11	4.91	1.19	7.43	7.25	10.69	11.36	10.52	no	no	no	no	no	no	no	no	no
chrV	1188	4.48	4.78	5.72	8.17	8.28	5.41	6.86	3.86	6.64	4.7	6.22	3.89	5.65	5.81	5.38	5.91	11.6	8.12	4.64	8.63	7.84	9.07	7.47	9.73	4.98	1.06	3.77	1.9	6.19	7.25	10.35	9.2	7.25	no	no	no	no	no	no	no	no	no
chrV	1189	3.78	4.56	4.37	5.5	5.9	5.38	3.98	5.22	3.43	3.95	3.69	4.38	3.66	5.01	3.34	4.2	7.57	4.61	7.63	8.43	5.03	7.21	6	5.9	6.52	2.91	4.36	2.56	5.61	6.3	5.71	8.05	8.34	no	no	no	no	no	no	no	no	no
chrV	1190	7.71	6.48	5.17	5.34	7.72	7.84	5.71	6.8	6.35	7.63	7.1	7.3	5.65	6.85	8.79	5.61	9.12	7.8	9.38	9.3	9.14	7.72	7.3	8.96	8.34	2.92	5.26	3.73	9.74	5.75	10.18	9.02	9.55	no	no	no	no	no	no	no	no	no
chrV	1191	2.5	5.55	2.37	4.38	5.52	5.18	3.85	4.72	5.32	6.13	5.38	5.37	4.27	4.35	4.52	4.34	5.15	5.26	7.06	5.11	8.49	5.59	4.89	7.22	4.88	2.1	4.61	4.2	9.44	8.12	7.32	8.36	8.39	no	no	no	no	no	no	no	no	no
chrV	1192	1.28	3.83	1.64	4.46	1.71	2.7	1.77	2.95	4.01	2.35	2.07	2.7	1.65	4.39	3.4	7.54	9.82	7.1	9.47	7.67	10.37	9.07	9.58	10.62	4.45	1.32	2.64	0.71	8.25	4.66	7.24	6.85	5.8	no	no	no	no	no	no	no	no	no
chrV	1193	2.24	5.93	6.54	8.17	3.14	7.03	7.53	6.35	10.65	3.8	4.61	5.09	4.71	8.5	5.94	12.63	10.04	9.74	13.5	15.1	10.83	11.15	9.81	17.99	8.91	1.58	5.47	3.08	7.84	11.39	8.28	9.6	12.33	no	no	no	no	no	no	no	no	no
chrV	1194	1.31	5.17	3.09	5.02	2.28	7.07	4.81	5.5	6.39	4.36	4.71	4.22	4.12	5.34	5.38	9.84	11.62	11.13	11.45	9.64	14.96	11.09	11.26	14.98	8.24	1.2	2.22	1.93	7.86	10.66	10.55	7.96	9.02	no	no	no	no	no	no	no	no	no
chrV	1195	4.32	3.71	3.23	5.41	5.02	4.44	4.44	4.29	4.11	4.52	3.53	5.41	3.8	4.59	5.88	19.5	14.89	13.94	14.05	15.67	20.18	14.15	17.37	18.53	25.75	2.69	3.49	2.81	8.37	9.19	10.17	10.17	11	no	no	no	no	no	no	no	no	no
chrV	1196	1.6	3.16	2.04	5.02	2.57	4.32	3.98	5.79	4.57	5.42	4.37	4.19	3.42	5.74	3.4	22.92	24.21	16.94	15.32	19.89	23.51	24.47	20.2	20.35	41	1.32	2.55	1.66	10.93	8.02	10	9.3	8.7	no	no	no	no	no	no	no	no	no
chrV	1197	5.74	6.05	5.87	4.18	4.04	6.47	3.9	5.15	4.58	7.6	7.58	4.27	5.39	6.28	6.54	19.14	29.17	9.7	13.23	35.35	25.71	26.71	14.12	17.42	34.38	4.89	3.7	2.86	9.18	10.08	8.38	9.62	8.81	no	no	no	no	no	no	no	no	no
chrV	1198	21.43	10.52	8.59	8.17	13.13	19.1	14.17	9.53	7.61	14.46	22.1	15.88	12.48	8.93	12.45	12.84	24.99	10.15	18.34	37.87	20.52	20.78	10.74	14.6	23.84	8.45	7.74	5.93	7.84	7.76	10	10.77	7.25	no	no	no	no	no	no	no	no	yes
chrV	1199	44.84	24.97	21.14	15.82	33.46	30.58	24.41	16.85	14.17	34.22	46.43	26.59	20.48	14.23	36.38	15.27	43.08	9.72	35.88	37.12	20.88	36.45	6.83	17.01	17.44	18.9	16.19	17.77	6.32	5.79	8.07	7.98	10.38	no	no	no	no	no	no	yes	yes	yes
chrV	1200	36.23	16.86	16.61	10.74	26	23.86	20.73	12.16	13.63	24.26	32.58	20.41	15.19	12.14	22.64	55.01	108.4	37.07	64.09	77.69	55.28	108.88	32.18	61.91	86.28	18.19	13.42	15.96	10.44	14.89	9.24	7.21	10.61	no	no	no	no	no	no	yes	yes	yes
chrV	1201	21.53	15.77	7	6.62	18.76	14.38	9.65	7.49	6.62	13.89	18.91	13.74	6.83	6.13	17.24	44.56	73.3	20.02	29.91	45.33	44.75	71.4	23.99	30.38	65.99	8.31	7.88	7.1	8.72	6.24	11.1	8.77	9.81	no	no	no	no	no	no	no	no	yes
chrV	1202	104.79	27.65	30.23	20.28	81.37	29.37	24.35	26.87	17.75	73.3	43.75	27.85	24.38	17.1	96.37	52.66	60.96	34.4	42.97	67.89	58.15	55.33	38.01	48.09	69.03	30.95	22.87	22.64	18.24	8.03	19.02	17.23	20.3	no	no	no	yes	yes	yes	yes	yes	yes
chrV	1203	109.83	27.12	31.51	22.46	89.12	31.22	22.96	28.27	20.05	76.29	43.64	28.65	26.46	18.52	104.99	51.04	57.31	37.24	44.71	72.48	58.8	57.95	39.86	53.2	71.38	32.59	24.43	25.84	19.84	7.75	20.22	19.79	20.29	no	no	no	yes	yes	yes	yes	yes	yes
chrV	1204	80.3	28.14	18.12	15.67	62.81	35.46	25.63	17.93	15.3	54.75	52.47	40.42	17.62	13.66	63.11	58.69	58.96	26.73	38.09	37.98	63.53	52.21	23.01	35.28	43.74	24.78	15.22	20.82	11.3	8.63	12.14	14.09	11.71	no	no	no	yes	yes	yes	yes	yes	yes
chrV	1205	48.62	26.4	15.81	10.16	44.73	35.1	26.23	15.77	12.52	44.31	46.36	37.64	16.88	12.8	53.92	54.81	74.48	31.89	34.3	43.15	67.46	65.85	29.31	33.49	38.77	17.39	12.33	16.24	12.86	7.25	11.67	8.58	8.1	no	no	no	no	no	yes	yes	yes	yes
chrV	1206	10.56	7.08	7.97	7.06	7.85	9.73	5.76	4.76	5.88	11.3	9.67	8.24	8.13	5.17	9.06	25.77	37.26	14.61	16.22	19.54	17.98	32.69	11.79	18.58	21.61	3.3	3.4	2.13	9.08	9.06	8.62	10.28	9.43	no	no	no	no	no	no	no	no	no
chrV	1207	2.67	4.4	4.91	2.79	2.9	6.13	4.54	3.52	3.6	2.35	4.14	5.24	2.71	5.31	4.53	34.43	32.42	26.99	15.22	29.48	41.03	33.06	32.81	29.54	62.87	2.11	3.11	2.02	9.49	12.94	10.69	10.18	12.88	no	no	no	no	no	no	no	no	no
chrV	1208	4.16	6.7	4.09	5.57	6	7.03	4.65	4.08	5.54	5.42	5.53	4.79	4.71	6.52	5.38	32.4	35.03	23.74	35.47	39.79	51.87	35.14	29.43	37.45	31.96	3.17	3.4	1.19	7.84	8.8	7.59	9.2	11.97	no	no	no	no	no	no	no	no	no
chrV	1209	3.52	5.55	2.04	6.32	3.43	5.95	3.98	3.63	4.43	4.88	3.91	3.59	3.77	4.96	3.4	16.3	15.84	14	18.54	17.26	24.2	21.73	18.22	18.28	14.67	3.7	2.26	0.95	9.08	4.66	7.93	11.16	8.7	no	no	no	no	no	no	no	no	no
chrV	1210	2.88	6.5	2.86	3.34	6.28	5.11	4.65	4.31	4.43	3.98	3.53	3.99	2.59	3.97	4.81	5.5	10.26	6.7	7.86	7.51	8.76	5.67	7.71	10.91	4.72	1.85	3.02	1.9	10.31	6.73	5.86	11.55	8.7	no	no	no	no	no	no	no	no	no
chrV	1211	1.92	1.91	0.41	1.86	0.29	2.28	1.55	2.27	1.94	1.63	2	1.1	1.65	1.7	1.7	3.46	4.46	2.23	4.43	5.19	3.92	3.97	2.8	3.54	2.36	0.79	0.38	0.47	3.71	6.21	5.52	5.88	4.72	no	no	no	no	no	no	no	no	no
chrV	1212	2.24	4.21	2.86	6.32	4	5.41	5.76	3.18	6.64	2.89	2.76	2.4	2.12	5.95	4.81	6.52	10.49	4.87	8.87	7.67	6.92	9.07	5.14	6.34	6.02	1.06	1.89	0.71	7.01	5.69	9.31	8.23	12.69	no	no	no	no	no	no	no	no	no
chrV	1213	2.88	2.68	2.45	4.46	1.43	3.42	3.76	5.22	3.32	1.08	4.14	3.59	2.36	4.68	1.7	4.89	7.59	5.28	6.45	7.67	8.3	11.9	7.01	6.93	7.07	1.32	1.7	0.95	7.84	5.69	7.24	8.62	7.62	no	no	no	no	no	no	no	no	no
chrV	1214	4.16	5.36	2.86	4.09	2.85	4.68	4.43	7.71	4.15	2.89	3.68	5.69	5.42	6.38	3.96	9.37	15.84	9.13	11.69	10.79	15.21	17.76	9.58	13.12	11.26	2.11	4.15	1.19	7.84	6.73	7.24	8.81	10.16	no	no	no	no	no	no	no	no	no
chrV	1215	3.92	7.55	6.33	9.5	6.5	8.93	8.97	8.56	10.41	5.94	5.27	5.36	7.38	9.11	5.2	10.47	16.62	10.49	15.2	11.86	14.49	14.7	8.97	14.87	10.48	4.39	8.5	4.2	12.58	13.17	10.49	11.77	13.71	no	no	no	no	no	no	no	no	no
chrV	1216	3.83	8.53	6.4	10.09	6.06	9.03	9.07	10.23	10.89	6.32	6.14	5.54	7.37	9.42	5.9	10.48	15.57	10.04	16.5	12.75	13.2	14.79	10.78	14.32	10.08	5.3	9.63	4.41	13.29	14.52	10.92	13.01	14.44	no	no	no	no	no	no	no	no	no
chrV	1217	3.99	8.67	5.59	8.01	4.91	7.86	9.36	10.93	10.67	6.14	6.7	5.79	7.49	8.56	6.59	9.15	12.84	9.63	13.72	13.63	12.25	13.62	11.96	14.42	9.48	4.74	9.72	3.67	12.15	11.83	10.84	12.6	14.24	no	no	no	no	no	no	no	no	no
chrV	1218	3.29	7.08	5.81	7.32	5	6.52	8.02	8.31	5.16	5.22	5.46	6.08	9.28	9.01	2.97	7.18	12.67	11.6	12.21	15.04	14.38	15.27	8.57	11.04	9.12	3	5.46	4.79	9.28	11.72	9.14	9.42	17.7	no	no	no	no	no	no	no	no	no
chrV	1219	2.88	8.23	7.77	4.46	5.71	8.83	4.87	6.13	6.09	6.87	4.61	6.29	8.95	8.93	4.53	15.28	19.19	15.62	15.52	15.34	19.13	17.57	22.89	18.73	15.19	2.9	6.23	2.61	7.01	9.32	11.38	9.99	10.52	no	no	no	no	no	no	no	no	no
chrV	1220	5.77	5.95	8.18	6.75	4.57	9.38	9.33	9.68	7.86	9.07	4.72	6.74	6.85	7.28	7.04	24.05	28.78	22.4	28.1	24.08	20.94	31.23	17.25	25.91	16.11	3.84	4.61	4.41	10.79	7.25	12.85	12.05	13.78	no	no	no	no	no	no	no	no	no
chrV	1221	8.16	10.56	9	9.72	9.14	10.54	8.04	9.34	10.98	7.99	11.55	10.63	8.72	7.28	8.54	6.67	7.27	5.88	10.15	6.23	4.23	4.38	4.76	7.06	3.71	10.08	9	11.3	9.08	9.83	12.53	9.4	10.16	no	no	no	no	no	no	no	no	no
chrV	1222	9.92	7.84	8.59	9.29	9.99	6.49	9.08	10.44	11.49	7.41	8.06	11.08	8.24	8.79	8.78	6.32	7.36	5.07	10.68	6.47	1.84	5.29	3.97	6.93	3.93	11.36	10.57	13.99	9.9	6.21	8.28	9.4	10.16	no	no	no	no	no	no	no	no	no
chrV	1223	8.19	5.89	9.47	7.09	7.42	6.67	8.8	9.3	7.99	6.74	8.43	7.08	8.72	9.11	8.63	9.79	13.46	10.36	10.62	10.12	6.45	12.28	4.82	12.54	7.2	12.34	9.27	9.27	10.73	6.21	9.35	9.61	11.44	no	no	no	no	no	no	no	no	no
chrV	1224	8.32	9.56	13.9	11.15	8.85	9.37	13.06	12.25	14.25	10.84	11.74	9.29	11.07	11.48	9.06	7.54	12.27	10.55	9.27	10.31	12.91	8.88	8.64	11.35	9.17	14.79	15.1	17.07	10.31	9.83	8.97	10.58	10.52	no	no	no	no	no	no	no	no	no
chrV	1225	10.56	10.71	15.95	10.4	10.28	10.81	14.61	12.48	13.01	12.29	11.28	10.78	16.02	12.19	9.62	7.74	16.06	10.55	11.89	8.39	14.29	10.77	8.41	10.62	9.17	19.28	13.97	13.52	10.31	11.39	7.59	9.4	10.16	no	no	no	no	no	no	no	no	no
chrV	1226	8.32	10.14	15.13	8.92	5.71	8.83	8.63	9.76	11.07	10.48	9.21	9.89	9.89	10.2	6.51	9.58	9.59	9.94	10.48	10.79	14.52	8.5	10.74	10.47	11.26	13.2	9.25	10.2	5.36	10.87	9.66	7.83	8.34	no	no	no	no	no	no	no	no	no
chrV	1227	10.81	12.27	14.31	13.69	13.09	14.25	10.76	10.12	15.5	11.93	11.68	16.07	10.23	12.34	15.23	8.69	9.76	8.19	9.52	6.41	9.85	12.89	7.04	9.6	8.66	16.24	14.29	12.14	8.95	6.81	8.43	9.78	7.37	no	no	no	no	no	no	no	no	no
chrV	1228	6.72	14.16	10.22	8.55	9.42	8.29	8.63	12.02	6.92	10.3	10.13	13.18	10.36	11.9	10.76	11	5.8	11.97	10.08	6.95	9.68	10.39	7.71	9.73	9.95	8.45	13.78	12.8	8.25	7.25	13.79	10.58	10.88	no	no	no	no	no	no	no	no	no
chrV	1229	7.68	11.86	9.4	10.77	9.42	7.75	11.07	10.21	8.44	9.22	10.36	8.09	11.31	9.92	8.49	10.59	9.82	9.13	6.85	5.75	8.53	12.28	8.17	7.37	8.64	12.68	12.27	13.04	7.43	11.9	8.28	9.79	8.34	no	no	no	no	no	no	no	no	no
chrV	1230	11.51	15.11	11.04	13.38	14.27	13.15	13.28	11.8	14.25	15.72	17.5	15.88	14.84	14.74	13.3	10.59	8.48	7.31	7.46	5.27	5.99	10.39	6.07	9.44	9.43	16.37	16.61	14.46	10.31	12.94	9.66	11.16	9.43	no	no	no	no	no	no	no	no	no
chrV	1231	13.11	12.24	12.27	13.38	9.71	12.97	11.07	8.85	9.82	13.55	14.51	12.88	14.6	13.61	10.19	11.21	6.25	10.96	10.68	7.67	12.68	11.53	8.17	6.05	11	13.2	10.19	15.41	10.73	7.76	11.38	7.44	8.7	no	no	no	no	no	no	no	no	no
chrV	1232	12.47	7.65	7.77	12.63	14.56	8.65	12.17	9.53	10.79	10.66	11.28	9.59	10.84	8.36	12.17	8.56	10.26	8.12	6.65	7.67	10.83	10.96	12.85	11.94	11.53	9.51	14.16	12.8	8.25	9.32	8.62	8.62	11.24	no	no	no	no	no	no	no	no	no
chrV	1233	11.28	15.56	9.99	14.61	17.56	15.2	16.09	10.5	12.07	12.1	14.12	17.05	12.15	12.48	12.39	9.48	12.09	8.03	9.96	10.59	11.14	8.41	5.25	10.01	9.78	15.45	15.37	15.05	9.56	11.53	9.39	8.98	9.85	no	no	no	no	no	no	no	no	no
chrV	1234	8	7.17	12.06	7.43	10.56	12.88	11.1	8.51	12.71	10.93	9.44	11.13	10.6	11.22	12.31	10.19	9.48	7.71	6.35	8.87	9.95	11.97	5.37	7.91	13.62	10.17	12.43	14.38	9.9	7.51	12.59	10.67	14.73	no	no	no	no	no	no	no	no	no
chrV	1235	8.32	7.84	12.27	10.03	6.57	9.55	10.85	11.12	10.65	7.95	7.83	10.48	9.42	10.49	7.08	9.78	7.36	6.9	7.66	9.11	6.92	7.18	4.67	6.93	6.81	9.77	10.38	7.59	7.43	8.8	4.48	11.75	9.43	no	no	no	no	no	no	no	no	no
chrV	1236	8.96	14.92	11.04	13	11.13	10.45	9.96	12.02	12.59	11.57	12.66	15.88	14.6	14.31	8.78	7.74	8.03	6.29	4.43	7.43	4.61	6.61	3.04	6.05	3.67	13.2	12.46	14.94	6.6	5.18	9.31	9.79	14.87	no	no	no	no	no	no	no	no	no
chrV	1237	4.52	9.58	12.72	12.3	6.98	9.11	8.57	10.97	9.08	8.03	10.19	9.65	9.7	9.53	8.58	4.73	4.49	6.52	5.49	6.05	2.79	5.5	5.61	4.44	4.34	8.54	10.4	12.59	9.25	11.95	8.03	10.91	7.74	no	no	no	no	no	no	no	no	no
chrV	1238	5.76	7.08	6.95	10.77	6.57	6.49	11.29	8.85	10.79	6.33	7.83	7.19	8.95	8.79	5.94	2.85	4.46	4.67	6.05	3.84	2.31	3.97	3.5	2.51	2.88	11.36	7.17	9.48	11.14	9.32	7.93	6.66	7.98	no	no	no	no	no	no	no	no	no
chrV	1239	7.04	11.67	15.13	15.23	7.99	9.19	11.95	11.8	14.94	8.49	9.44	11.08	12.25	12.19	12.45	4.89	7.14	6.49	7.46	5.03	4.15	6.05	3.27	4.13	4.19	13.47	12.65	11.86	12.79	7.76	10.69	9.2	11.97	no	no	no	no	no	no	no	no	no
chrV	1240	8.96	11.09	13.49	9.29	11.13	8.65	9.74	11.12	13.56	9.94	10.13	7.49	10.6	10.91	7.36	5.5	4.69	5.48	5.04	8.87	4.38	4.91	3.5	5.01	3.93	14.79	11.89	9.48	6.6	11.9	11.73	12.14	8.34	no	no	no	no	no	no	no	no	no
chrV	1241	9.6	8.61	10.22	11.52	6.57	8.11	7.53	10.21	12.59	9.58	5.53	11.68	10.6	12.47	8.21	4.89	4.69	6.7	3.43	2.64	4.38	4.16	3.74	3.98	4.19	11.88	13.02	10.67	11.55	8.8	12.41	9.4	9.07	no	no	no	no	no	no	no	no	no
chrV	1242	8.64	12.63	19.63	13	9.42	8.65	17.71	11.8	16.05	14.1	13.36	12.58	16.49	12.33	15.57	4.28	4.91	5.88	6.45	4.79	2.31	4.72	3.27	5.31	2.62	18.49	15.48	18.02	6.19	10.35	11.73	8.03	9.43	no	no	no	no	no	no	no	no	no
chrV	1243	5.44	9.76	9	10.77	9.99	9.01	10.85	10.21	11.07	10.3	9.44	6.89	12.01	8.08	9.06	2.85	1.12	5.07	3.22	3.12	2.31	6.24	1.63	2.65	3.14	12.94	8.49	9.96	6.6	6.73	12.07	8.62	7.98	no	no	no	no	no	no	no	no	no
chrV	1244	5.76	12.63	7.36	6.69	10.56	9.73	11.07	10.89	13.7	11.21	10.82	10.48	15.31	13.18	11.32	3.67	2.68	5.28	5.24	3.84	2.54	2.08	2.1	3.39	1.31	16.9	12.27	13.28	5.36	4.66	7.24	10.58	12.69	no	no	no	no	no	no	no	no	no
chrV	1245	9.28	10.58	9.4	9.72	9.55	6.35	7.89	12.25	9.67	8.28	8.32	6.73	8.94	8.7	6.56	3.78	3.34	4.18	1.85	4.46	1.43	2.28	2.53	2.14	2.66	10.39	9.16	10.48	9.13	6	11.56	7.89	10.46	no	no	no	no	no	no	no	no	no
chrV	1246	11.46	12.59	13.03	13.78	13.17	11.21	12.99	12.5	14.57	12.4	12.43	13.83	13.86	12.04	9.52	2.71	3.95	5.75	9.88	5.37	3.17	4.55	2.78	5.81	2.39	15.37	14.02	13.61	12.69	8.44	10.76	9.84	10.86	no	no	no	no	no	no	no	no	no
chrV	1247	4.8	8.99	6.95	11.52	8.56	6.67	8.63	10.21	8.72	9.76	7.37	6.59	7.77	9.07	6.79	1.83	1.56	5.07	2.42	2.4	2.31	3.4	3.04	4.13	1.05	7.39	9.44	9.72	9.08	10.87	8.97	8.23	7.98	no	no	no	no	no	no	no	no	no
chrV	1248	4.16	10.14	7.77	8.92	8.56	8.29	8.41	8.39	8.44	8.31	5.99	7.79	8.72	9.21	6.51	3.06	2.68	4.26	3.22	4.07	2.77	1.89	4.67	2.51	2.36	9.77	10.38	7.11	8.66	10.35	8.28	9.6	8.7	no	no	no	no	no	no	no	no	no
chrV	1249	6.4	12.24	15.95	8.55	8.85	10.81	9.52	14.52	11.62	11.39	9.67	10.18	11.31	11.48	9.91	3.67	2.68	5.68	3.22	3.36	2.77	0.57	2.34	2.8	1.57	18.22	16.99	13.52	11.55	11.39	12.41	11.36	10.88	no	no	no	no	no	no	no	no	no
chrV	1250	10.4	12.24	14.51	11.98	12.85	9.73	10.07	11.23	12.8	10.48	10.02	11.16	12.95	9.71	8.21	3.11	1.56	4.11	3.48	3.24	3.69	2.83	3.04	2.84	1.05	13.27	17.22	12.75	9.8	7.89	8.1	8.67	11.06	no	no	no	no	no	no	no	no	no
chrV	1251	10.87	8.42	12.27	15.23	4.85	9.19	12.62	9.76	10.52	10.12	8.75	8.09	8.95	11.34	7.64	2.24	2.45	4.46	4.03	1.92	2.77	3.4	3.5	3.83	2.1	10.83	11.14	8.77	11.55	8.28	9.66	8.03	10.52	no	no	no	no	no	no	no	no	no
chrV	1252	7.36	10.9	11.86	11.52	10.28	10.45	13.95	10.66	12.73	9.4	8.29	11.98	11.54	9.21	9.06	3.06	2.01	5.48	4.23	3.12	1.84	1.89	1.63	2.51	1.83	12.94	12.08	13.75	10.31	8.28	5.17	7.64	10.16	no	no	no	no	no	no	no	no	no
chrV	1253	8	12.15	12.47	12.07	11.13	8.02	7.53	12.93	13.28	10.48	7.6	8.39	9.07	10.98	7.78	2.55	2.01	4.06	3.93	2.4	1.38	2.27	2.69	1.47	1.05	14.66	10.38	14.11	7.43	8.8	7.93	9.3	8.16	no	no	no	no	no	no	no	no	no
chrV	1254	8.59	12.79	13	10.4	11.84	9.35	12.87	12.71	12.71	10.27	8.41	10.87	14.5	11.63	9.37	3.26	6.37	4.92	5.56	7.81	5.17	3.73	5.35	6.01	3.89	13.18	12.45	12.05	9.68	7.5	9.45	7.72	10.43	no	no	no	no	no	no	no	no	no
chrV	1255	7.51	8.38	10.68	6.36	7.44	8.33	10.22	7.73	7.86	6.54	6.56	8.02	7.87	7.47	7.52	2.18	3.57	3.6	3.65	5.38	4.47	2.98	5.29	4.34	2.87	7.87	8.39	8.36	5.05	5.06	4.6	4.88	6.3	no	no	no	no	no	no	no	no	no
chrV	1256	12.06	13.72	16.05	12.2	11.88	13.51	15.91	12.7	12.86	11.41	10.07	14.32	13.73	13.49	11.72	3.52	8.17	7.75	7.91	13.83	10.7	5.59	12.49	10.88	8.24	13.35	12.99	13.13	9.01	7.83	9.31	8.07	11.54	no	no	no	no	no	no	no	no	no
chrV	1257	6.39	11.5	12.78	9.18	9.44	9.5	11.68	11.49	12.51	8.26	8.83	9.45	10.16	12.72	10.53	3.2	8.44	6.48	9.34	14.63	11.3	7.47	11.97	10.65	8.41	10.22	10.53	10.65	8.13	9.14	8.26	10.62	10.81	no	no	no	no	no	no	no	no	no
chrV	1258	8.42	11.18	9.18	12.53	10.4	10.24	10.72	10.64	13.12	11.67	9.72	8.9	10.68	11.3	8.6	4.37	8.49	7.36	10.99	13.49	11.08	5.64	10.45	11.04	7.41	11.37	10.88	13.07	9.63	9.22	10.18	9.19	10.52	no	no	no	no	no	no	no	no	no
chrV	1259	8.53	10.63	9.34	10.43	9.9	9.5	8.55	7.15	10.96	9.23	7.45	7.02	8.9	9.42	6.49	2.43	3.15	6.1	4.93	5.3	2.82	1.74	3.61	4.67	2.93	7	9.01	10.06	9.15	9.25	8.77	5.81	9.57	no	no	no	no	no	no	no	no	no
chrV	1260	10.89	12.1	15.15	9.85	13.86	10.73	12.9	12.14	10.86	9.27	11.02	11.69	12.32	10.58	12.05	6.84	6.23	7.55	9.48	8.46	5.28	4.28	5.33	10.62	3.1	15.32	11.43	12.37	11.43	9.07	11.68	11	7.73	no	no	no	no	no	no	no	no	no
chrV	1261	3.52	5.36	4.91	4.09	3.71	4.5	4.21	6.13	4.7	3.61	4.14	8.39	4.71	6.52	5.66	35.04	30.79	19.48	50.39	20.61	30.66	35.52	26.39	42.61	17.81	3.96	6.23	3.08	4.54	12.42	12.76	10.77	10.88	no	no	no	no	no	no	no	no	no
chrV	1262	1.28	4.97	5.72	8.17	2.28	8.83	5.76	6.81	7.06	3.07	2.76	4.79	4.24	7.23	4.81	136.1	92.36	106.53	74.77	99.47	133.47	114.12	132.42	100.85	106.35	2.11	3.77	1.9	13.61	7.76	14.48	9.6	9.07	no	no	no	no	no	no	no	no	no
chrV	1263	0.64	2.49	5.72	5.2	2	5.04	3.1	6.13	6.92	4.16	4.61	3.89	7.3	5.67	4.81	62.35	45.74	45.45	39.7	60.4	89.67	53.47	75.2	62.37	99.54	2.9	3.02	1.42	13.61	14.49	16.21	12.14	10.88	no	no	no	no	no	no	no	no	no
chrV	1264	0.96	1.53	2.45	5.94	2.28	3.42	1.33	3.63	3.87	2.35	2.3	1.8	4.71	5.24	2.26	31.38	16.73	25.16	10.28	35.47	37.57	19.08	43.21	22.85	53.96	2.64	2.26	2.13	9.08	9.32	12.07	9.2	10.88	no	no	no	no	no	no	no	no	no
chrV	1265	3.97	6.96	5.41	9.08	7.96	6.98	12.35	7.59	7.37	5.7	8.43	10.62	5.06	7.35	11.72	12.53	5.24	5.82	10.62	6.62	4.72	3.91	7.11	7.24	7.96	8.34	6.84	8.93	8.83	11.69	9.32	8.33	10.87	no	no	no	no	no	no	no	no	no
chrV	1266	9.6	8.61	8.59	12.63	9.42	8.47	9.74	11.12	9.55	9.76	5.07	10.78	8.72	9.78	10.19	7.54	5.58	6.49	5.44	4.31	5.3	5.29	4.2	8.26	5.76	13.73	11.7	10.91	11.14	15.53	10.35	12.14	11.97	no	no	no	no	no	no	no	no	no
chrV	1267	4.32	9.26	4.69	6.08	7.42	9.92	8.24	10.9	7.6	5.93	7.99	7.05	10.85	9.71	7.68	7.26	3.4	6.02	8.97	6.16	5.19	5.84	6.67	6.17	4.56	13.96	8.47	10.12	7.19	10.15	8.35	9.23	10.67	no	no	no	no	no	no	no	no	no
chrV	1268	13.43	9.76	6.54	9.78	11.42	8.83	13.06	8.85	14.25	7.77	7.83	13.18	8.72	8.5	10.19	8.15	4.69	6.9	9.61	8.95	4.84	4.16	6.54	9.78	5.76	14.79	10.38	16.95	9.28	7.76	9.66	10.77	10.52	no	no	no	no	no	no	no	no	no
chrV	1269	7.68	10.95	9	10.86	7.49	10.81	10.18	12.57	11.35	8.35	8.61	8.39	10.29	9.27	12.74	8.4	8.7	6.29	8.06	4.85	7.94	5.48	6.07	7.81	6.87	12.94	10.04	15.47	9.9	12.94	10.14	8.81	11.61	no	no	no	no	no	no	no	no	no
chrV	1270	11.19	12.43	12.27	11.15	9.42	8.83	13.06	11.57	12.59	10.66	9.21	14.38	11.07	9.21	11.32	9.58	12.27	8.73	12.7	8.87	5.53	11.9	9.34	10.17	8.38	12.68	11.32	11.62	9.9	8.28	8.62	8.23	10.52	no	no	no	no	no	no	no	no	no
chrV	1271	9.92	9.18	8.59	11.15	11.7	9.19	10.4	10.89	8.16	8.31	6.91	11.08	13.19	8.36	8.78	2.44	5.35	5.48	7.86	4.55	1.84	5.48	2.8	3.83	1.05	11.36	13.97	12.09	8.66	7.76	8.62	9.2	10.16	no	no	no	no	no	no	no	no	no
chrV	1272	8	12.82	13.9	8.17	10.85	13.33	12.4	10.66	11.9	15.18	10.82	8.99	13.9	13.04	8.49	3.46	2.23	6.7	3.63	4.31	1.38	2.65	2.34	3.24	1.83	13.73	13.59	12.09	12.38	10.35	10.35	12.34	12.33	no	no	no	no	no	no	no	no	no
chrV	1273	6.63	9.31	10.79	8.01	9.89	7.83	9.13	9.47	8.57	8.89	8.41	9.99	8.64	7.85	4.74	2.78	2.33	1.67	4.88	3.91	1.44	2.72	1.33	3	1.44	10.95	9.59	14.26	4.85	6.01	7.09	6.79	5.26	no	no	no	no	no	no	no	no	no
chrV	1274	29.72	24.37	18.61	18.38	18.63	21.47	21.66	19.71	18.63	20.88	19.04	25.53	19.74	19.24	16.23	4.29	4.88	8.7	7.62	5.1	2.92	3.31	5.6	5.42	2.42	24.06	21.58	22.5	15.09	11.51	14.41	12.05	12.42	no	no	no	no	no	no	no	no	no
chrV	1275	9.92	9.76	9.4	13.75	11.42	9.19	11.51	10.21	9.69	7.41	9.21	11.08	9.19	9.5	9.62	3.26	6.25	6.29	4.23	5.75	2.07	4.16	4.44	5.16	1.57	8.98	12.83	9.25	11.14	5.18	8.97	6.27	9.79	no	no	no	no	no	no	no	no	no
chrV	1276	11.83	9.56	13.49	5.94	10.85	8.65	9.74	10.21	8.99	7.77	10.59	9.59	11.07	7.65	9.91	9.78	11.16	11.36	11.69	10.07	7.84	9.26	10.98	7.67	6.29	8.71	9.25	10.91	7.01	8.28	7.93	8.81	11.61	no	no	no	no	no	no	no	no	no
chrV	1277	11.51	11.29	12.67	8.17	16.84	11.35	10.63	10.89	11.62	11.93	8.06	9.29	10.6	10.06	7.08	7.95	13.83	9.54	10.88	9.35	9.45	7.75	9.11	7.81	4.98	15.32	8.87	13.52	5.78	8.8	12.07	9.6	8.34	no	no	no	no	no	no	no	no	no
chrV	1278	10.65	8.15	11.28	13.32	11.48	8.59	12.18	12.61	10.43	9.83	11.78	11.16	9.5	13.05	9.59	11.38	8.67	8.89	11.95	11.66	10.18	10.97	13.67	11.77	9.74	15.73	10.4	12.61	10.77	9.03	11.86	8.77	11.32	no	no	no	no	no	no	no	no	no
chrV	1279	9.92	11.09	10.22	7.06	10.56	13.15	16.38	13.84	12.32	13.37	12.2	15.28	12.25	10.63	11.04	9.17	16.29	12.99	15.12	7.19	7.61	9.26	13.31	10.03	8.38	17.43	14.91	18.02	8.66	7.76	11.73	9.99	9.07	no	no	no	no	no	no	no	no	no
chrV	1280	12.15	11.48	16.35	15.98	15.13	11.35	16.16	13.84	12.18	15.72	13.12	11.98	13.19	14.46	18.4	11	9.15	7.71	9.07	8.39	9.91	11.15	12.14	10.91	4.98	14.52	11.51	17.55	7.43	5.18	11.38	11.36	9.79	no	no	no	no	no	no	no	no	no
chrV	1281	10.56	14.54	15.95	11.89	11.13	14.23	11.95	9.08	11.9	13.19	11.51	12.58	14.6	12.9	13.59	6.32	12.72	12.78	10.28	8.63	11.99	9.45	12.61	14.15	7.6	16.37	10.57	12.33	11.14	15.01	11.38	11.55	10.88	no	no	no	no	no	no	no	no	no
chrV	1282	13.11	13.39	22.9	14.49	15.13	16.76	15.27	12.02	11.07	14.64	14.51	17.07	12.95	12.19	16.42	7.95	9.37	12.99	9.88	5.51	6.92	7.56	13.08	9.73	7.33	15.84	17.93	14.23	7.84	9.32	10.35	9.01	13.42	no	no	no	no	no	no	no	no	no
chrV	1283	11.19	11.29	8.18	12.26	9.99	13.51	10.63	10.21	13.7	10.66	14.97	11.98	13.9	13.18	16.98	9.37	7.81	11.77	8.06	7.67	5.76	6.99	10.28	5.01	4.19	16.11	9.25	16.36	11.55	13.46	13.79	9.6	12.33	no	no	no	no	no	no	no	no	no
chrV	1284	8	7.46	8.59	9.29	8.56	8.65	10.85	8.39	9.55	7.59	10.13	12.58	7.07	8.65	9.34	8.56	8.03	9.74	6.85	8.87	6.92	4.72	10.28	7.81	3.93	10.56	9.06	9.72	7.01	9.83	10.35	9.99	8.7	no	no	no	no	no	no	no	no	no
chrV	1285	8	5.93	7.77	7.43	6.28	6.31	5.53	5.45	6.78	4.7	5.3	8.69	5.65	7.65	6.79	6.93	4.69	6.49	8.87	6.47	3.23	6.05	8.87	6.49	3.93	7.13	5.28	9.25	12.79	8.28	9.31	7.44	7.62	no	no	no	no	no	no	no	no	no
chrV	1286	11.25	10.82	9.48	9.36	15.33	11.13	10.75	7.67	10.95	9.55	8.43	16.93	8.99	7.29	9.59	7.5	4.54	9.51	9.18	6.56	2.44	1.6	4.15	9.51	2.66	11.75	7.88	10.6	8.74	8.49	9.53	10.9	11.63	no	no	no	no	no	no	no	no	no
chrV	1287	9.28	9.37	11.86	10.4	8.28	10.63	8.41	8.17	10.24	8.13	11.28	13.18	9.66	9.5	6.79	3.26	3.79	5.68	5.24	4.07	2.54	2.65	2.8	4.57	2.1	10.3	12.27	12.09	7.43	8.8	8.97	7.44	8.34	no	no	no	no	no	no	no	no	no
chrV	1288	6.24	10.71	11.86	10.4	13.13	9.01	9.96	11.34	10.52	10.3	10.02	12.58	10.36	10.06	9.06	3.46	6.25	7.31	8.57	4.79	5.65	3.59	5.72	8.33	3.27	13.2	10	14.94	6.19	6.73	8.1	7.34	7.8	no	no	no	no	no	no	no	no	no
chrV	1289	10.66	12.45	12.05	9.44	10.18	10.31	14.21	11.36	10.8	10.67	10.45	11.01	10.75	8.09	10.71	2.64	5.51	5.93	8.65	6.12	4.08	6.23	4.77	6.32	3.7	13.15	14.32	10.59	7.25	11.67	10.47	12.29	7.83	no	no	no	no	no	no	no	no	no
chrV	1290	10	12.62	14.5	10.97	12.61	8.98	13.9	7.94	11.14	11.65	12.33	11.68	14.4	11.01	8.63	4.24	3.12	6.28	4.08	3.82	2.71	2.56	4.08	3.29	1.42	13.64	11.93	12.98	12.6	5.94	7.86	9.31	9.45	no	no	no	no	no	no	no	no	no
chrV	1291	8.32	11.48	10.63	13	15.99	10.09	12.17	13.39	11.21	11.02	12.89	15.88	14.13	11.76	13.3	3.87	2.01	5.88	5.84	4.79	2.31	3.97	1.17	4.57	3.41	14.26	9.25	11.38	7.01	8.28	11.04	8.03	10.16	no	no	no	no	no	no	no	no	no
chrV	1292	10.87	10.71	9.81	16.35	13.42	10.63	14.39	14.29	12.04	13.01	11.97	12.28	13.19	10.77	11.04	3.67	3.12	6.9	4.23	5.99	3	4.53	3.5	3.83	2.1	12.68	13.4	12.33	7.43	11.39	7.24	10.97	12.33	no	no	no	no	no	no	no	no	no
chrV	1293	8	10.9	10.63	18.58	9.42	10.99	9.74	11.8	13.56	14.46	10.59	12.58	13.9	9.92	11.04	3.46	3.57	5.07	6.05	5.99	2.77	2.08	2.1	5.75	2.1	18.49	11.14	11.86	7.84	8.28	8.28	10.38	12.33	no	no	no	no	no	no	no	no	no
chrV	1294	6.48	11.23	8.65	8.08	7.01	7.98	9.01	7.97	8.16	8.24	6.21	9.29	11.21	7.43	6.1	2.46	3.72	3.18	5.07	4.54	2.71	2.93	4.13	4.96	3.31	9.86	9.81	10.07	7.71	6.25	7.65	9.3	11.5	no	no	no	no	no	no	no	no	no
chrV	1295	9.6	12.43	9	12.26	6	8.65	9.3	10.66	12.18	9.04	10.36	8.69	11.78	11.62	8.21	2.85	2.45	7.1	5.64	2.64	1.61	3.59	4.44	4.13	3.67	9.77	13.02	10.67	8.66	7.25	9.66	8.03	10.52	no	no	no	no	no	no	no	no	no
chrV	1296	5.44	10.33	9.81	14.12	5.71	9.73	10.18	10.89	11.62	9.22	7.6	8.99	10.6	10.49	9.62	3.06	3.79	5.48	5.44	3.6	2.07	4.53	3.5	3.69	1.57	10.04	12.65	13.28	8.66	5.18	8.97	9.99	12.33	no	no	no	no	no	no	no	no	no
chrV	1297	7.06	10.06	14.03	12.07	12.71	9.92	12.51	9.31	12.06	11.14	8.78	8.76	13.14	15.63	9.81	4.08	5.81	5.69	4.74	5.15	2.19	3.7	2.8	3.11	2.88	14.89	10.2	12.83	7.84	5.95	8.47	9.99	7.62	no	no	no	no	no	no	no	no	no
chrV	1298	7.68	9.95	13.08	7.43	9.42	8.83	9.08	9.98	10.1	8.86	5.99	5.99	10.6	10.91	8.78	4.07	2.68	6.7	2.62	3.6	3.23	3.97	4.2	2.65	1.57	9.51	11.14	9.25	11.96	10.35	7.93	7.83	9.43	no	no	no	no	no	no	no	no	no
chrV	1299	7.04	9.95	10.63	13	10.28	9.73	14.61	12.93	11.76	10.84	8.98	11.38	15.07	12.19	8.78	2.85	3.79	3.86	5.04	3.12	3	1.89	3.74	3.69	2.36	13.47	9.63	11.86	8.66	8.28	7.59	8.23	5.8	no	no	no	no	no	no	no	no	no
chrV	1300	10.87	11	11.65	18.21	10.99	10.27	11.4	12.25	12.87	12.2	12.32	13.63	14.37	12.61	10.05	2.85	3.68	6.29	3.33	4.19	4.15	3.78	2.8	5.01	2.88	14.79	13.97	14.82	5.78	8.8	6.9	9.69	7.8	no	no	no	no	no	no	no	no	no
chrV	1301	9.28	12.43	12.06	10.77	9.56	8.83	9.85	8.62	10.65	8.13	11.74	9.59	11.54	9.14	7.93	2.75	0.89	2.84	3.33	3.95	2.42	3.02	3.27	3.54	2.88	11.62	11.89	13.28	7.43	6.73	6.9	9.99	10.88	no	no	no	no	no	no	no	no	no
chrV	1302	11.89	16	14.31	14.49	12.56	10.03	14.17	15.81	15.84	13.43	11.59	15.08	15.11	14.38	10.47	3.09	3.57	6.36	6.99	6.59	1.61	2.99	3.31	5.41	2.66	16.46	15.04	14.35	6.26	6.3	8.79	10.64	13.9	no	no	no	no	no	no	no	no	no
chrV	1303	13.43	13.01	12.67	12.63	10.56	9.01	11.51	11.34	10.24	8.68	7.83	9.59	10.6	12.61	6.79	2.65	2.9	4.87	3.63	5.27	1.84	3.21	3.04	3.83	1.83	12.15	8.49	12.09	12.38	8.8	11.04	9.99	7.25	no	no	no	no	no	no	no	no	no
chrV	1304	9.61	11.84	11.39	13.72	10.69	15.64	13.36	10.22	13.69	11.78	11.18	16.82	13.4	14.45	9.35	2.97	1.95	4.89	5.2	4.81	2.4	2.51	2.46	3.66	1.92	9.94	9.96	13.64	6.98	9.12	9.66	8.51	8.72	no	no	no	no	no	no	no	no	no
chrV	1305	10.33	12.8	15.28	15.08	11.96	10.53	18.15	13.58	15.94	15.65	10.75	16.44	12.56	12.5	14.01	3.36	1.12	2.54	3.58	5.92	1.52	2.95	2.36	2.58	2.88	16.55	16.12	15.39	9.08	7.25	11.45	9.22	8.02	no	no	no	no	no	no	no	no	no
chrV	1306	10.56	11.48	13.9	14.49	13.13	9.01	9.52	12.48	11.21	9.4	11.28	9.59	13.9	12.9	9.06	1.83	2.9	4.26	3.22	1.92	1.61	1.89	2.34	2.8	1.31	14.79	12.65	14.94	9.08	8.8	11.04	9.4	10.88	no	no	no	no	no	no	no	no	no
chrV	1307	7.36	12.43	13.49	15.98	9.14	10.81	10.18	10.66	9.82	9.4	7.83	9.59	11.54	10.06	8.49	2.65	1.78	4.67	2.62	3.84	3.23	2.46	2.34	2.06	0.79	14	9.44	9.25	9.9	6.73	9.66	10.77	10.88	no	no	no	no	no	no	no	no	no
chrV	1308	10.87	12.82	12.67	14.12	8.56	9.73	12.4	9.76	11.76	11.39	9.67	9.29	11.07	13.61	12.17	3.26	3.12	4.06	3.43	2.16	1.61	2.65	3.04	2.51	1.57	17.96	12.83	14.7	8.25	5.69	10.35	10.77	14.15	no	no	no	no	no	no	no	no	no
chrV	1309	4.51	9.05	12.78	14.64	9.17	9.63	11.54	12.14	12.53	10.93	9.48	10.93	13.08	9.27	15.33	3.54	2.07	4.34	4.08	1.72	2.11	1.34	2.11	3.88	2.65	10.61	13.48	11.03	9.11	8.9	6.95	9.05	6.55	no	no	no	no	no	no	no	no	no
chrV	1310	11.51	11.19	14.31	10.4	10.28	11.17	16.16	12.25	11.9	12.83	9.21	9.59	11.31	11.34	7.93	2.14	2.23	4.46	4.84	2.64	1.15	1.7	3.27	2.43	1.05	12.15	14.06	12.33	8.46	10.35	10.35	9.11	10.16	no	no	no	no	no	no	no	no	no
chrV	1311	8.96	12.63	12.67	16.35	8.28	10.09	8.41	7.26	9.96	11.21	8.06	7.19	8.48	14.46	9.62	1.63	1.56	5.28	3.02	3.6	2.31	2.46	3.5	2.65	1.83	10.56	14.34	9.48	12.38	11.9	8.28	7.83	9.43	no	no	no	no	no	no	no	no	no
chrV	1312	12.15	17.02	13.49	10.4	15.42	14.05	13.28	12.25	11.21	15.36	9.67	17.97	13.66	12.61	16.13	3.26	2.01	5.68	2.62	3.6	2.07	2.08	3.5	2.95	1.57	14.26	13.21	14.23	8.25	8.28	8.28	10.38	11.61	no	no	no	no	no	no	no	no	no
chrV	1313	9.92	11.67	16.76	14.12	11.7	12.43	14.39	12.71	11.21	11.21	10.13	11.98	13.66	8.5	10.76	2.24	1.56	4.67	4.64	3.6	1.84	2.27	3.04	1.92	1.05	9.24	10.38	12.8	7.43	11.39	6.9	8.42	9.43	no	no	no	no	no	no	no	no	no
chrV	1314	6.4	6.89	13.9	11.89	9.42	9.01	9.74	12.25	9.55	7.95	5.76	9.59	8.95	10.63	7.08	2.24	2.45	4.67	6.25	3.6	1.61	1.7	2.1	3.1	3.14	11.36	11.51	13.28	7.84	7.76	10.35	8.03	8.34	no	no	no	no	no	no	no	no	no
chrV	1315	8	10.33	15.13	10.77	6.85	8.47	9.08	10.21	9.96	10.12	8.75	9.29	11.78	11.76	5.66	4.07	10.71	6.7	8.87	6.95	4.84	5.67	3.27	6.19	2.1	10.04	10.57	9.48	6.6	8.8	8.28	9.6	8.34	no	no	no	no	no	no	no	no	no
chrV	1316	6.4	10.71	9.81	10.4	6.28	8.29	6.86	9.76	8.03	7.59	8.52	8.09	9.89	8.36	9.34	2.65	4.69	7.51	6.65	5.99	5.3	4.35	4.44	4.87	2.62	10.04	12.27	10.67	10.31	8.28	8.28	9.4	7.62	no	no	no	no	no	no	no	no	no
chrV	1317	13.11	13.01	17.17	15.23	7.42	10.45	9.74	13.16	15.22	11.39	8.75	11.08	11.31	12.76	11.04	4.89	3.12	5.88	5.04	4.07	5.3	4.91	4.9	4.28	4.98	14.26	14.91	11.86	9.49	12.94	13.1	8.42	10.16	no	no	no	no	no	no	no	no	no
chrV	1318	12.15	10.33	15.54	10.03	12.85	10.63	15.05	15.2	13.42	11.39	9.67	10.48	14.13	13.18	9.06	4.69	2.01	5.68	4.84	4.79	3	4.53	3.74	4.13	2.88	11.09	13.21	14.7	7.01	8.28	8.28	8.23	10.52	no	no	no	no	no	no	no	no	no
chrV	1319	10.87	8.42	13.08	10.77	7.42	9.91	10.85	10.21	12.18	12.11	10.82	9.59	9.66	10.06	10.19	5.09	2.68	6.7	5.44	4.79	2.31	3.59	3.5	3.54	3.93	9.51	12.46	13.52	10.31	8.8	4.83	9.2	5.08	no	no	no	no	no	no	no	no	no
chrV	1320	7.36	12.05	13.9	13.75	8.56	7.75	12.4	9.76	10.93	7.59	9.21	9.59	13.19	11.05	9.06	2.85	3.35	6.49	5.24	4.31	2.31	2.08	5.61	4.57	1.31	12.68	10.95	9.01	7.01	8.8	8.97	9.01	8.34	no	no	no	no	no	no	no	no	no
chrV	1321	9.33	6.61	7.38	9.12	7.42	9.77	9.45	6.48	9.16	8.28	6.59	10.69	7.38	8.57	4.69	3.4	4.92	5.07	4.76	5.14	2.55	3.8	3.28	2.98	2.13	7.06	9.7	9.8	10.62	9.06	5.97	8.58	9.11	no	no	no	no	no	no	no	no	no
chrV	1322	8.64	11.67	8.59	11.15	8.56	7.93	15.27	11.34	12.04	11.57	10.36	9.59	15.31	10.2	8.21	4.07	3.12	8.52	4.84	4.31	3.69	3.21	3.97	3.69	3.14	10.3	11.14	12.09	11.55	8.8	8.62	8.62	10.52	no	no	no	no	no	no	no	no	no
chrV	1323	9.6	11.29	13.49	12.63	8.85	9.37	7.08	10.44	8.58	10.3	7.83	14.98	11.54	11.34	7.36	4.28	3.35	5.48	5.44	3.6	3.92	2.08	2.8	2.8	4.45	11.62	9.63	14.7	9.9	9.32	10	13.51	6.17	no	no	no	no	no	no	no	no	no
chrV	1324	8	11.48	10.63	8.55	10.28	8.83	9.52	12.93	10.65	8.13	8.29	7.79	11.07	10.63	7.64	3.26	1.78	4.06	5.64	2.16	3	2.46	3.5	5.46	3.67	10.3	12.08	9.01	8.66	10.35	11.73	8.03	8.7	no	no	no	no	no	no	no	no	no
chrV	1325	8.96	12.24	13.08	10.96	11.99	8.74	12.29	12.82	11.76	9.31	7.94	9.74	12.25	11.83	7.5	2.55	2.45	4.26	2.32	3.12	1.5	1.13	3.5	2.51	2.36	14.92	15.29	16.48	10.73	7.51	9.48	8.91	10.52	no	no	no	no	no	no	no	no	no
chrV	1326	9.28	9.18	11.86	12.63	7.71	8.65	11.73	11.57	14.11	8.68	9.44	11.38	9.89	11.9	10.76	4.48	2.45	4.67	4.23	3.84	2.77	4.16	2.1	3.69	2.1	10.56	11.32	12.33	9.9	10.35	6.21	12.34	13.42	no	no	no	no	no	no	no	no	no
chrV	1327	8.32	12.24	12.27	10.77	10.28	5.41	9.96	9.76	13.42	9.4	6.45	8.69	6.83	11.05	7.08	3.06	2.45	4.67	2.22	2.64	1.15	0.94	1.87	2.21	0.26	10.04	12.83	11.86	7.84	9.32	9.66	7.64	5.08	no	no	no	no	no	no	no	no	no
chrV	1328	6.4	7.27	11.86	7.43	9.99	9.19	5.31	9.53	9.55	5.42	7.14	7.19	10.36	8.08	7.36	3.06	4.02	4.06	2.62	1.92	1.61	3.4	2.1	3.24	1.31	10.56	8.12	12.8	11.96	8.28	6.21	10.97	10.52	no	no	no	no	no	no	no	no	no
chrV	1329	7.55	10.16	10.66	8.86	10.78	9.77	13.69	5.82	9.76	11.1	10.06	9.77	8.27	8.85	11.97	3.02	1.54	4	2.2	4.61	0.81	2.59	2.6	4.09	2	11.93	11.91	12.03	7.29	5.89	10.9	10.23	8.64	no	no	no	no	no	no	no	no	no
chrV	1330	17.74	14.31	9.86	12.31	9.09	11.92	13.75	12.69	11.5	10.72	14.76	14.15	11.14	9.72	10.63	4.37	3.98	5.11	6.01	7.75	5.12	3.04	3.51	5.02	5.83	12.63	12.08	10.14	10.33	7.53	7.89	9.69	10.18	no	no	no	no	no	no	no	no	no
chrV	1331	12.98	12.78	15.19	13.06	11.79	11.87	11.11	14.22	13.5	9.18	15.42	13.81	15.21	11.48	12.3	3.88	4.89	5.76	6.81	6.91	3.83	3.49	3.82	3.9	4.89	13.84	13.9	10.94	8.62	10.13	7.93	9.1	11.16	no	no	no	no	no	no	no	no	no
chrV	1332	10.56	12.63	15.95	11.89	8.28	13.15	10.4	12.48	10.65	10.3	12.43	11.68	13.66	11.76	10.76	3.67	2.9	6.09	4.43	5.27	2.54	2.65	3.5	3.1	2.62	13.73	11.7	14.94	9.9	12.42	6.9	9.6	10.88	no	no	no	no	no	no	no	no	no
chrV	1333	8.16	13.55	9.4	6.32	6.57	9.82	12.06	10.32	10.59	10.3	9.9	5.69	11.54	9.71	9.34	4.21	1.97	5.11	4.9	2.48	3.3	3.4	2.57	2.65	1.05	11.62	11.61	12.57	7.01	5.18	10	7.7	7.25	no	no	no	no	no	no	no	no	no
chrV	1334	10.56	12.82	17.58	11.52	10.56	9.55	14.61	8.39	12.87	13.37	10.59	14.98	10.13	11.62	9.91	1.63	1.78	3.04	5.04	4.55	2.07	2.46	1.63	4.28	3.67	12.68	11.32	10.67	11.55	9.32	11.04	7.83	6.53	no	no	no	no	no	no	no	no	no
chrV	1335	12.47	10.71	13.08	9.66	10.85	10.81	13.06	12.48	11.07	7.95	9.67	12.28	14.13	11.34	10.47	2.44	2.23	2.84	5.84	3.12	2.54	2.08	2.57	1.77	2.62	12.41	13.21	12.09	13.61	9.32	8.97	7.44	9.07	no	no	no	no	no	no	no	no	no
chrV	1336	8.32	8.99	11.45	9.29	9.42	8.11	12.62	8.62	13.56	10.84	9.67	9.89	16.25	12.33	11.89	2.44	3.12	5.07	4.23	2.64	1.61	1.32	2.57	4.28	2.88	12.68	12.08	13.28	9.49	6.73	10.69	5.68	9.07	no	no	no	no	no	no	no	no	no
chrV	1337	8.32	12.05	11.04	11.15	8.85	7.21	9.96	9.98	11.07	10.66	9.21	7.49	11.78	10.91	7.36	2.44	3.35	4.46	4.23	8.63	1.15	3.02	3.04	3.54	2.1	11.36	13.02	11.62	10.73	6.73	12.76	9.4	8.7	no	no	no	no	no	no	no	no	no
chrV	1338	10.24	13.01	13.08	10.4	8.56	7.93	14.39	13.61	10.79	11.57	8.29	9.59	13.9	11.62	8.21	4.48	2.68	4.87	6.25	1.68	3.69	3.02	3.5	3.69	2.36	14	9.63	15.18	9.49	4.14	9.66	10.77	9.07	no	no	no	no	no	no	no	no	no
chrV	1339	9.28	10.33	13.08	11.15	7.71	10.81	11.07	8.62	11.62	9.4	9.44	11.08	10.84	9.64	8.49	4.69	2.01	6.49	6.25	4.55	2.31	2.83	3.27	3.83	2.36	10.83	12.27	9.96	9.9	5.18	8.97	8.03	10.52	no	no	no	no	no	no	no	no	no
chrV	1340	8.32	11.29	10.63	11.15	6.57	7.93	13.06	10.21	12.45	11.39	10.82	8.69	13.66	13.04	11.61	2.24	0.89	4.67	6.45	3.12	2.54	3.59	3.74	4.57	5.24	12.41	15.85	14.94	8.25	7.25	8.62	5.29	11.97	no	no	no	no	no	no	no	no	no
chrV	1341	8.64	13.77	16.35	13.38	12.56	10.27	9.74	12.93	9.69	13.92	14.05	14.98	11.31	12.61	9.34	5.3	1.78	5.48	5.44	4.79	4.84	3.02	7.01	2.95	2.1	15.32	13.78	15.65	9.08	11.39	8.62	7.25	10.16	no	no	no	no	no	no	no	no	no
chrV	1342	6.72	12.15	10.22	11.89	9.85	8.92	9.74	10.66	11.97	10.3	7.71	11.68	12.48	8.29	6.65	3.87	1.23	6.7	5.74	5.99	2.77	2.08	4.44	3.54	4.45	12.81	14.44	11.38	9.49	15.27	10.52	7.93	7.62	no	no	no	no	no	no	no	no	no
chrV	1343	14.28	16.75	12.37	11.66	13.5	11.61	17.19	14.86	13.42	16.86	13.63	16.03	17.18	14.92	9.08	4.36	3.67	6.81	5.2	6.33	5.14	4.05	6.85	6.05	5.08	13.39	14.15	16.69	9	8.94	12.11	8.89	8.8	no	no	no	no	no	no	no	no	no
chrV	1344	7.68	8.61	9.4	8.17	7.14	7.21	11.07	8.62	9.13	8.49	8.06	8.69	10.6	9.64	9.62	2.85	4.02	4.67	5.04	4.07	3.69	3.59	5.61	3.1	3.67	8.19	8.12	10.91	10.73	7.76	7.24	9.01	9.07	no	no	no	no	no	no	no	no	no
chrV	1345	8.32	10.14	10.63	7.43	5.42	8.29	13.72	9.76	9.69	9.76	5.07	9.59	12.25	7.23	6.23	2.24	3.35	4.87	6.45	7.19	4.84	4.35	5.61	3.69	3.93	10.04	11.14	11.38	9.49	10.87	7.93	9.4	11.97	no	no	no	no	no	no	no	no	no
chrV	1346	7.36	12.05	10.63	10.77	7.14	8.11	10.85	9.08	9.69	10.3	7.14	9.89	10.84	10.2	8.49	3.06	3.12	6.9	5.84	3.84	3.92	3.4	7.01	5.9	5.5	7.39	9.63	9.48	9.9	10.87	10	6.46	11.24	no	no	no	no	no	no	no	no	no
chrV	1347	9.17	15.5	16.35	13.52	13.71	10.06	12.28	10.86	11.67	11.71	12.45	12.69	13.38	11.6	12.79	5	3.67	12.94	5.79	6.62	6.59	5.43	5.04	4.45	4.95	12.13	12.66	9.24	10.09	8.99	9.02	8.54	8.54	no	no	no	no	no	no	no	no	no
chrV	1348	9.92	9.95	12.67	12.26	10.85	8.83	13.72	9.53	12.73	9.04	8.29	9.89	11.31	11.2	7.08	3.87	5.35	6.7	7.05	6.95	4.84	6.8	7.71	3.69	5.24	13.47	13.02	13.99	8.25	11.9	7.59	9.6	9.43	no	no	no	no	no	no	no	no	no
chrV	1349	11.51	9.95	17.17	13	9.71	10.81	14.39	14.52	12.32	11.93	11.05	8.69	10.36	11.05	9.34	5.7	3.79	7.1	8.06	6.23	8.76	3.97	7.47	4.87	4.72	13.73	10.76	11.86	12.79	11.9	11.38	6.46	8.34	no	no	no	no	no	no	no	no	no
chrV	1350	9.6	9.18	11.04	14.49	6.85	7.93	9.08	13.84	11.07	8.86	8.06	8.09	8.95	8.93	7.36	3.87	6.69	5.68	5.64	5.03	7.61	4.72	6.31	5.9	7.33	11.62	13.21	11.86	10.31	11.9	11.04	8.03	10.16	no	no	no	no	no	no	no	no	no
chrV	1351	6.4	9.56	7.77	13	11.7	10.81	11.95	12.48	11.07	9.04	7.37	7.19	14.13	11.9	9.06	5.7	5.13	7.1	5.24	7.43	4.15	4.53	7.47	6.34	4.45	14.26	10.95	10.91	11.96	12.94	7.93	9.01	6.53	no	no	no	no	no	no	no	no	no
chrV	1352	4.48	8.61	10.83	11.52	4.85	6.67	5.76	7.94	9.27	8.68	6.45	6.29	8.24	12.47	4.81	3.87	4.46	4.67	6.45	11.03	7.38	5.67	11.68	6.34	7.33	7.92	9.06	9.25	10.73	9.83	7.59	10.48	6.89	no	no	no	no	no	no	no	no	no
chrV	1353	11.51	9.56	14.31	12.63	11.99	10.81	11.51	12.48	12.32	9.58	11.28	11.38	14.13	10.91	11.04	5.09	7.14	9.13	9.67	6.23	5.99	4.91	9.34	9.29	4.98	12.15	15.1	12.8	11.55	7.25	9.66	11.55	11.24	no	no	no	no	no	no	no	no	no
chrV	1354	14.71	14.35	11.45	15.23	11.7	11.89	13.95	14.07	13.7	12.11	11.97	14.08	14.84	13.61	13.02	5.5	6.69	9.74	7.66	7.19	7.38	6.05	9.11	7.08	6.29	15.05	14.53	13.28	9.9	12.42	8.62	9.2	9.07	no	no	no	no	no	no	no	no	no
chrV	1355	6.72	9.95	11.86	11.52	7.99	10.27	13.06	8.62	11.9	8.86	7.83	6.89	12.01	11.34	8.49	3.46	5.35	9.74	12.29	12.46	14.75	5.1	8.17	7.96	5.5	10.04	9.25	11.62	6.19	2.59	8.28	10.58	9.79	no	no	no	no	no	no	no	no	no
chrV	1356	10.43	13.31	13.38	11.93	11.02	9.13	12.72	14.37	14.03	11.59	10.77	13.75	16.2	14.01	11.55	6.42	8.34	9.54	13.27	8.07	8.09	10.28	6.93	10.25	5.72	16.57	13.1	10.99	9.58	8.41	10.59	9.78	10.47	no	no	no	no	no	no	no	no	no
chrV	1357	6.72	8.8	10.63	13.75	7.99	9.37	9.3	12.25	9.82	9.76	7.37	6.59	11.07	7.94	7.93	5.5	9.37	8.93	10.28	5.03	6.45	6.99	7.47	12.24	6.81	12.68	11.32	11.14	7.84	10.35	8.97	8.23	10.88	no	no	no	no	no	no	no	no	no
chrV	1358	6.72	8.42	13.08	11.89	10.85	10.45	9.96	13.39	11.21	10.3	8.98	9.89	11.54	10.49	9.34	4.69	6.92	8.73	11.89	10.07	9.91	8.69	9.58	11.65	7.33	15.84	12.27	12.09	11.55	9.83	7.93	9.01	6.89	no	no	no	no	no	no	no	no	no
chrV	1359	5.24	10.3	11.73	8.85	9.57	8.39	10.4	8.97	9.87	9.08	7.06	7.42	7.63	9.75	8.67	9.3	5.85	9.79	8.64	7.39	9.76	3.26	10.41	7.41	4.03	9.69	11.94	10.39	11.33	7.82	9.68	8.73	10.99	no	no	no	no	no	no	no	no	no
chrV	1360	9.3	9.53	9.85	10.94	11.57	9.33	9.88	11.65	11.98	9.12	6.48	6.07	11.38	10.91	6.35	6.13	4.51	7.35	7.02	6.76	6.96	6.27	4.69	5.78	5.27	12.24	7.88	12.33	7.93	9.87	8.1	7.74	8.76	no	no	no	no	no	no	no	no	no
chrV	1361	9.28	12.05	14.72	10.4	9.71	9.91	12.84	12.48	12.32	12.11	6.68	13.48	15.55	11.05	7.08	5.7	4.46	8.52	8.46	5.51	6.45	3.21	6.31	6.93	3.41	18.49	13.02	12.09	6.6	6.21	8.28	9.2	9.43	no	no	no	no	no	no	no	no	no
chrV	1362	8.96	10.52	16.76	13.75	11.13	9.73	12.62	13.39	12.45	11.93	9.9	11.08	11.54	10.2	8.78	4.89	4.46	6.9	8.87	7.19	6.45	3.21	6.77	7.08	4.72	13.73	14.16	13.04	6.6	8.8	8.28	9.6	10.52	no	no	no	no	no	no	no	no	no
chrV	1363	5.76	9.56	11.86	7.8	9.14	7.93	8.85	12.93	7.75	7.77	3.68	8.09	8.01	9.35	7.93	5.5	2.45	6.09	6.05	4.07	5.53	4.91	4.44	3.98	3.67	9.24	9.25	11.38	9.9	7.25	8.28	7.83	9.07	no	no	no	no	no	no	no	no	no
chrV	1364	5.76	9.76	13.49	8.92	5.42	6.49	9.08	8.39	11.9	7.23	6.45	10.18	8.48	10.63	3.4	4.07	4.46	6.49	4.64	5.99	3.92	3.21	4.2	3.24	5.76	10.83	8.3	9.01	6.19	7.25	10.69	9.01	11.97	no	no	no	no	no	no	no	no	no
chrV	1365	6.08	8.42	11.04	10.77	8.85	8.47	9.74	8.62	10.38	7.05	8.98	8.69	8.95	7.51	5.1	3.87	1.56	6.09	3.83	2.4	3	1.13	4.67	4.28	3.14	12.41	9.44	9.72	6.6	5.69	8.62	6.85	8.34	no	no	no	no	no	no	no	no	no
chrV	1366	7.04	11.29	10.63	8.92	8.28	8.83	7.3	9.98	10.24	8.31	9.67	11.38	8.48	9.92	6.79	3.06	1.78	6.7	3.22	4.07	2.31	2.46	3.74	3.24	2.36	10.3	10.19	11.38	11.14	9.83	7.59	8.62	9.79	no	no	no	no	no	no	no	no	no
chrV	1367	7.04	11.67	7.77	8.17	7.99	8.65	10.63	8.62	12.73	9.49	7.14	10.78	11.07	9.35	5.38	4.07	2.68	6.49	4.64	5.15	4.15	2.83	2.57	3.69	3.41	10.04	12.83	12.45	8.25	7.76	8.28	10.67	10.16	no	no	no	no	no	no	no	no	no
chrV	1368	7.36	8.42	8.18	9.29	10.28	8.29	10.63	9.3	8.86	8.68	9.67	12.88	10.84	11.34	6.79	2.65	5.13	4.46	3.43	3.36	2.54	4.16	3.04	3.69	1.31	12.68	13.97	14.46	9.9	11.39	7.24	9.6	9.43	no	no	no	no	no	no	no	no	no
chrV	1369	8	11.86	12.67	15.23	9.42	9.73	11.51	16.11	13.28	12.11	10.13	11.98	12.95	12.05	7.36	1.63	2.9	5.28	4.23	4.79	3	2.08	2.34	5.01	2.88	14.79	15.48	14.94	10.31	9.32	8.28	11.36	8.7	no	no	no	no	no	no	no	no	no
chrV	1370	8	13.2	14.31	13.38	11.99	7.03	8.41	13.61	13.56	10.66	7.83	7.49	12.25	10.63	7.93	3.87	3.57	5.28	4.64	4.55	3	4.16	2.57	2.95	2.62	17.69	15.1	16.12	11.55	11.39	8.62	9.01	8.7	no	no	no	no	no	no	no	no	no
chrV	1371	7.01	8.8	5.68	10.34	6.32	7.66	9.76	7.19	8.56	9.31	7.41	8.73	6.32	8.59	6.65	2.59	6.38	3.32	8.65	3.3	4.84	5.05	5.02	5.42	2.37	5.94	9.35	6.34	7.14	10.18	7.49	7.65	7.23	no	no	no	no	no	no	no	no	no
chrV	1372	2.88	6.89	4.5	8.55	4.85	6.67	5.98	8.62	7.89	4.34	3.45	7.49	7.77	6.8	5.66	33.01	49.53	26.99	40.51	26.85	29.51	46.1	23.82	35.98	19.91	5.02	4.34	3.79	8.66	9.83	7.93	10.38	10.16	no	no	no	no	no	no	no	no	no
chrV	1373	2.88	6.31	4.09	5.57	3.43	6.85	5.53	6.13	6.92	5.42	4.61	3.3	5.65	9.21	5.38	29.95	29.9	29.22	27.21	37.15	41.03	32.31	36.9	28.9	33.01	3.17	4.15	3.32	8.25	9.32	6.9	7.83	10.52	no	no	no	no	no	no	no	no	no
chrV	1374	2.33	6.24	4.96	5.33	2.13	4.78	4.27	5.55	5.9	5.32	3.55	4.25	4.1	6.83	4.05	19.59	21.01	18.24	22.81	24.22	25.5	26.05	19.11	24.28	31.14	2.72	5.2	3.37	8.77	7.86	10.86	9.96	6.73	no	no	no	no	no	no	no	no	no
chrV	1375	5.76	7.5	2.04	6.87	3.77	6.58	5.42	7.15	7.61	8.53	3.62	6.89	6.71	7.3	9.48	18.85	24.43	18.26	23.12	25.62	23.28	21.73	22.3	21.01	20.17	3.43	3.96	4.15	10.73	10.61	11.55	9.6	8.16	no	no	no	no	no	no	no	no	no
chrV	1376	3.52	5.45	2.86	3.9	3.14	5.95	2.77	4.2	5.88	4.34	5.87	4.79	5.65	5.46	6.37	19.86	33.35	23.84	26.2	27.45	31.35	36.18	30.24	25.88	32.74	2.77	4.15	1.42	8.87	4.92	7.24	6.56	6.35	no	no	no	no	no	no	no	no	no
chrV	1377	2.56	5.36	3.27	4.46	1.71	5.77	2.43	5.67	7.61	3.61	3.45	3.3	5.42	7.09	5.1	15.08	21.64	19.68	21.97	24.21	24.43	21.54	16.11	15.33	19.65	2.11	4.53	2.61	9.49	8.28	11.38	8.81	9.79	no	no	no	no	no	no	no	no	no
chrV	1378	2.45	5.67	3.73	6.07	3.81	6.82	5.08	6.41	6.57	5.42	4.55	6.39	4.93	9.39	5.33	16.4	22.92	19.54	18.94	15.54	26.62	22.58	18.49	14.54	13.86	4.29	5.66	3.02	6.74	10.87	9.02	8.71	10.8	no	no	no	no	no	no	no	no	no
chrV	1379	3.49	5.91	3.13	4.69	3.07	7.63	5.81	6.46	4.66	5.52	7.21	6.07	5.18	8.49	5.68	23.33	18.2	20.88	18.95	24.56	29.35	24.94	26.35	23.2	22.51	3.35	4.57	2.58	10.85	10.35	8.47	7.33	10.55	no	no	no	no	no	no	no	no	no
chrV	1380	1.6	3.86	3.68	6.69	7.78	5.77	5.85	6.35	6.92	3.61	2.64	4.79	4.24	5.24	5.66	23.69	12.49	17.86	21.56	20.85	24.2	22.48	19.38	22.12	18.6	2.71	5.28	3.32	5.36	9.83	8.97	8.86	9.43	no	no	no	no	no	no	no	no	no
chrV	1381	2.48	5.9	1.64	5.16	1.82	6.56	5.3	5.97	6.82	4.72	5.48	5.65	3.87	5.25	4.75	27.22	32.41	21.57	22.96	29.42	45.02	29.27	28.73	23.74	31.1	2.05	4.17	3.01	6.92	8.87	7.77	11.18	10.81	no	no	no	no	no	no	no	no	no
chrV	1382	2.24	3.83	2.45	7.8	4.85	5.59	5.76	6.58	8.3	6.14	5.3	2.7	3.77	7.65	3.4	30.97	26.55	19.28	26.6	27.56	32.27	24.75	23.59	28.46	44.79	1.58	4.15	2.13	9.9	13.46	6.9	9.99	10.88	no	no	no	no	no	no	no	no	no
chrV	1383	2.88	3.25	4.09	2.6	1.14	4.32	1.77	3.86	4.7	4.16	4.37	2.7	3.06	4.54	2.83	22	15.84	22.52	14.31	24.21	24.9	25.32	30.59	27.28	45.84	2.64	4.72	2.37	12.38	7.76	13.45	9.4	10.88	no	no	no	no	no	no	no	no	no
chrV	1384	4.64	5.42	4.29	7.8	5.57	5.53	6.05	1.59	7.03	5.27	4.37	3.94	6.32	5.55	2.97	11.92	7.47	12.48	9.3	7.59	11.41	10.23	9.69	10.54	9.43	2.64	5.28	5.69	9.28	13.72	6.72	8.32	11.61	no	no	no	no	no	no	no	no	no
chrV	1385	4.53	9.97	7.03	9.8	8.01	6.97	10.41	8.21	11.48	7.4	9.16	9.36	11.93	8.97	9.25	8.82	10.61	12.76	10.03	8.06	7.74	9.97	9.42	9.96	5.15	10.11	13.44	9.09	4.63	8.43	9.27	7.86	9.51	no	no	no	no	no	no	no	no	no
chrV	1386	9.78	12.24	10.2	10.99	9.89	12.32	9.34	10.09	13.67	8.63	7.09	10.72	11.43	9.12	10.14	7.2	9.64	11.33	9.69	6.99	5.69	9.67	10.88	9.55	4.92	13.52	12.25	12.85	8.67	10.15	9.16	9.25	10.18	no	no	no	no	no	no	no	no	no
chrV	1387	4.8	8.99	7.9	9.29	7.52	10.81	10.63	6.35	11.16	4.34	7.37	7.49	8.01	11.05	4.53	8.56	4.24	9.74	6.45	7.67	5.53	6.61	6.54	8.7	5.5	11.88	11.7	10.67	6.74	11.39	7.24	9.79	8.34	no	no	no	no	no	no	no	no	no
chrV	1388	3.84	5.74	6.95	6.69	5.42	7.39	7.97	7.03	7.06	5.06	6.68	7.79	7.07	7.94	7.64	7.74	6.92	8.52	6.85	5.03	3.92	4.35	5.37	7.08	5.76	8.19	8.3	7.59	11.14	8.8	9.66	8.23	10.16	no	no	no	no	no	no	no	no	no
chrV	1389	3.84	4.97	6.95	11.52	6.57	5.23	9.52	7.94	9.69	7.05	8.98	9.59	6.6	7.94	3.68	7.13	6.47	6.09	7.46	4.79	4.84	6.8	4.67	7.81	3.41	7.92	8.68	11.86	7.84	8.8	11.04	9.4	13.42	no	no	no	no	no	no	no	no	no
chrV	1390	6.08	8.8	10.63	9.85	8.28	7.03	5.76	7.26	10.59	7.05	6.68	7.19	8.95	8.93	5.66	5.5	2.57	4.26	8.06	5.99	2.31	5.1	1.87	6.49	1.83	8.32	10.38	11.38	7.43	9.32	10.69	9.3	11.97	no	no	no	no	no	no	no	no	no
chrV	1391	11.18	14.17	13.82	7.16	10.21	13.8	14.01	11.44	14.61	12.74	12.58	12.96	14	10.84	11.89	6.45	6.7	8.14	13.07	6.33	4.05	9.34	3.78	8.7	2.08	11.91	14.44	16.11	9.46	10.2	10.67	11.23	11.96	no	no	no	no	no	no	no	no	no
chrV	1392	7.68	10.71	10.22	10.77	11.42	8.83	9.3	10.89	12.04	10.12	8.52	10.78	10.84	10.2	13.02	8.96	11.38	12.38	22.37	13.18	8.53	12.47	8.87	15.78	4.72	12.94	13.97	12.09	9.49	7.76	10	10.97	14.15	no	no	no	no	no	no	no	no	no
chrV	1393	6.93	7.85	8.97	13.29	12.24	10.58	11.93	9.87	8.44	8.6	9.36	8.87	9.77	8.75	8.73	8.28	8.43	12.31	12.42	11.38	8.72	10.9	12.27	10.22	7.66	12.76	12.34	13.95	9.17	8.12	7.76	9.25	8.09	no	no	no	no	no	no	no	no	no
chrV	1394	8.96	10.52	9.81	7.43	9.14	7.93	12.4	10.44	10.93	9.58	7.83	11.08	9.19	9.78	8.78	9.37	6.47	15.83	14.31	12.7	8.99	7.75	10.28	14.74	6.55	10.56	8.68	12.33	11.14	9.32	7.59	8.81	9.79	no	no	no	no	no	no	no	no	no
chrV	1395	9.6	12.24	6.95	14.12	11.13	10.81	12.62	15.88	11.49	10.48	10.59	14.98	13.19	11.76	10.47	9.78	14.5	8.32	13.1	7.43	8.76	12.28	7.94	13.12	5.5	13.47	11.89	12.57	11.96	15.53	12.76	9.6	13.06	no	no	no	no	no	no	no	no	no
chrV	1396	4.16	6.7	8.18	10.03	6.85	6.31	6.42	7.26	7.2	6.87	6.22	7.19	7.07	8.65	4.25	8.96	8.7	8.32	9.47	6.95	5.07	7.56	8.41	9.14	4.45	9.51	9.06	10.91	9.9	8.8	7.93	9.6	7.25	no	no	no	no	no	no	no	no	no
chrV	1397	7.04	7.84	6.95	5.94	5.71	7.57	9.08	9.53	9.96	8.86	7.14	6.89	9.89	7.23	6.79	7.13	8.48	9.33	12.5	7.91	5.3	10.01	7.01	8.85	4.19	9.24	9.06	10.2	11.96	7.25	7.59	10.58	11.61	no	no	no	no	no	no	no	no	no
chrV	1398	12.79	10.54	13.32	9.54	9.17	8.66	10.36	11.07	8.5	11.68	7.49	10.62	11.62	9.03	7.36	7.35	8.33	8.17	15.65	6	5.11	8.43	6.43	10.14	4.93	9.34	8.33	11.6	8.38	7.35	9.89	9.96	9.64	no	no	no	no	no	no	no	no	no
chrV	1399	5.12	10.71	9.4	10.4	7.99	6.85	9.3	6.58	10.38	5.24	6.91	10.48	10.36	10.06	7.93	6.52	7.36	8.93	12.9	6.47	7.38	7.94	6.31	11.8	1.57	12.15	10.19	11.62	11.14	7.76	5.86	9.99	7.62	no	no	no	no	no	no	no	no	no
chrV	1400	6.99	11.77	7.99	7.45	9.3	6.05	11.63	8.35	9.53	10.74	7.7	13.65	10.09	10.38	6.4	5.11	9.88	7.59	9.79	7.79	5.92	7.87	7.87	13.34	4.06	12.08	11.51	12.35	7.25	9.95	7.05	10	8.67	no	no	no	no	no	no	no	no	no
chrV	1401	6.72	10.33	10.63	8.17	10.56	9.73	9.74	7.94	8.72	7.77	9.44	8.39	8.24	10.35	5.66	5.5	10.49	10.55	12.29	6.95	5.3	6.42	8.17	9.14	4.45	8.71	10.57	10.2	11.14	6.21	7.24	11.55	5.44	no	no	no	no	no	no	no	no	no
chrV	1402	5.86	11.95	6.48	7.4	9.44	7.08	11.02	9.06	9.11	7.19	5.58	11.37	10.66	8.11	7.12	7.6	6.39	8.92	11.96	6.16	4.15	9.03	9.98	7.38	4.19	9.61	11.39	10.46	8.27	12.28	5.23	10.6	5.79	no	no	no	no	no	no	no	no	no
chrV	1403	11.05	14.64	13.5	17.04	12.39	11.07	14.65	18.56	15.19	14.71	9.02	15.99	15.09	13.03	12.9	6.83	15.21	15.99	23.69	36.6	28.17	11.74	25.92	24.69	12.21	14.79	14.34	20.03	13.21	13.52	12.47	12.12	12.92	no	no	no	no	no	no	no	no	no
chrV	1404	11.29	15.42	10.51	13.92	14.31	11.91	18.73	14.52	13.68	14.21	13.92	14.92	11.61	11.87	12.61	4.32	4.85	7.05	7.43	8.34	5.04	6.19	9.59	9.06	5.2	17.92	13.35	16	10	7.94	11.54	9.46	9.54	no	no	no	no	no	no	no	no	no
chrV	1405	6.08	5.36	8.18	7.06	6.28	6.49	8.41	4.76	6.23	5.24	6.22	3.89	5.89	6.66	6.79	3.26	4.24	4.87	5.64	3.84	3.69	4.72	4.44	5.31	2.36	8.19	7.55	6.64	5.36	5.69	8.97	8.03	8.34	no	no	no	no	no	no	no	no	no
chrV	1406	8.32	10.71	10.22	13	7.14	7.39	9.74	8.62	11.07	9.76	7.83	8.09	9.89	10.35	8.49	4.28	10.04	7.51	9.47	7.91	6.92	7.75	6.77	7.37	2.62	12.41	13.97	12.57	7.43	5.69	9.31	10.58	10.52	no	no	no	no	no	no	no	no	no
chrV	1407	9.6	10.33	9.81	12.26	9.28	9.46	9.52	8.62	9.18	6.48	10.25	6.89	12.56	8.93	6.51	5.5	4.02	7.51	9.98	6.53	3.46	5.57	4.67	7.52	2.95	12.15	12.08	11.38	7.53	9.32	10.12	8.03	6.17	no	no	no	no	no	no	no	no	no
chrV	1408	8	10.81	14.33	10.05	7.16	9.55	8.4	12.1	10.15	8.75	8.74	8.01	8.41	12.24	10.04	3.7	6.99	8.14	5.09	6.69	3.77	6.65	4.94	4.97	2.53	13.19	12.95	14.38	9.45	8.18	9.78	11.77	10.15	no	no	no	no	no	no	no	no	no
chrV	1409	5.54	7.55	7.81	5	3.34	7.82	6.53	6.95	7.18	6.18	7.07	7.74	5.62	7.12	4.21	4.73	2.63	5.11	8.1	3.94	3.38	3.37	4.3	6.4	1.07	7.41	10.12	7.13	8.49	7.79	6.16	9.12	9.83	no	no	no	no	no	no	no	no	no
chrV	1410	4.8	7.08	6.54	11.89	7.42	8.11	6.42	9.3	6.78	5.6	8.06	6.89	6.36	10.06	3.11	3.26	3.35	6.9	6.05	4.79	2.31	5.86	3.27	5.6	1.05	10.3	9.44	8.54	6.19	5.69	9.31	8.42	9.07	no	no	no	no	no	no	no	no	no
chrV	1411	6.72	8.61	11.04	10.77	6.85	6.67	7.97	10.66	9.13	10.12	8.98	7.19	9.89	8.93	2.83	3.06	4.91	7.51	6.25	4.07	3.69	3.97	3.74	4.72	2.62	9.24	8.3	12.33	7.43	9.32	5.52	7.64	11.97	no	no	no	no	no	no	no	no	no
chrV	1412	10.87	10.9	13.9	16.72	9.42	9.55	14.39	12.93	11.07	10.12	9.44	9.89	13.19	10.49	14.15	4.69	3.12	7.1	4.64	6.47	2.54	4.53	4.2	6.78	2.62	13.2	11.51	13.52	9.08	6.73	10	8.23	12.33	no	no	no	no	no	no	no	no	no
chrV	1413	8.64	8.61	8.18	8.17	6.57	7.21	7.97	10.66	9.27	9.22	6.45	9.59	12.25	8.08	7.93	4.07	3.12	5.48	4.43	4.79	3	2.46	4.2	5.46	3.14	9.24	6.98	10.91	6.19	8.8	10.35	8.03	9.79	no	no	no	no	no	no	no	no	no
chrV	1414	6.08	7.46	10.22	10.77	5.28	7.57	4.43	6.35	9.69	8.77	7.37	8.69	5.89	7.94	7.64	3.26	3.12	5.88	2.22	3.36	2.31	4.16	4.67	4.35	1.31	7.66	7.17	7.47	4.54	7.76	7.59	8.91	7.25	no	no	no	no	no	no	no	no	no
chrV	1415	9.56	9.84	12.61	7.3	9.31	7.97	8.75	10.23	10.21	9.74	8.73	7.93	12.29	8.52	7.1	2.87	3.13	6.77	5.44	5.21	1.51	3.38	2.13	5.77	1.14	10.93	11.7	9.1	7.43	5.07	12.37	9.68	9.4	no	no	no	no	no	no	no	no	no
chrV	1416	10.56	12.05	10.63	12.82	9.99	10.9	13.17	13.16	13.01	8.49	5.99	14.08	13.9	12.76	10.19	4.07	3.12	5.78	4.64	3.84	2.77	2.46	3.5	2.21	1.05	17.17	14.06	18.38	11.14	7.51	6.55	10.48	6.89	no	no	no	no	no	no	no	no	no
chrV	1417	9.6	11.29	11.45	11.15	10.28	10.63	11.73	10.21	12.73	10.3	7.6	11.68	14.37	12.33	9.91	2.44	2.68	4.26	4.43	2.4	0.92	3.02	1.87	3.54	2.1	17.69	11.51	11.62	12.79	11.9	9.31	9.2	7.62	no	no	no	no	no	no	no	no	no
chrV	1418	13.89	14.33	12.24	12.15	11.79	9.81	14.28	11.38	13.35	13.98	9.28	11.31	13.97	11.03	13.44	2.14	4.54	6.14	3.83	4.81	2.65	3.9	2.43	2.59	2.97	17.91	12.36	13.73	6.13	10.37	7.68	8.56	8.68	no	no	no	no	no	no	no	no	no
chrV	1419	8.64	8.99	12.27	11.52	6	9.19	7.97	9.98	9.82	8.68	7.14	7.19	7.3	9.92	8.49	2.24	2.9	3.25	3.63	3.12	1.61	1.7	3.04	2.06	0.26	8.98	10	13.75	8.66	6.21	7.59	10.38	7.25	no	no	no	no	no	no	no	no	no
chrV	1420	8	8.42	5.72	5.57	6.57	6.13	7.53	11.34	7.47	9.58	4.84	5.39	11.54	11.05	5.1	1.83	2.23	3.86	4.43	2.64	1.38	1.13	0.7	2.8	1.31	8.71	9.25	6.88	14.03	9.32	6.9	9.4	10.52	no	no	no	no	no	no	no	no	no
chrV	1421	6.08	13.01	13.08	10.77	7.42	6.85	6.86	11.12	8.3	8.86	6.91	8.69	10.36	11.62	6.23	2.85	0.67	5.68	6.25	4.07	1.38	1.89	1.4	2.36	0.79	10.83	11.32	9.25	10.73	2.07	10.35	9.01	13.06	no	no	no	no	no	no	no	no	no
chrV	1422	4.16	8.23	11.86	10.4	9.99	9.91	8.63	9.98	9.96	8.49	8.52	8.99	8.48	11.76	6.51	3.06	2.23	2.84	4.43	2.64	2.07	1.7	2.34	4.13	1.31	11.09	10.38	10.43	8.25	7.76	8.97	9.6	9.79	no	no	no	no	no	no	no	no	no
chrV	1423	15.99	17.98	24.53	22.29	13.13	15.32	19.26	18.83	20.34	15	15.2	18.57	22.38	15.45	15.29	2.65	3.79	7.71	5.04	4.55	2.54	3.78	1.87	3.98	3.41	22.45	22.08	19.92	10.73	10.87	13.1	10.77	8.34	no	no	no	no	no	no	no	no	no
chrV	1424	8.14	13.28	13.39	14.84	13.76	8.66	17.46	12.27	13.82	10.22	12.87	13.13	12.48	12.53	11.81	3.6	3.73	4.32	4.82	2.42	2.18	1.55	2.32	2.69	1.69	14.15	13.28	13.79	8.46	8.55	11.27	8.63	9.63	no	no	no	no	no	no	no	no	no
chrV	1425	14.07	13.01	15.95	8.92	14.84	12.25	14.39	14.52	17.16	13.01	11.74	14.68	16.96	15.45	13.59	3.46	3.12	4.06	5.04	3.12	2.07	2.83	2.57	4.28	1.83	21.65	15.85	18.26	9.9	15.53	10.69	8.62	10.88	no	no	no	no	no	no	no	no	no
chrV	1426	7.68	8.61	13.49	9.29	9.42	12.07	9.96	9.3	12.04	6.14	8.75	6.89	12.48	11.9	7.64	3.67	2.68	4.67	4.43	3.84	2.31	2.27	1.87	4.13	1.05	15.58	10.38	13.52	10.31	12.94	7.59	8.62	7.62	no	no	no	no	no	no	no	no	no
chrV	1427	3.52	10.71	11.86	8.55	11.7	8.83	10.18	12.71	11.9	11.02	7.14	7.79	13.9	10.27	7.64	4.69	4.24	4.67	4.94	5.51	1.61	3.87	4.09	5.6	3.41	11.09	10.38	11.62	8.66	7.25	9.31	10.18	8.7	no	no	no	no	no	no	no	no	no
chrV	1428	8.64	8.42	13.08	13	10.28	12.25	9.08	11.57	13.15	11.02	8.29	10.18	12.01	9.92	11.04	2.04	3.12	4.46	5.24	3.36	2.31	2.65	2.8	4.72	0.79	11.62	13.4	8.77	7.43	7.76	9.31	8.42	9.07	no	no	no	no	no	no	no	no	no
chrV	1429	7.68	9.37	11.04	10.4	8.56	7.21	10.18	7.03	7.89	7.23	5.99	8.69	8.48	7.37	8.49	2.44	3.79	4.26	4.64	5.03	3.46	1.13	3.74	3.24	0.79	8.98	8.12	9.96	6.6	6.73	7.24	8.23	5.44	no	no	no	no	no	no	no	no	no
chrV	1430	5.76	10.9	13.08	8.17	9.14	7.21	5.98	11.8	10.24	10.3	8.06	10.18	15.31	11.48	9.62	2.85	4.02	5.48	3.83	5.99	4.38	2.65	3.04	3.24	1.83	9.51	10.19	13.04	8.66	8.8	11.04	10.38	11.24	no	no	no	no	no	no	no	no	no
chrV	1431	10.56	10.73	17.31	11.94	10.87	10.69	10.98	10.82	14.46	10.19	11.6	13.41	12.17	12.23	9.28	3.54	4.18	5.26	3.1	2.99	1.72	2.13	3.81	4.52	1.8	16.14	14.42	14.04	5.98	8.73	7.13	9.93	13.06	no	no	no	no	no	no	no	no	no
chrV	1432	5.12	7.46	8.59	5.57	7.71	7.21	6.42	8.17	8.44	7.23	6.68	8.09	10.13	10.06	5.94	1.83	1.78	2.03	3.43	4.07	3.69	1.51	1.17	4.57	1.31	9.77	8.87	8.77	6.6	6.73	8.62	8.42	10.88	no	no	no	no	no	no	no	no	no
chrV	1433	11.51	10.9	9.81	12.26	9.71	7.48	10.4	8.17	11.49	9.58	9.1	8.69	9.89	10.2	10.19	2.44	2.68	4.57	2.92	4.07	1.15	1.32	2.57	2.8	1.57	10.83	11.7	11.62	4.95	4.14	6.55	11.55	8.34	no	no	no	no	no	no	no	no	no
chrV	1434	14.07	13.77	17.17	13.38	13.13	13.15	16.6	11.34	13.56	13.19	11.74	16.18	15.55	10.2	9.34	2.04	3.79	4.06	2.82	4.55	1.84	2.65	1.63	3.1	2.36	16.11	13.78	16.6	10.73	12.42	8.28	9.2	8.34	no	no	no	no	no	no	no	no	no
chrV	1435	11.83	12.63	11.45	10.4	11.42	10.09	11.73	12.93	12.73	12.65	11.51	9.59	12.72	10.49	9.91	2.24	2.01	5.28	5.84	3.84	2.31	1.13	2.8	3.83	0.79	11.36	12.08	13.75	9.9	4.66	9.31	8.81	9.07	no	no	no	no	no	no	no	no	no
chrV	1436	8.82	9.12	9.2	9.08	9.69	7.14	9.27	8.67	9.61	9.1	6.65	9.99	9.59	11.33	7.27	1.69	1.18	3.9	4	3.45	1.08	2.31	3.77	3.24	0.58	8.57	10.57	12.39	5.84	6.3	8.77	8.52	12.58	no	no	no	no	no	no	no	no	no
chrV	1437	5.76	6.89	11.04	6.69	6.28	6.31	7.3	8.39	6.5	5.78	5.99	8.39	9.66	7.94	5.66	4.48	1.56	4.06	2.02	4.07	2.07	0.38	2.34	2.21	2.1	7.13	7.74	8.77	7.01	9.83	9.31	8.62	9.07	no	no	no	no	no	no	no	no	no
chrV	1438	5.44	6.31	8.59	7.8	10.56	8.65	9.08	12.02	13.28	9.4	9.9	11.68	10.36	9.07	11.04	6.32	3.35	7.31	3.63	3.6	2.54	1.32	4.44	1.92	2.88	12.94	12.27	10.43	9.49	4.66	7.24	8.62	11.97	no	no	no	no	no	no	no	no	no
chrV	1439	7.36	7.65	10.22	10.03	6.85	8.11	9.52	8.62	10.38	8.31	8.98	9.59	11.54	10.35	6.23	7.54	2.23	4.87	3.43	5.27	3.69	3.4	3.97	2.65	5.76	11.36	12.27	13.28	11.14	10.35	7.59	9.99	9.07	no	no	no	no	no	no	no	no	no
chrV	1440	8.96	15.4	13.08	13	17.41	11.53	13.06	14.29	13.7	14.91	9.44	13.78	11.54	10.7	15	8.56	5.35	8.73	5.04	10.07	5.3	4.91	8.64	5.31	5.76	15.32	17.46	16.48	8.66	12.42	11.38	11.36	13.24	no	no	no	no	no	no	no	no	no
chrV	1441	13.75	13.58	15.95	12.63	14.84	12.25	14.17	10.66	11.76	12.29	11.74	14.98	14.13	14.03	13.02	11.21	7.14	13.6	2.82	9.83	8.76	6.05	14.01	5.9	8.38	16.37	14.91	11.86	8.66	9.32	9.66	10.77	10.16	no	no	no	no	no	no	no	no	no
chrV	1442	5.76	12.82	13.49	12.63	11.42	10.27	7.75	10.21	9.96	9.4	5.99	8.99	11.07	7.94	7.36	6.11	6.92	5.48	4.64	4.79	3.46	5.86	4.2	4.42	7.86	11.36	11.51	9.25	7.43	8.28	10	10.38	5.8	no	no	no	no	no	no	no	no	no
chrV	1443	9.84	13.52	11.86	11.96	12.02	5.89	12.35	13.6	11.97	11.63	9.43	7.39	13.35	11.01	6.59	3.28	3.03	4.48	2.62	2.9	1.88	2.36	1.4	2.95	1.1	11.32	10.88	10.28	7.09	9.66	9.06	7.77	9.79	no	no	no	no	no	no	no	no	no
chrV	1444	7.68	9.95	11.45	13	8.56	9.37	9.08	11.34	11.35	11.57	9.44	7.79	12.01	10.49	6.23	2.24	3.12	4.06	2.22	3.84	2.54	0.94	2.34	2.36	2.1	12.94	10.38	11.38	8.66	9.83	7.93	7.05	8.34	no	no	no	no	no	no	no	no	no
chrV	1445	8.92	10.97	12.87	9.19	11.9	9.11	15.41	14.91	9.71	12.19	13.06	10.98	11.97	10.3	6.73	4.81	2.32	4.64	3.86	4.66	2.26	3.24	2.75	3	5.91	11.62	11.47	14.28	11.27	16.34	6.38	9.55	9.63	no	no	no	no	no	no	no	no	no
chrV	1446	9.28	9.09	9.81	7.8	8.56	6.67	6.64	12.48	8.3	8.58	6.68	7.79	10.01	12.47	7.08	2.34	1.12	4.06	3.73	2.88	0.46	1.7	1.87	1.62	2.1	11.36	13.68	9.01	10.31	9.58	6.72	9.2	10.16	no	no	no	no	no	no	no	no	no
chrV	1447	11.83	9.18	13.08	14.12	13.42	10.45	10.63	12.93	9.96	10.3	9.44	11.68	12.25	10.91	11.61	41.77	15.62	12.78	14.91	14.38	15.44	6.61	13.31	13.71	41.65	14	11.7	14.7	11.55	11.9	11.38	10.97	9.79	no	no	no	no	no	no	no	no	no
chrV	1448	9.6	13.77	11.86	11.15	12.56	11.35	10.85	10.44	13.98	13.55	9.9	11.98	10.84	12.9	11.04	7.13	2.01	5.68	3.43	3.12	2.31	2.46	2.34	5.16	3.93	12.68	11.89	12.33	8.25	9.83	7.59	8.62	8.34	no	no	no	no	no	no	no	no	no
chrV	1449	9.6	11.48	14.72	10.4	13.42	9.91	10.4	9.53	10.24	10.84	10.36	11.68	11.54	11.48	13.59	7.33	4.91	5.68	5.64	2.64	4.38	3.59	3.27	1.92	3.41	17.17	13.21	8.3	9.08	10.87	8.62	8.81	6.53	no	no	no	no	no	no	no	no	no
chrV	1450	13.75	14.73	12.27	10.4	11.13	9.91	12.4	11.12	10.52	10.66	10.36	12.88	12.95	11.76	11.61	4.28	3.79	5.07	3.43	2.64	1.84	3.02	1.4	2.21	1.57	12.41	11.51	11.62	6.6	11.39	8.62	6.85	9.79	no	no	no	no	no	no	no	no	no
chrV	1451	10.87	13.58	14.72	8.55	8.85	10.63	11.07	12.71	11.49	14.28	11.05	13.48	9.89	11.48	10.47	2.24	0.89	3.86	4.43	3.12	1.15	2.08	2.34	3.54	1.31	14.79	14.72	10.2	10.73	6.73	8.97	11.75	9.79	no	no	no	no	no	no	no	no	no
chrV	1452	11.51	17.41	15.54	14.12	16.56	11.53	19.04	15.2	14.11	15.18	14.51	11.98	15.78	11.62	9.91	1.43	1.34	4.87	3.63	2.16	2.07	2.27	2.57	3.69	0.79	14.52	15.29	13.99	14.85	11.9	8.62	11.95	10.16	no	no	no	no	no	no	no	no	no
chrV	1453	11.58	8.42	10.92	9.29	10.71	9.73	11.62	11.53	14.05	10.75	10.21	10.48	12.48	11.34	8.07	3.57	2.9	2.64	5.14	3.6	2.07	2.27	0.47	3.61	2.1	12.9	10.51	10.29	9.49	8.04	7.93	9.2	12.89	no	no	no	no	no	no	no	no	no
chrV	1454	10.56	8.03	8.59	8.92	7.14	9.73	10.85	10.89	11.35	9.76	10.36	7.19	11.78	10.35	6.79	4.07	1.12	6.49	8.67	6.23	2.54	4.35	2.8	3.98	1.83	10.3	11.89	10.2	6.19	9.83	10.69	8.81	7.25	no	no	no	no	no	no	no	no	no
chrV	1455	10.87	13.58	11.45	9.66	14.27	11.53	14.17	10.89	11.35	14.64	10.36	13.48	16.25	10.91	11.32	6.93	4.46	5.28	16.93	5.27	1.61	2.46	2.57	8.4	1.83	9.77	10	13.52	6.19	9.32	11.04	7.83	7.62	no	no	no	no	no	no	no	no	no
chrV	1456	11.19	13.2	13.08	10.03	13.13	10.99	12.17	12.48	12.59	13.92	12.43	13.18	15.07	10.2	10.76	6.32	2.45	6.49	9.27	7.43	1.15	1.89	4.44	10.17	2.36	13.47	11.14	10.91	11.96	9.83	4.48	9.4	10.52	no	no	no	no	no	no	no	no	no
chrV	1457	16.63	13.52	10.91	11.32	11.97	11.99	12.16	8.64	9.45	11.27	13.92	12.75	10.97	10.25	11.81	3.66	2.28	5.69	4.71	4.49	2.93	2.66	2.95	4.89	1.72	12.73	11.04	9.9	10.14	8.1	8.05	8.73	7.6	no	no	no	no	no	no	no	no	no
chrV	1458	12.06	11.97	11.21	11.92	8.38	10.77	10.36	12.11	10.42	10.97	12.8	10.51	13.78	11.63	8.73	4.25	2.48	3.39	6.59	4.31	1.6	4.28	1.89	3.01	1.97	10.42	14.18	13.04	9.99	15.96	9.81	9.17	10.41	no	no	no	no	no	no	no	no	no
chrV	1459	7.36	9.37	11.86	10.03	5.71	7.57	7.53	9.08	9.13	8.86	6.22	10.18	8.48	9.64	6.79	10.8	3.12	4.67	6.85	8.15	3.46	6.24	3.74	9.58	2.1	9.51	10.19	12.09	9.08	12.42	7.93	9.6	6.17	no	no	no	no	no	no	no	no	no
chrV	1460	8	13.96	15.95	11.15	11.7	10.81	9.74	13.61	14.25	9.58	11.51	13.78	14.13	16.3	8.78	46.86	15.62	55.4	28.82	31.88	14.06	34.58	28.26	33.62	6.55	13.73	13.78	15.18	10.31	15.01	8.28	7.64	10.88	no	no	no	no	no	no	no	no	no
chrV	1461	7.04	11.48	9.4	8.92	9.71	10.45	8.85	11.57	9.96	8.31	6.91	7.49	8.95	10.63	10.76	36.88	26.33	52.35	37.49	42.67	21.44	48.75	40.17	33.32	7.86	11.36	8.87	10.67	10.73	9.83	10.35	6.46	9.07	no	no	no	no	no	no	no	no	no
chrV	1462	9.92	12.24	15.54	10.03	8.56	6.49	10.85	11.34	12.04	10.84	10.36	9.59	10.36	8.79	9.06	2.65	3.12	4.26	5.24	5.03	1.84	4.53	1.4	4.57	2.62	10.56	12.27	13.28	8.25	4.66	9.31	10.38	11.61	no	no	no	no	no	no	no	no	no
chrV	1463	20.15	21.04	13.9	14.49	24.55	17.12	15.05	16.11	14.81	21.33	16.81	23.37	16.49	13.75	27.74	2.65	5.35	4.26	4.23	5.99	3	2.83	3.74	3.54	1.05	17.69	12.27	17.55	11.96	7.25	7.59	11.55	11.61	no	no	no	no	no	no	no	no	no
chrV	1464	12.79	16.45	9.4	12.38	16.99	13.63	15.57	9.08	10.75	19.04	17.27	21.57	12.44	14.93	19.53	1.83	2.9	5.07	4.64	3.12	2.19	1.13	1.63	6.05	1.83	16.2	12.27	11.54	11.14	6.21	14.66	14.2	13.18	no	no	no	no	no	no	no	no	no
chrV	1465	30.71	21.04	18.4	19.32	28.83	26.13	30.1	14.52	18.96	26.75	27.4	35.65	17.43	15.16	37.65	5.5	3.57	5.28	7.86	7.19	3.46	3.78	2.8	5.31	3.14	25.88	19.82	23.47	9.08	12.42	11.04	9.6	11.61	no	no	no	no	no	no	no	no	no
chrV	1466	8.22	11.18	10.02	9.36	10.91	8.97	11	5.18	7.53	9.04	7.98	11.29	7.77	9.81	10.81	9.22	2.23	5.72	2.6	1.85	3.04	2.83	3.55	4.72	4.98	11.67	8.72	9.12	11.14	8.39	11.52	9.73	8.05	no	no	no	no	no	no	no	no	no
chrV	1467	6.88	7.17	4.29	8.17	5.14	9.01	5.64	8.85	7.89	4.61	5.99	7.19	6.01	6.38	5.38	12.22	5.13	9.84	3.43	7.19	5.53	4.16	7.47	2.88	13.49	6.87	5.57	10.91	8.66	11.39	12.07	13.32	10.88	no	no	no	no	no	no	no	no	no
chrV	1468	6.4	7.08	6.54	5.57	5.42	7.39	8.19	7.71	6.92	5.78	6.22	9.29	7.54	7.65	5.38	8.96	4.69	7.71	3.63	6.47	4.61	6.24	7.71	7.37	9.69	8.19	7.36	5.93	9.08	12.94	13.45	10.58	7.62	no	no	no	no	no	no	no	no	no
chrV	1469	7.46	9.95	8.95	9.41	7.18	10.47	11.25	9.05	7.37	7.73	11.49	13.7	8.7	11.68	11.16	12.42	10.71	10.84	7.77	9.96	11.57	5.93	11.77	7.63	11.95	11.84	5.85	13.14	14.47	11.54	9.68	11.54	12.93	no	no	no	no	no	no	no	no	no
chrV	1470	7.72	6.97	5.87	6.15	7.28	5.99	7.94	5.85	7.48	8.29	5.6	10.7	7.03	7.53	7.54	14.03	7.28	11.78	12.95	7.59	10.32	5.75	8.54	9.16	13.94	7.75	5.12	11.72	11.15	9.23	11.52	10.74	10.9	no	no	no	no	no	no	no	no	no
chrV	1471	3.52	4.21	5.32	2.97	3.43	5.04	3.1	4.99	4.98	4.16	2.76	2.7	4.71	5.1	3.4	26.08	12.27	16.84	9.27	19.18	23.97	16.82	24.06	16.96	30.91	2.11	3.96	0	7.01	11.9	8.28	7.83	10.52	no	no	no	no	no	no	no	no	no
chrV	1472	7.68	4.4	3.27	4.09	6.85	6.13	4.65	2.95	5.54	5.96	8.06	3.89	4.24	6.8	5.38	48.29	38.82	30.03	17.53	34.04	73.07	37.6	52.31	36.42	109.49	1.06	2.83	2.37	11.14	10.35	12.07	9.79	10.52	no	no	no	no	no	no	no	no	no
chrV	1473	5.42	6.58	3.41	4.64	6.9	7.12	3.7	3.06	5.14	8.2	4.79	4.28	4.2	4.76	6.01	37.45	41.42	23.92	21.66	30.13	45.59	37.83	44.41	32.32	55.01	1.21	2.96	0.69	9.13	7.19	9.95	8.5	8.29	no	no	no	no	no	no	no	no	no
chrV	1474	6.4	2.87	4.09	5.94	6.28	6.67	3.1	4.54	2.49	6.14	5.53	6.89	3.53	7.79	7.93	60.31	59.12	31.86	28.42	35.71	56.94	58	51.85	47.18	59.2	0.79	1.89	1.42	13.61	13.46	11.04	12.14	12.69	no	no	no	no	no	no	no	no	no
chrV	1475	2.56	3.44	4.09	2.97	3.14	7.93	3.32	6.35	5.4	5.06	3.22	2.7	3.06	7.94	4.53	87.81	69.83	62.09	36.48	58.96	82.98	86.72	80.81	49.98	90.9	2.11	3.77	2.13	8.66	12.94	14.83	8.42	13.78	no	no	no	no	no	no	no	no	no
chrV	1476	2.24	3.06	4.09	4.83	6	5.95	4.87	6.13	5.67	2.71	4.61	3.89	5.18	6.09	6.23	142.21	116.01	103.49	71.75	112.18	155.83	124.89	148.3	77.26	132.55	3.43	2.08	1.66	10.73	11.39	10.35	12.53	6.89	no	no	no	no	no	no	no	no	no
chrV	1477	1.93	3.71	3.75	7.12	5.22	8.42	4.53	5.04	6.76	6.61	4.21	4.8	3.34	6.18	4.02	29.94	27.62	23.9	29.89	21.21	29.41	27.59	28.97	29.42	21.27	2.25	4	2.72	7.19	8.36	7.79	9.22	12.07	no	no	no	no	no	no	no	no	no
chrV	1478	5.12	6.41	5.52	9.66	7.14	6.85	6.42	6.01	6.02	4.97	6.1	6.29	5.54	8.01	5.52	10.49	17.62	11.47	17.33	10.43	21.21	10.58	19.03	12.53	12.05	5.55	4.81	8.65	10.31	8.8	9.66	11.06	10.7	no	no	no	no	no	no	no	no	no
chrV	1479	6.44	9.62	7.38	9.33	7.78	7.11	10.9	10.51	7.26	8.02	7.11	10.1	9.6	10.94	6.63	14.34	15.03	12.27	17.2	13.84	11.79	14.38	14.03	12.59	12.95	10.64	7.98	10.34	8.71	8.32	9.16	12	8.75	no	no	no	no	no	no	no	no	no
chrV	1480	11.33	12.17	13.24	12.62	7.99	12.59	13.81	11.14	10.6	8.79	10.37	12.55	11.89	11.19	10.01	4.58	4.55	7.54	6.91	5.1	3.88	4.84	4.16	6.92	1.77	13.58	14.84	12	9.85	7.04	6.12	11.76	6.97	no	no	no	no	no	no	no	no	no
chrV	1481	10.87	9.95	11.04	10.77	10.85	9.19	11.95	13.16	13.84	9.76	11.05	11.08	12.25	12.76	9.91	5.3	2.68	6.09	6.45	6.71	3.23	3.02	3.04	3.98	2.88	16.9	13.78	14.94	11.55	7.25	9.31	10.38	8.34	no	no	no	no	no	no	no	no	no
chrV	1482	7.36	12.05	11.45	16.72	11.42	9.37	14.39	13.84	13.28	13.19	13.12	13.78	11.54	9.78	11.04	5.3	2.45	9.54	8.46	4.55	5.99	5.29	3.97	6.05	4.98	15.58	10.76	10.2	10.73	10.35	12.41	9.2	11.61	no	no	no	no	no	no	no	no	no
chrV	1483	11.19	12.82	20.85	19.32	16.56	11.17	12.62	14.07	15.77	13.19	10.59	14.68	14.84	12.05	10.76	6.11	4.91	8.73	6.25	5.51	4.61	5.86	5.61	8.4	6.29	19.54	14.91	13.75	9.49	8.28	10	8.23	10.88	no	no	no	no	no	no	no	no	no
chrV	1484	8.32	13.2	14.72	11.52	13.7	7.39	10.4	10.89	12.59	13.55	9.44	8.39	13.66	12.33	7.64	5.3	9.15	8.93	5.64	8.15	5.99	10.2	9.11	7.81	3.93	12.68	17.18	11.62	9.08	8.8	7.24	7.64	12.33	no	no	no	no	no	no	no	no	no
chrV	1485	11.19	15.49	13.08	5.2	11.7	13.15	10.85	13.84	12.73	10.12	8.98	8.99	14.37	12.05	11.89	5.7	3.79	7.1	4.64	5.75	2.54	4.16	5.37	5.46	3.41	17.43	13.78	14.23	11.14	10.35	8.97	10.77	9.43	no	no	no	no	no	no	no	no	no
chrV	1486	14.39	14.54	16.76	17.09	8.85	13.33	11.73	16.56	14.67	12.83	13.82	12.28	13.66	14.6	8.21	3.06	4.02	3.86	7.46	5.51	2.07	2.27	5.14	5.01	3.41	17.96	13.4	14.7	8.25	12.94	9.31	10.18	7.62	no	no	no	no	no	no	no	no	no
chrV	1487	8	8.61	9	8.92	6.85	8.11	9.3	11.12	11.07	9.76	8.75	8.69	11.54	9.92	8.78	2.44	1.34	5.07	4.23	3.12	2.07	4.72	1.87	1.92	1.57	12.94	10.95	10.91	9.08	11.39	7.59	8.23	9.43	no	no	no	no	no	no	no	no	no
chrV	1488	7.04	8.23	14.72	12.26	7.71	9.19	11.73	10.44	10.1	10.12	8.75	10.48	6.83	7.23	5.66	2.04	3.12	2.84	2.02	2.4	1.15	1.7	2.34	3.39	2.36	9.24	7.17	10.91	9.49	10.87	10	9.2	9.79	no	no	no	no	no	no	no	no	no
chrV	1489	8	10.52	11.86	14.49	10.85	8.65	11.29	8.62	12.73	8.68	6.91	8.99	9.19	12.47	6.51	2.04	2.9	4.87	2.82	2.16	1.61	0.76	2.1	2.06	2.36	10.56	13.59	11.14	7.01	7.25	7.59	9.4	7.25	no	no	no	no	no	no	no	no	no
chrV	1490	8.64	12.63	15.13	12.26	12.56	9.37	11.07	11.8	11.21	9.58	9.44	11.68	12.72	10.63	9.06	1.22	2.45	2.84	3.43	4.07	0.23	1.51	1.63	2.21	2.62	15.58	10.95	10.2	8.66	8.28	9.66	8.62	10.88	no	no	no	no	no	no	no	no	no
chrV	1491	10.56	13.77	16.35	10.77	9.99	9.55	15.72	13.61	13.28	12.47	8.98	10.48	14.37	12.33	8.49	2.04	2.01	4.67	3.63	2.64	1.15	1.7	1.17	2.65	0.79	15.05	13.78	15.41	9.49	7.25	7.24	8.81	8.7	no	no	no	no	no	no	no	no	no
chrV	1492	5.12	10.14	8.18	8.92	5.71	5.23	7.75	7.49	8.86	7.59	5.07	4.79	7.3	8.36	3.68	2.04	2.45	1.83	3.02	1.92	1.61	1.13	2.8	3.24	1.05	8.98	10.38	9.96	9.08	8.8	8.62	8.03	10.16	no	no	no	no	no	no	no	no	no
chrV	1493	8.83	9.15	7.79	9.29	7.77	7.42	7.43	10.03	10.48	8.36	7.22	8.39	11.32	7.75	5.46	1.85	1	4.08	2.03	2.43	0.95	1.74	2.35	2.23	1.87	14.56	12.8	10	13.82	9.83	7.09	10.51	6.35	no	no	no	no	no	no	no	no	no
chrV	1494	10.4	12.53	11.63	9.16	13.55	10.21	13.98	11.75	11.25	9.2	10.73	9.37	12.24	11.2	9.52	2.76	1.93	3.75	5.8	5.33	1.84	1.39	3.8	3.33	2.26	13.23	13.06	16.68	10.99	11.56	7.07	8.96	10.03	no	no	no	no	no	no	no	no	no
chrV	1495	8.32	11.48	8.18	4.46	9.14	7.75	10.85	8.85	7.47	10.3	10.13	6.89	12.01	8.08	10.76	1.83	2.01	6.49	10.28	3.36	2.31	1.13	3.5	5.46	1.31	8.19	9.06	10.2	10.73	9.83	8.97	7.25	7.62	no	no	no	no	no	no	no	no	no
chrV	1496	23.35	21.04	11.04	12.26	19.41	12.61	16.6	10.66	13.7	15.36	16.58	15.28	12.95	11.48	17.27	3.26	1.56	9.94	7.26	4.07	3	2.08	4.9	5.6	1.57	13.73	13.02	18.02	6.6	11.9	8.28	10.58	9.07	no	no	no	no	no	no	no	no	no
chrV	1497	17.59	14.35	9	11.52	12.85	14.77	16.6	10.21	10.79	16.99	17.5	15.88	12.72	12.9	12.17	2.24	4.02	8.73	4.64	4.79	0.92	2.08	5.14	6.05	1.57	13.2	11.89	14.46	10.31	8.8	11.38	9.4	11.61	no	no	no	no	no	no	no	no	no
chrV	1498	5.44	7.84	8.59	5.94	6.57	7.03	7.97	6.81	8.99	9.58	7.14	8.99	7.77	6.66	6.23	3.67	2.01	7.71	13.3	3.6	2.07	2.65	8.17	8.99	1.57	8.19	8.49	11.38	9.49	9.32	5.17	10.38	9.79	no	no	no	no	no	no	no	no	no
chrV	1499	10.56	8.61	13.49	10.77	10.28	12.07	10.18	13.39	10.24	9.4	10.82	8.99	12.25	7.23	9.62	1.43	2.9	3.65	6.45	3.36	1.15	1.32	2.57	5.31	0.52	9.51	10	9.48	7.01	9.83	9.66	11.55	6.53	no	no	no	no	no	no	no	no	no
chrV	1500	12.31	11.38	13.7	14.3	12.42	11.62	14.83	11.91	10.24	10.66	9.56	11.68	13.19	9.85	11.61	2.95	2.23	5.07	6.15	2.52	2.31	2.46	3.62	4.57	1.83	12.94	13.31	14.7	11.76	7.25	10.17	8.62	7.62	no	no	no	no	no	no	no	no	no
chrV	1501	13.11	16.45	12.27	10.77	9.99	10.99	12.17	15.2	12.18	12.65	13.59	11.08	12.48	11.2	11.61	2.44	2.9	4.46	6.25	4.07	2.54	1.7	4.44	4.28	2.1	8.71	12.46	13.52	8.66	13.98	7.59	10.77	8.7	no	no	no	no	no	no	no	no	no
chrV	1502	12.47	14.73	11.04	15.6	15.99	11.35	12.62	10.21	11.62	12.11	14.05	12.28	11.78	14.46	13.59	2.65	1.56	4.87	6.25	4.07	2.07	1.51	5.14	2.8	0.52	14.26	12.08	12.57	9.08	8.8	10.35	10.18	9.79	no	no	no	no	no	no	no	no	no
chrV	1503	11.83	15.3	15.54	11.52	13.99	12.43	14.17	10.44	13.84	14.28	12.43	11.68	12.25	13.04	14.72	1.02	2.01	6.49	5.64	4.07	1.38	2.08	3.04	5.75	0.79	14.79	13.78	9.25	11.14	10.87	8.62	10.58	10.88	no	no	no	no	no	no	no	no	no
chrV	1504	14.71	15.69	15.95	13.38	16.56	13.69	13.72	13.84	12.73	15.72	14.05	11.98	14.6	14.17	11.61	2.44	2.23	5.07	7.05	2.88	1.61	1.7	2.57	5.31	1.83	16.9	16.23	12.33	11.96	7.76	7.93	9.6	11.61	no	no	no	no	no	no	no	no	no
chrV	1505	9.6	11.67	9.81	6.69	11.13	10.27	13.28	12.25	11.62	13.55	9.21	13.18	13.43	11.76	12.74	2.24	2.23	4.26	6.45	5.51	2.31	1.51	4.67	3.69	1.05	11.62	12.46	12.33	10.31	11.39	9.31	9.2	6.53	no	no	no	no	no	no	no	no	no
chrV	1506	8.32	10.71	6.95	6.69	12.56	11.53	16.16	10.89	9.55	11.93	7.6	9.89	11.31	11.9	11.32	2.24	2.68	4.46	3.22	2.64	1.38	1.89	0.93	2.95	0.26	9.77	13.02	11.14	11.96	9.83	7.24	9.6	6.17	no	no	no	no	no	no	no	no	no
chrV	1507	9.12	12.15	17.79	9.85	12.7	9.1	15.27	12.59	12.8	14.64	8.75	14.38	10.6	12.26	11.89	0.71	1.78	6.19	2.92	5.15	1.84	1.7	1.28	2.8	1.57	15.84	13.5	15.65	6.6	9.83	8.79	9.2	10.52	no	no	no	no	no	no	no	no	no
chrV	1508	9.92	13.39	13.08	12.26	12.85	9.19	10.85	12.25	12.25	12.47	12.32	12.28	12.48	10.63	12.45	1.63	2.68	3.15	4.03	4.55	2.54	3.97	2.34	2.8	2.36	12.15	13.97	14.7	8.87	7.25	9.31	11.16	9.07	no	no	no	no	no	no	no	no	no
chrV	1509	12.47	12.43	11.04	13.38	11.7	11.53	13.06	12.93	10.93	11.57	8.75	14.38	15.07	10.91	15	2.24	4.46	4.26	4.03	3.12	2.54	3.59	0.93	2.21	2.62	10.3	13.78	12.09	10.31	11.39	6.9	9.79	7.25	no	no	no	no	no	no	no	no	no
chrV	1510	12.79	12.63	16.35	13	13.99	11.53	11.95	13.84	14.53	9.94	11.97	11.98	14.84	13.04	14.15	4.07	2.01	5.48	4.64	3.36	2.07	1.51	3.74	5.16	1.57	16.37	14.53	16.36	6.6	12.42	8.97	10.58	11.24	no	no	no	no	no	no	no	no	no
chrV	1511	8.96	11.29	14.72	13.38	12.28	10.63	11.07	11.8	15.91	10.12	11.05	10.48	10.84	12.61	10.47	1.83	0.45	4.06	4.64	2.64	1.84	2.08	1.17	2.36	1.31	16.64	13.97	15.65	8.25	7.76	8.62	9.79	8.7	no	no	no	no	no	no	no	no	no
chrV	1512	6.72	10.52	11.45	13.38	8.56	9.55	11.73	12.25	10.65	11.21	10.36	9.89	13.66	11.9	10.19	2.24	1.56	4.87	4.03	3.6	1.61	3.02	2.34	2.95	1.83	11.36	11.32	10.91	9.49	11.39	8.28	8.03	10.52	no	no	no	no	no	no	no	no	no
chrV	1513	5.47	7.14	7.85	11.97	7.71	7.75	5.38	8.4	9.07	6.59	5.39	3.63	7.54	8.45	6.83	0.5	0.45	3.25	1.98	2.73	1.42	2.09	0.53	2.81	0.85	8.25	6.64	6.9	7.01	5.71	8.42	8.7	9.11	no	no	no	no	no	no	no	no	no
chrV	1514	8.26	13	9.81	12.73	6.72	6.59	9.59	8.41	9.27	11.3	8.97	7.41	11.72	7.48	7.29	4.65	1.78	2.94	3.79	3.99	2.88	2	2.74	2.67	0.33	13.07	13.53	7.11	9.52	12.34	10.6	8.68	7.8	no	no	no	no	no	no	no	no	no
chrV	1515	7.36	12.05	15.54	15.23	8.85	8.65	12.17	11.57	10.79	10.48	7.83	10.18	12.25	10.77	9.34	3.87	2.23	2.64	3.22	2.88	1.15	1.32	1.17	2.36	1.83	10.04	12.83	12.09	11.55	10.35	8.62	8.42	12.33	no	no	no	no	no	no	no	no	no
chrV	1516	12.79	12.63	15.13	11.15	8.28	10.63	14.83	9.53	12.04	14.82	10.82	8.99	11.78	11.2	9.62	1.83	2.23	4.06	2.82	3.12	1.61	3.59	1.87	3.39	1.83	12.68	15.1	13.99	6.19	11.9	4.14	10.38	7.25	no	no	no	no	no	no	no	no	no
chrV	1517	7.04	12.05	12.67	10.03	10.85	8.65	11.73	10.89	12.18	7.77	10.13	13.78	13.43	8.93	9.06	2.65	1.34	4.46	4.03	4.07	2.77	2.08	2.57	3.54	0.79	9.77	12.27	12.33	10.73	6.21	7.24	10.38	10.88	no	no	no	no	no	no	no	no	no
chrV	1518	7.36	12.43	10.22	11.52	10.28	9.91	13.28	13.16	13.84	12.11	8.98	8.69	11.78	12.47	9.62	2.44	2.01	3.86	5.64	1.92	1.84	2.27	1.4	4.28	2.1	14	12.65	10.67	11.14	15.01	8.62	9.79	10.16	no	no	no	no	no	no	no	no	no
chrV	1519	7.04	9.37	17.58	9.66	8.28	11.53	11.07	13.39	9.69	10.12	7.6	9.59	14.6	13.18	11.32	2.65	1.34	4.46	4.23	3.36	2.54	1.32	2.34	2.21	1.05	12.68	13.59	12.57	6.6	7.25	11.73	8.23	7.98	no	no	no	no	no	no	no	no	no
chrV	1520	7.68	11.16	13.49	12.63	8.56	12.49	10.4	13.39	13.01	9.46	10.36	8.39	9.89	9.64	8.78	2.44	2.23	4.06	4.43	3.36	0.92	2.65	4.67	2.65	1.83	11.62	12.08	14.23	7.01	7.42	9.31	7.83	10.16	no	no	no	no	no	no	no	no	no
chrV	1521	12.15	11.67	18.81	10.4	9.42	10.27	16.16	12.25	11.49	14.28	10.82	12.28	11.54	13.04	14.44	2.44	2.9	3.45	4.03	2.4	2.07	2.27	3.27	3.54	2.36	12.15	10.38	11.86	8.25	6.73	11.04	9.6	9.07	no	no	no	no	no	no	no	no	no
chrV	1522	8.96	11.67	12.27	11.15	7.14	9.91	12.17	13.39	11.35	10.66	9.67	8.99	8.24	9.78	9.91	1.43	2.23	3.25	3.83	3.84	1.15	1.32	1.17	2.8	1.83	10.04	8.87	12.57	10.73	8.28	8.28	10.18	8.7	no	no	no	no	no	no	no	no	no
chrV	1523	10.56	10.9	14.72	13	11.42	9.01	12.84	11.12	14.94	8.86	13.59	11.68	16.25	11.48	15	2.44	2.45	4.46	4.43	2.64	2.31	2.08	2.34	2.36	2.1	13.47	14.53	13.99	11.14	10.35	7.59	9.01	10.16	no	no	no	no	no	no	no	no	no
chrV	1524	13.75	17.6	11.04	11.89	13.99	13.15	10.85	11.34	10.93	11.57	10.36	11.08	14.84	11.05	9.91	3.46	5.58	3.65	3.83	3.12	2.31	3.02	2.57	2.51	0.26	13.2	13.02	15.41	9.08	7.25	7.24	11.16	6.53	no	no	no	no	no	no	no	no	no
chrV	1525	12.47	12.43	16.35	13.38	16.56	10.45	12.17	12.71	13.7	15.72	12.66	16.18	13.66	11.48	18.12	2.24	1.56	6.29	4.43	4.07	3	1.51	2.1	1.92	1.31	16.11	12.83	14.94	11.14	9.83	7.24	10.77	8.7	no	no	no	no	no	no	no	no	no
chrV	1526	12.47	16.83	17.58	9.66	13.7	12.25	15.05	10.66	12.18	14.46	11.74	12.88	15.78	13.89	11.04	1.63	1.56	5.68	4.03	2.4	2.31	2.65	2.1	3.69	1.31	19.28	14.53	15.41	7.01	6.73	9.31	8.42	8.7	no	no	no	no	no	no	no	no	no
chrV	1527	11.51	12.63	10.22	10.77	12.56	13.51	10.18	6.58	11.35	12.29	9.21	9.89	11.78	11.05	10.19	1.83	2.9	4.06	4.03	1.92	1.61	0.94	2.34	2.65	1.05	8.98	15.29	14.23	6.6	10.87	6.55	9.01	11.24	no	no	no	no	no	no	no	no	no
chrV	1528	6.4	10.14	13.9	12.63	11.13	9.55	12.4	14.52	15.36	9.94	9.21	10.78	14.13	14.46	11.61	2.65	2.9	3.25	3.83	3.12	2.77	0.94	3.27	2.65	1.83	13.73	11.7	15.89	9.49	11.39	11.38	7.83	7.25	no	no	no	no	no	no	no	no	no
chrV	1529	14.07	13.39	18.4	13.75	10.56	11.53	15.72	14.97	15.5	13.37	12.43	19.47	14.13	12.61	13.3	3.26	2.23	5.07	5.24	4.31	3	2.65	1.63	2.36	1.57	14.52	13.02	14.23	8.66	6.73	11.38	10.77	6.17	no	no	no	no	no	no	no	no	no
chrV	1530	9.92	8.23	13.9	10.22	6.99	8.74	7.97	10.32	11.28	10.21	10.25	7.94	11.78	9.92	9.48	2.14	1.78	3.96	5.04	5.99	3.34	2.17	2.45	4.64	1.18	10.83	9.81	7.35	7.84	11.9	9.14	10.18	8.52	no	no	no	no	no	no	no	no	no
chrV	1531	10.56	11.86	12.27	11.7	13.85	10.72	11.95	10.32	9.62	9.49	12.55	11.83	11.54	10.2	8.92	2.55	2.34	3.96	6.05	5.75	4.15	0.85	2.57	4.87	2.23	11.09	11.7	10.2	7.43	8.28	7.07	10.48	6.71	no	no	no	no	no	no	no	no	no
chrV	1532	15.99	13.96	13.08	17.83	13.7	9.55	13.72	15.43	16.33	13.37	12.2	9.89	16.72	12.33	13.3	3.26	1.56	6.9	4.43	3.84	2.07	3.4	1.87	3.24	1.83	19.54	16.42	15.18	13.2	9.32	10.35	10.38	9.79	no	no	no	no	no	no	no	no	no
chrV	1533	9.6	11.86	12.27	13.38	9.14	8.47	11.51	13.16	10.38	8.86	5.53	12.88	10.84	9.78	9.34	1.22	1.56	3.04	4.03	2.64	2.31	1.7	2.8	4.28	1.31	12.15	11.7	14.23	10.73	11.9	6.55	9.01	10.88	no	no	no	no	no	no	no	no	no
chrV	1534	8.32	15.11	16.35	11.52	6	8.11	9.52	9.3	12.45	11.93	7.6	11.98	13.66	12.05	9.06	1.63	2.01	5.07	4.64	4.07	1.38	3.02	1.63	3.69	1.83	11.62	11.51	10.91	12.58	11.9	9.31	8.81	8.7	no	no	no	no	no	no	no	no	no
chrV	1535	5.76	9.95	10.22	15.6	9.99	11.17	13.72	11.8	12.18	7.41	10.13	8.69	12.01	11.76	7.93	2.65	3.35	3.86	4.84	2.88	2.54	2.46	2.34	3.39	1.31	11.36	13.21	10.43	6.6	10.87	5.52	8.42	8.34	no	no	no	no	no	no	no	no	no
chrV	1536	6.4	10.14	11.45	13.75	9.14	6.85	8.41	10.44	8.99	10.3	11.74	9.29	12.25	10.35	10.19	0.81	2.68	4.26	5.24	3.12	1.84	1.7	2.1	2.36	1.83	8.45	10.19	9.96	9.49	10.35	10.69	8.03	9.07	no	no	no	no	no	no	no	no	no
chrV	1537	9.96	13.93	11.08	9.5	10.47	13.36	11.9	9.61	10.6	11.81	13.55	12.07	9.38	9.09	11.5	3.99	3.49	4.94	4.86	4.4	3.85	3.3	3.1	5	2.49	9.67	8.19	11.56	7.84	11.66	7.87	9.63	12.13	no	no	no	no	no	no	no	no	no
chrV	1538	6.72	13.39	9	12.63	8.28	8.47	12.4	9.08	11.07	13.55	9.9	9.29	12.72	10.63	7.36	3.46	5.13	6.49	5.04	5.27	5.99	3.21	8.17	5.31	2.36	13.2	15.29	10.67	12.38	5.69	7.59	8.03	9.07	no	no	no	no	no	no	no	no	no
chrV	1539	19.51	21.62	15.95	17.09	21.41	17.66	21.25	17.7	19.65	18.98	19.34	20.67	20.73	17.29	21.23	5.91	7.36	8.12	4.64	6.71	8.99	4.35	8.64	6.78	2.62	21.39	21.52	21.1	11.55	10.87	9.31	11.75	14.15	no	no	no	no	no	no	no	no	no
chrV	1540	14.39	16.26	21.67	13.75	19.13	11.89	16.38	11.8	12.04	14.46	11.05	13.48	16.02	10.35	14.72	9.58	7.36	9.13	5.44	5.99	8.3	7.18	9.81	6.19	4.19	15.05	15.48	14.7	12.38	9.83	10	10.18	11.97	no	no	no	no	no	no	no	no	no
chrV	1541	8.64	9.95	15.54	14.12	8.56	10.45	10.18	10.66	12.04	10.12	9.67	9.59	9.89	11.34	8.78	8.35	1.78	5.07	5.84	3.84	3.23	1.7	5.84	2.95	1.57	16.9	12.27	12.8	7.84	8.28	10.35	9.2	10.52	no	no	no	no	no	no	no	no	no
chrV	1542	5.44	8.61	11.04	11.52	8.85	9.01	7.3	10.21	12.18	7.05	7.6	10.48	7.54	9.92	9.06	3.26	3.12	3.04	5.04	1.44	1.84	2.65	1.4	2.21	0.79	9.51	10.38	11.14	7.01	12.42	9.31	6.27	9.43	no	no	no	no	no	no	no	no	no
chrV	1543	11.18	12.85	15.38	11.29	13.48	12.47	14.29	14.41	13.83	12.98	11.29	12.7	13.99	13.24	10.77	2.05	5.09	5.39	5.33	4.21	3.69	2.24	1.48	3.76	0.92	15.79	16.56	17.47	13.48	7.42	11.15	10.6	10.94	no	no	no	no	no	no	no	no	no
chrV	1544	9.28	14.54	16.35	10.03	12.28	12.07	13.06	15.88	13.15	10.66	10.59	11.38	14.84	14.46	10.76	1.83	2.45	3.86	2.22	4.55	0.92	2.65	1.4	3.83	2.1	13.73	14.91	18.73	9.49	10.87	10.35	11.75	7.62	no	no	no	no	no	no	no	no	no
chrV	1545	8	12.82	12.67	11.89	9.14	8.83	9.3	9.98	13.15	11.57	9.44	9.59	15.78	11.76	6.79	1.63	0.89	3.45	3.02	2.16	2.07	2.46	2.8	4.57	0.52	14.26	15.1	8.54	11.14	10.35	12.07	9.99	6.89	no	no	no	no	no	no	no	no	no
chrV	1546	7.04	11.67	12.67	7.8	10.28	10.81	10.18	11.57	12.18	10.66	8.75	9.59	15.07	8.36	8.78	2.04	3.12	5.28	3.83	4.07	1.84	1.13	1.4	2.21	1.57	12.41	11.7	14.23	8.66	10.87	9.66	8.42	9.79	no	no	no	no	no	no	no	no	no
chrV	1547	4.8	8.8	4.5	6.69	6	6.85	5.31	6.13	7.33	4.34	5.07	5.69	7.3	7.09	3.96	1.83	2.01	3.04	2.82	2.4	1.84	1.32	2.1	2.65	0.79	8.45	7.93	6.17	9.08	8.28	7.59	7.64	7.62	no	no	no	no	no	no	no	no	no
chrV	1548	6.08	13.01	13.49	11.15	8.56	8.11	10.4	8.85	11.35	10.66	8.98	13.18	12.95	11.76	9.62	2.65	2.01	6.49	2.82	3.6	0.69	2.27	2.1	3.54	0.52	15.58	13.02	13.04	12.38	9.32	9.31	8.62	11.61	no	no	no	no	no	no	no	no	no
chrV	1549	10.87	12.24	13.49	15.23	10.85	8.65	11.51	12.71	14.11	15	10.82	13.48	11.31	11.2	13.3	2.04	2.23	5.28	4.84	2.4	1.84	1.51	3.74	2.36	1.83	12.94	15.29	13.28	8.66	11.39	18.62	8.42	13.42	no	no	no	no	no	no	no	no	no
chrV	1550	10.66	12.11	13.22	15.36	12.85	10.21	9.85	10.66	12.96	8.86	10.75	10.63	15.19	10.63	12.83	1.43	3.35	6.43	3.22	4.79	2.07	4.16	2.57	3.39	0.79	9.42	12.21	11.46	9.08	9.32	11.04	10.51	9.19	no	no	no	no	no	no	no	no	no
chrV	1551	9.6	11.29	17.99	9.66	9.14	9.37	11.29	11.34	13.28	9.76	8.06	9.29	12.48	9.35	5.1	2.24	1.34	4.46	6.65	3.6	1.38	1.7	2.34	4.57	0.52	12.41	11.89	14.23	11.96	8.8	10.35	6.85	8.7	no	no	no	no	no	no	no	no	no
chrV	1552	7.36	10.9	12.67	10.77	6.28	10.99	9.08	13.39	12.04	11.39	6.68	7.49	12.48	14.03	9.34	1.83	2.45	5.68	2.02	5.51	1.84	1.89	2.34	4.42	1.83	15.58	12.83	12.8	11.14	6.73	8.62	9.01	8.34	no	no	no	no	no	no	no	no	no
chrV	1553	4.48	8.23	13.9	6.32	6	5.77	6.2	7.26	7.75	3.61	7.83	4.19	6.36	7.94	7.08	2.04	2.68	3.25	3.43	1.44	0.92	3.4	1.63	1.62	1.05	3.96	6.98	5.69	6.6	5.69	7.59	8.03	6.89	no	no	no	no	no	no	no	no	no
chrV	1554	5.79	8.43	11.06	16.56	8.85	7.52	10.89	11.68	11.78	9.53	8.55	9.3	11.58	10.32	6.1	4.71	4.14	4.87	4.09	3.43	1.86	0.87	1.18	2.97	2.64	12.05	12.41	11.65	9.59	6.73	8.99	10.4	6.55	no	no	no	no	no	no	no	no	no
chrV	1555	9.6	8.61	10.22	11.52	6.85	9.73	9.08	10.44	9.69	8.86	7.6	8.69	11.31	11.34	9.91	4.69	4.91	3.45	4.03	4.31	3.46	4.16	1.63	1.92	4.19	9.51	10.76	10.2	7.84	11.39	10.35	9.79	10.52	no	no	no	no	no	no	no	no	no
chrV	1556	5.76	6.89	14.72	15.23	7.71	9.37	9.08	9.08	10.52	8.49	6.91	5.69	8.24	9.5	8.49	5.3	4.02	4.06	4.03	1.44	1.84	5.48	3.04	2.51	5.24	7.66	7.93	10.2	11.96	7.76	8.62	8.03	7.25	no	no	no	no	no	no	no	no	no
chrV	1557	4.48	8.23	7.36	10.4	7.14	6.49	9.96	8.62	8.3	7.05	7.6	6.29	7.07	7.37	7.08	4.28	3.79	5.07	5.24	2.64	3	3.97	1.63	2.36	5.5	6.34	12.08	9.25	6.19	6.21	9.66	8.23	7.62	no	no	no	no	no	no	no	no	no
chrV	1558	2.47	10.34	6.84	8.12	6.72	6.25	6.09	7.4	5.1	6.46	6.66	3.03	5.82	7.61	5.56	5.16	3.36	4.33	5.52	1.55	1.62	3.96	2.55	3.67	3.92	6.64	6.88	6.01	6.65	14.36	22.75	7.95	7.34	no	no	no	no	no	no	no	no	no
chrV	1559	10.24	9.56	10.63	8.55	10.28	10.27	12.62	7.49	12.87	8.68	9.67	6.59	9.19	10.91	9.06	4.69	6.92	3.65	5.64	4.31	2.54	3.97	3.04	3.1	6.02	10.04	10.76	9.72	8.25	8.28	12.41	9.01	10.88	no	no	no	no	no	no	no	no	no
chrV	1560	7.12	8.12	5.94	6.34	7.85	8.58	8.28	7.24	8.02	9.37	6.11	8.9	8.3	7.97	8.49	4.45	4.19	5.52	6.54	3.2	4.06	5.58	4.85	5.97	5.31	6.18	8.38	8.07	8.26	7.85	9.28	9.2	11.46	no	no	no	no	no	no	no	no	no
chrV	1561	10.07	11.69	12.76	10.83	9.27	11.7	10.4	7.92	8.66	12.25	8.01	8.25	9.97	8.83	10.42	5.98	5.15	6.06	8.08	6.98	5.24	4.54	5.13	7.86	7.31	11.17	10.17	12.13	9.69	5.05	11.9	10.42	10.48	no	no	no	no	no	no	no	no	no
chrV	1562	10.24	10.14	13.49	13.75	10.56	9.91	10.18	10.89	11.62	9.76	8.75	10.48	13.9	9.92	9.91	7.13	5.58	6.7	5.64	6.23	4.61	5.29	3.97	4.72	6.02	8.45	10.38	13.28	10.31	10.87	8.28	9.79	10.88	no	no	no	no	no	no	no	no	no
chrV	1563	5.76	9.95	8.18	8.55	11.7	10.27	8.41	9.98	9.69	9.58	5.53	8.39	6.12	8.36	6.79	4.89	6.69	5.07	6.85	5.03	2.77	4.35	4.2	4.57	7.07	10.83	10.57	9.01	8.66	6.73	9.66	11.55	10.16	no	no	no	no	no	no	no	no	no
chrV	1564	6.08	10.33	13.9	9.66	6.57	9.01	9.3	10.66	8.44	11.39	7.83	8.39	8.24	11.05	7.64	5.91	6.25	5.68	5.64	4.07	2.54	4.16	4.9	6.49	5.5	9.51	12.08	11.14	10.31	9.32	8.97	8.42	11.61	no	no	no	no	no	no	no	no	no
chrV	1565	7.68	9.56	17.17	11.52	11.13	7.93	12.17	12.25	12.73	13.37	8.06	8.69	11.78	13.61	10.47	4.69	8.48	7.51	5.44	5.99	4.38	6.61	3.27	4.72	6.02	15.05	11.7	11.86	6.19	9.83	11.38	7.64	13.06	no	no	no	no	no	no	no	no	no
chrV	1566	8	8.23	11.04	10.4	3.71	5.59	5.53	9.53	8.3	7.23	5.99	7.19	7.77	5.95	6.51	5.09	3.35	6.29	5.04	3.6	4.15	5.48	1.87	3.1	3.41	7.39	8.3	10.43	6.6	8.8	11.04	9.2	5.8	no	no	no	no	no	no	no	no	no
chrV	1567	7.04	11.29	13.08	10.03	11.13	9.91	12.4	13.16	12.59	11.02	12.43	9.29	15.55	12.76	13.87	5.09	7.81	7.31	5.04	7.43	6.68	9.26	6.07	4.13	4.72	10.83	12.08	12.09	9.9	7.76	7.93	9.01	8.34	no	no	no	no	no	no	no	no	no
chrV	1568	10.56	9.18	9.81	9.66	7.71	7.03	9.19	10.44	9.48	11.75	8.75	11.08	12.37	10.35	8.49	4.48	8.37	7.61	7.05	8.39	5.76	9.92	3.97	3.24	6.42	14	12.36	9.48	10.31	12.68	6.9	7.83	7.25	no	no	no	no	no	no	no	no	no
chrV	1569	5.44	8.42	9	10.77	11.99	9.37	9.08	6.58	9.82	7.41	7.37	7.79	8.24	11.05	5.66	6.72	5.58	6.09	7.66	5.03	5.3	6.99	5.37	4.72	5.76	12.41	8.3	11.62	7.01	5.18	9.31	9.01	10.52	no	no	no	no	no	no	no	no	no
chrV	1570	7.68	9.95	9.81	15.23	12.28	9.91	11.07	12.48	12.04	12.83	9.9	10.48	12.72	11.05	9.06	18.13	13.39	9.33	8.67	10.31	11.06	10.58	4.9	8.4	12.57	12.68	12.46	10.43	7.43	10.35	10.35	7.44	9.07	no	no	no	no	no	no	no	no	no
chrV	1571	7.2	12.53	12.47	10.59	10.28	9.82	14.83	11.34	11.21	8.86	8.86	10.78	14.13	10.49	10.19	10.59	7.36	8.12	7.05	6.83	7.49	9.82	4.67	7.08	10.22	12.94	15.85	12.09	9.49	15.27	11.21	12.63	10.52	no	no	no	no	no	no	no	no	no
chrV	1572	9.92	12.24	12.67	8.17	10.56	8.83	9.08	10.89	12.32	10.48	11.05	10.48	11.78	10.06	11.32	8.15	12.94	5.88	7.66	5.75	6.92	9.82	4.44	5.6	7.07	14.26	11.89	11.86	14.03	4.66	8.97	11.55	9.79	no	no	no	no	no	no	no	no	no
chrV	1573	9.76	12.43	12.47	10.53	12.8	9.52	11.25	8.81	12.11	10.66	10.71	14.13	13.23	13.23	8.49	14.94	9.67	5.88	13.5	7.91	8.64	10.2	5.61	6.12	10.74	14.17	11.86	13.04	16.5	7.76	10.23	11.82	11.43	no	no	no	no	no	no	no	no	no
chrV	1574	9.28	9.37	7.77	10.4	9.14	10.27	8.19	9.98	9.55	11.39	9.67	11.08	9.66	9.21	7.08	13.65	11.82	10.75	7.26	8.15	9.22	9.64	4.67	6.78	9.69	10.83	10.19	11.38	6.19	5.69	9.31	13.51	7.25	no	no	no	no	no	no	no	no	no
chrV	1575	11.19	8.8	12.67	13.75	7.42	11.89	13.5	14.07	13.28	14.1	9.9	12.58	11.78	12.61	8.21	16.91	14.06	6.9	9.27	11.98	15.67	11.34	9.34	9.58	18.86	17.17	14.91	13.75	12.38	5.69	12.07	10.58	10.88	no	no	no	no	no	no	no	no	no
chrV	1576	11.51	10.14	15.54	12.63	11.7	11.89	14.17	9.98	12.73	10.48	14.05	14.38	9.66	10.06	12.17	19.36	12.05	10.35	8.67	9.35	12.68	11.15	7.24	9.29	17.03	13.73	10.38	13.99	10.31	7.25	10.35	8.62	11.24	no	no	no	no	no	no	no	no	no
chrV	1577	4.8	9.76	11.86	6.69	6.57	9.55	8.41	7.94	10.93	7.95	9.9	9.29	8.48	10.63	5.94	17.11	10.71	7.31	7.26	7.67	7.15	10.01	5.14	7.37	14.67	10.56	9.81	8.54	7.84	11.39	8.62	8.62	9.43	no	no	no	no	no	no	no	no	no
chrV	1578	6.4	8.42	8.18	4.46	8.28	9.91	6.75	9.3	8.51	9.04	4.84	8.69	10.36	10.06	7.08	18.64	11.6	10.35	6.65	6.71	8.53	15.49	7.01	9.14	14.15	8.98	10.57	9.72	7.63	9.83	5.86	7.83	7.62	no	no	no	no	no	no	no	no	no
chrV	1579	9.28	12.43	8.18	8.92	9.99	7.57	8.41	10.21	9.69	9.22	6.22	8.39	7.3	8.5	8.21	15.28	12.49	10.75	9.88	9.11	16.6	11.71	8.41	8.11	16.5	13.2	10.38	11.14	10.31	8.8	9.31	8.62	12.33	no	no	no	no	no	no	no	no	no
chrV	1580	7.36	9.18	13.49	9.29	7.99	7.03	9.52	8.39	8.99	5.96	5.99	6.89	9.66	10.63	6.23	16.3	13.83	10.35	7.26	10.31	13.83	14.74	7.24	6.93	14.41	9.51	8.87	7.82	9.08	10.35	12.76	9.79	11.24	no	no	no	no	no	no	no	no	no
chrV	1581	6.08	11.86	9.4	9.29	6.57	8.11	8.85	6.58	10.93	7.77	8.98	8.09	8.24	8.36	5.38	15.89	17.62	10.55	6.05	8.87	13.83	17.19	8.41	7.67	10.22	11.62	10	9.01	11.55	7.76	8.62	8.23	9.43	no	no	no	no	no	no	no	no	no
chrV	1582	7.36	10.14	11.04	6.32	6	9.19	7.53	9.08	9.82	8.13	8.29	5.99	7.77	8.93	6.51	20.99	20.53	10.35	8.26	10.79	17.29	13.79	10.04	8.7	19.65	10.56	10.76	13.52	10.31	10.87	12.07	8.03	9.79	no	no	no	no	no	no	no	no	no
chrV	1583	19.51	11.09	10.22	12.63	13.7	14.05	12.62	10.44	11.35	13.92	15.2	12.58	9.19	10.06	14.72	22.62	26.55	12.58	10.68	12.46	21.21	22.11	11.68	10.32	21.22	8.98	11.32	11.14	11.14	10.35	10.35	10.38	11.61	no	no	no	no	no	no	no	no	no
chrV	1584	14.07	8.42	13.08	9.66	17.99	14.77	11.07	10.21	9.96	16.63	15.66	9.29	11.07	12.33	13.3	20.78	17.85	13.19	10.88	14.14	22.13	18.52	13.78	13.42	19.65	13.2	10.76	9.48	9.9	6.73	12.76	8.62	9.43	no	no	no	no	no	no	no	no	no
chrV	1585	20.15	10.9	12.27	12.63	16.27	11.17	11.73	10.21	10.65	14.64	15.2	11.68	12.72	12.33	12.74	31.58	29.67	16.64	15.52	23.25	29.97	30.8	20.09	17.4	29.34	10.3	11.7	11.14	10.73	12.42	12.41	9.6	9.79	no	no	no	no	no	no	no	no	no
chrV	1586	17.75	9.37	10.43	9.85	7.99	9.73	7.42	7.83	7.89	10.03	12.43	8.39	9.66	6.87	5.38	3.16	4.13	3.86	4.84	3.84	1.84	5.29	2.69	3.69	4.85	12.41	9.81	8.54	8.87	8.28	10	9.89	10.16	no	no	no	no	no	no	no	no	no
chrV	1587	29.05	10.3	6	8.58	5.19	18.38	11.09	7.18	8.54	9.85	20.44	9.29	9.21	7.88	6.39	3.74	4.02	5.01	3.38	9.47	2.98	2.3	2.47	3.49	6.99	12.24	8.26	4.21	9.35	9.7	6.29	9.64	14.05	no	yes	no	yes	no	yes	yes	yes	yes
chrV	1588	46.62	12.77	10.49	9.35	7.14	17.55	12.82	11.76	13.27	8.34	32.35	17.45	8.97	11.27	11.13	5.13	5.48	5.99	7.71	9.87	3.77	5.56	2.1	5.53	12.79	15.8	13.97	5.83	8.39	12.25	12.41	8.44	10.07	no	no	no	yes	yes	yes	yes	yes	yes
chrV	1589	25.07	10.16	11.41	12.63	5.07	15.89	13.35	10.58	10.98	7.59	20.75	13.31	12.48	9.84	6.59	5.18	8.02	6.01	6.7	7.42	5.05	6.85	3.6	5.49	9.7	10.75	12.64	8.14	10.16	10.01	9.13	7.87	9.93	no	no	no	no	no	no	no	no	no
chrV	1590	18.87	8.61	13.08	13	8.56	15.32	13.06	14.97	12.04	7.41	22.8	16.18	10.36	12.47	6.51	6.32	8.03	5.48	5.84	15.58	5.53	7.37	3.5	6.64	15.72	19.01	15.1	6.88	7.43	9.83	7.93	13.12	9.07	no	no	no	no	no	no	no	no	no
chrV	1591	14.39	8.99	11.86	10.4	5.14	11.35	11.51	6.81	10.38	7.77	14.97	8.09	10.6	10.63	7.93	6.93	8.25	8.73	7.05	15.58	5.07	8.5	3.5	7.37	13.36	13.2	9.06	8.54	10.31	9.83	10.35	7.64	9.07	no	no	no	no	no	no	no	no	no
chrV	1592	11.4	8.58	11.91	7.83	6.56	10.08	8.22	9.43	10.88	9.49	13.12	9.82	12.06	11.61	11.11	6.86	7.91	6.97	5.67	10.87	2.84	6.18	5.22	5.36	10.53	11.79	10.35	6.64	13.83	11.81	8.6	10.46	7.85	no	no	no	no	no	no	no	no	no
chrV	1593	13.45	10.67	13.31	12.37	10.78	11.86	11.01	8.14	9.67	13.78	11.99	9.48	9.3	13.13	13.37	5.45	2.75	4.85	4.48	9.3	3.27	3.89	5.45	3.61	7.14	13.36	9.51	9.56	10.07	7.94	8.24	9.88	8.04	no	no	no	no	no	no	no	no	no
chrV	1594	11.95	12.91	10.69	14.55	11.41	13.65	15.16	13.44	16.12	16.15	13.82	12.18	12.78	11.46	17.45	67.95	8.61	21.26	16.09	21.88	12.33	8.85	29.74	14.56	37.24	12.92	11.65	11.96	8.71	8.27	10.51	10.06	5.82	no	no	no	no	no	no	no	no	no
chrV	1595	8.13	13.06	9.14	11.36	10.18	9.82	9.32	9.64	8.8	9.67	8.91	11.98	9.64	11.11	7.91	4.71	2.06	5.01	4.9	2.26	3.38	2.1	3.41	3.54	2.33	12.34	9.91	11.36	9.73	8.58	7.79	10.58	8.73	no	no	no	no	no	no	no	no	no
chrV	1596	10.56	9.56	9.4	10.03	11.7	11.17	14.39	12.48	9.96	11.93	10.82	12.28	13.43	11.2	9.06	1.63	2.45	4.06	4.64	3.36	1.38	2.83	1.63	4.42	2.36	13.73	12.65	12.57	11.55	11.39	10.69	10.77	7.98	no	no	no	no	no	no	no	no	no
chrV	1597	18.87	14.73	13.08	11.52	17.13	13.51	20.14	12.71	16.05	15.72	14.74	14.08	15.31	13.75	14.72	1.43	2.23	5.68	4.43	4.55	1.38	1.7	1.63	3.1	1.57	17.17	16.8	14.7	9.9	8.8	10.35	8.62	8.7	no	no	no	no	no	no	no	no	no
chrV	1598	19.38	11.24	7.77	9.75	11.9	12.58	11.36	8.77	9.7	9.17	16.48	12.73	8.38	9.06	11.28	5.37	3.77	9.28	11.42	12.2	3.63	3.65	7.45	9.81	13.32	9.9	10.19	8.71	7.18	11.82	9.02	12.53	10.4	no	no	no	no	no	no	no	no	no
chrV	1599	6.62	7.93	7.54	8.43	10.28	9.27	7.44	4.18	7.26	6.93	10.36	7.75	6.13	7.43	8.35	3.61	3.25	5.92	3.56	5.9	2.92	3.06	3.3	4.84	4.22	9.13	8.46	10.02	9.36	3.8	8.4	9.92	7.92	no	no	no	no	no	no	no	no	no
chrV	1600	4.8	4.97	7.77	4.46	5.85	6.4	6.09	5.22	7.68	4.25	3.22	5.39	5.42	7.37	4.81	2.44	2.68	5.28	4.23	3.84	2.31	2.65	3.74	3.1	1.7	8.98	8.68	8.42	12.17	8.8	7.59	9.6	9.07	no	no	no	no	no	no	no	no	no
chrV	1601	2.24	6.31	4.91	8.55	4.85	5.23	5.76	7.94	7.06	5.24	3.68	4.49	6.83	6.24	6.23	3.46	4.24	6.29	3.22	3.36	3.46	2.46	2.1	2.95	0.79	7.39	5.47	6.64	10.31	8.28	7.24	9.01	7.62	no	no	no	no	no	no	no	no	no
chrV	1602	4.16	8.61	11.04	6.32	9.14	9.37	7.97	9.76	11.49	8.86	7.14	7.19	15.07	9.92	8.78	4.48	6.47	7.31	6.65	3.6	3	3.21	4.9	4.87	3.41	13.47	8.68	14.94	10.31	9.32	10	9.6	10.52	no	no	no	no	no	no	no	no	no
chrV	1603	3.52	7.27	6.13	9.29	6	7.93	8.85	7.94	9.41	7.05	8.52	7.49	6.12	11.05	7.08	6.52	7.14	8.73	9.27	4.55	4.84	6.24	8.41	9.73	4.72	11.88	9.81	10.2	9.49	10.87	9.66	8.62	8.7	no	no	no	no	no	no	no	no	no
chrV	1604	9.28	9.76	9	10.4	10.56	8.65	11.29	9.3	13.28	9.4	6.91	10.48	9.66	9.35	4.81	6.93	8.03	8.32	8.67	4.55	2.54	3.97	5.61	7.81	3.93	14	11.51	8.77	8.25	7.25	9.66	9.2	10.16	no	no	no	no	no	no	no	no	no
chrV	1605	7.15	11.83	8.51	9.46	5.23	8.67	9.23	9.14	10.64	11.51	8.19	7.67	8.28	9.81	7.06	3.01	2.95	6.4	5.96	5.42	2.66	3.97	2.77	6.51	3.07	10.75	11.31	14.3	7.08	12.59	9.58	9.76	8.86	no	no	no	no	no	no	no	no	no
chrV	1606	7.68	12.05	11.86	10.4	10.28	9.01	9.74	9.98	11.49	9.04	8.75	7.79	9.89	11.9	10.47	3.87	3.12	6.49	3.22	5.27	2.54	3.78	2.1	3.54	2.1	13.47	9.06	12.09	12.38	7.76	7.59	7.83	9.43	no	no	no	no	no	no	no	no	no
chrV	1607	5.76	8.8	10.22	11.15	7.99	6.67	8.63	8.17	8.3	9.58	6.22	7.19	9.19	7.51	6.51	3.06	2.01	3.65	3.43	3.6	1.38	2.65	2.8	1.62	2.1	11.09	10	11.62	7.84	10.87	6.9	10.18	9.43	no	no	no	no	no	no	no	no	no
chrV	1608	4.48	6.5	8.18	7.43	5.14	7.03	7.08	7.26	7.06	5.24	5.99	7.49	4.48	8.36	6.51	3.67	1.34	3.86	5.04	2.4	1.61	3.21	2.1	2.06	1.57	8.45	8.49	9.25	7.43	10.87	8.97	8.03	6.53	no	no	no	no	no	no	no	no	no
chrV	1609	4.88	7.44	8.04	10.95	7.88	9.01	5.46	9.49	9.3	6.98	4.96	7.33	12.13	7.35	8.48	2.69	1.52	3.57	4.56	1.69	1.45	1.67	2.21	3.61	1.1	11.29	10.4	9.64	8.49	4.63	7.72	7.43	6.09	no	no	no	no	no	no	no	no	no
chrV	1610	7.68	9.18	9.81	8.55	7.71	6.49	7.3	12.25	8.3	6.87	4.61	7.79	7.07	7.23	7.93	2.85	1.12	5.07	3.83	4.07	1.61	0.38	2.34	3.69	2.1	8.98	7.55	8.54	11.14	9.83	9.66	9.4	8.34	no	no	no	no	no	no	no	no	no
chrV	1611	5.76	4.59	10.22	12.26	4	6.13	6.64	7.94	7.75	9.22	6.91	8.39	7.77	8.22	5.66	3.46	2.9	4.87	3.83	2.4	2.31	2.46	1.63	6.19	2.1	6.87	9.06	11.38	7.84	8.28	7.24	8.81	7.98	no	no	no	no	no	no	no	no	no
chrV	1612	7.36	10.14	6.54	11.15	6.57	7.57	8.85	9.53	7.06	4.52	7.83	6.29	10.6	9.35	6.79	4.69	3.35	4.26	6.05	5.27	4.15	5.1	4.2	4.87	2.1	9.77	9.25	9.48	7.01	6.73	9.66	7.64	9.79	no	no	no	no	no	no	no	no	no
chrV	1613	7.45	6.83	9.02	12.67	7.83	7.61	11.36	9.56	10.34	7.97	6.93	9.36	11.26	7.93	5.69	3.72	8.5	5.12	7.17	4.11	1.5	6.67	3.2	6.57	1.12	9.92	9.49	11.78	7.47	9.83	11.08	9.61	8.58	no	no	no	no	no	no	no	no	no
chrV	1614	10.56	8.42	11.04	11.52	8.85	8.47	9.52	12.71	8.16	7.59	8.29	10.18	9.42	9.92	7.64	1.83	2.9	3.25	6.65	2.64	3	1.89	2.57	2.8	0.79	9.24	11.14	10.2	7.43	8.28	9.31	9.4	8.34	no	no	no	no	no	no	no	no	no
chrV	1615	7.68	11.86	10.22	6.69	9.99	9.91	14.83	11.8	9.96	8.68	7.6	11.08	7.77	12.61	9.06	5.09	3.35	5.88	2.82	5.51	2.31	4.72	2.1	4.87	1.31	14	13.78	10.91	9.49	8.28	6.9	7.05	7.25	no	no	no	no	no	no	no	no	no
chrV	1616	8	10.14	13.49	12.26	9.71	9.01	9.52	7.26	7.89	8.13	7.6	9.29	8.24	9.78	7.36	5.3	4.02	8.12	5.24	5.51	2.77	2.83	3.04	5.01	2.1	14.52	11.89	8.77	10.31	7.25	8.62	8.42	10.16	no	no	no	no	no	no	no	no	no
chrV	1617	3.52	7.08	7.36	6.69	4.57	8.83	9.74	10.21	8.86	7.95	6.68	7.79	8.01	6.94	7.64	4.69	1.78	4.06	4.84	2.64	3	3.97	3.04	3.39	1.31	10.56	7.36	7.82	12.79	8.8	10.69	8.42	10.88	no	no	no	no	no	no	no	no	no
chrV	1618	5.12	10.33	10.22	11.89	7.99	8.83	10.4	7.49	8.44	6.69	9.21	8.09	12.25	8.22	9.91	7.13	5.8	8.12	8.26	4.79	1.84	2.46	4.9	7.37	2.62	11.62	9.63	8.54	11.55	10.35	12.07	7.64	9.79	no	no	no	no	no	no	no	no	no
chrV	1619	5.44	7.46	9.81	6.69	7.99	10.99	6.42	9.08	8.3	8.86	8.29	8.69	7.07	6.38	7.36	6.32	6.47	9.94	8.46	8.39	5.76	7.94	5.84	8.7	2.62	7.39	9.63	8.54	10.31	13.98	7.24	10.38	6.89	no	no	no	no	no	no	no	no	no
chrV	1620	10.87	6.31	8.18	10.4	12.56	8.65	10.4	7.26	10.1	9.04	5.53	10.18	8.48	9.35	9.62	7.74	4.02	6.9	7.46	6.23	5.99	5.1	7.47	8.99	4.72	12.68	13.78	9.48	9.9	10.35	9.31	10.58	13.42	no	no	no	no	no	no	no	no	no
chrV	1621	8.96	7.65	9.81	7.43	9.71	5.77	8.85	8.17	8.3	7.59	6.91	11.08	7.3	10.91	7.93	6.72	3.35	6.09	3.43	6.47	3	4.72	2.8	3.1	4.19	11.88	9.81	10.43	9.08	11.39	6.55	13.32	6.89	no	no	no	no	no	no	no	no	no
chrV	1622	5.44	8.8	5.72	5.2	7.42	8.83	8.63	8.17	6.09	8.31	5.07	5.09	6.36	7.79	7.93	4.48	4.02	3.65	8.26	2.16	2.07	3.97	3.27	5.9	2.1	7.92	6.42	6.64	9.9	9.32	7.59	10.38	7.62	no	no	no	no	no	no	no	no	no
chrV	1623	5.76	10.9	9.81	7.43	7.71	8.11	9.52	9.98	9.13	7.95	7.83	10.48	10.36	10.06	10.47	3.67	2.9	4.87	5.24	3.36	2.31	3.59	2.34	5.16	1.57	9.24	9.81	10.91	6.19	10.87	11.38	11.55	6.17	no	no	no	no	no	no	no	no	no
chrV	1624	7.68	7.08	5.72	11.89	4.85	7.93	6.64	7.94	7.47	7.77	7.14	8.69	8.24	10.06	9.34	3.26	1.78	4.67	4.64	4.55	3	1.7	2.1	3.24	3.67	7.39	8.68	9.72	9.08	8.28	8.28	10.38	7.62	no	no	no	no	no	no	no	no	no
chrV	1625	9.28	11.29	9	6.32	7.14	8.11	10.63	9.76	11.35	9.22	8.75	8.69	11.07	10.2	5.94	7.74	4.24	4.87	4.64	4.07	8.07	2.65	5.84	8.55	6.29	11.88	12.83	9.48	11.55	6.21	8.62	9.99	6.89	no	no	no	no	no	no	no	no	no
chrV	1626	7.68	10.14	8.18	9.66	7.71	9.55	9.3	7.94	8.16	9.76	8.06	6.59	10.36	10.49	6.23	5.91	1.78	4.67	4.23	4.31	3.69	2.83	3.27	6.05	1.83	12.41	11.7	10.2	11.14	8.8	10.35	12.93	9.07	no	no	no	no	no	no	no	no	no
chrV	1627	3.84	6.89	9.81	10.4	6.57	7.39	10.4	7.03	7.47	5.6	6.22	5.99	6.12	9.07	5.66	3.06	1.34	4.06	4.23	3.36	2.07	3.97	1.87	3.24	2.36	6.07	6.04	9.01	11.14	7.25	8.28	10.58	6.89	no	no	no	no	no	no	no	no	no
chrV	1628	7.68	9.95	7.36	7.43	8.56	6.13	8.63	7.26	8.99	5.96	6.22	7.19	7.77	8.93	7.36	5.7	4.24	5.28	4.03	3.6	1.84	1.89	2.8	5.75	3.14	7.92	9.06	10.2	7.43	7.76	8.62	8.62	10.16	no	no	no	no	no	no	no	no	no
chrV	1629	7.55	7.77	8.83	15.04	10.44	10.66	9.62	8.97	11.81	6.93	7.42	10.15	10.96	10.35	7.14	3.36	1.57	4.41	4.65	1.44	4.03	2.46	3	2.65	2.87	9.93	10.87	11.46	11.33	13.53	8.97	9.55	10.04	no	no	no	no	no	no	no	no	no
chrV	1630	16.85	14.98	15.26	14.82	13.82	14.87	20.81	19.59	17.28	15.72	9.29	16.39	20.12	15.57	15.95	3.26	3.69	6.43	5.08	3.84	1.38	1.39	2.02	4.89	2.79	19.5	14.63	17.78	11	10.52	9.14	10.64	11.24	no	no	no	no	no	no	no	no	no
chrV	1631	12.79	13.39	12.67	10.4	11.13	12.25	11.95	13.84	14.94	10.66	14.74	9.29	12.72	13.32	8.78	3.46	3.35	7.31	2.42	5.51	1.61	0.76	3.74	1.92	0	14.26	11.51	16.12	7.43	7.76	12.07	7.64	11.61	no	no	no	no	no	no	no	no	no
chrV	1632	6.72	10.14	9.4	8.55	9.99	9.49	9.67	10.36	9.48	7.68	7.25	10.08	10.95	7.87	7.36	1.43	1.12	3.35	3.63	3.84	2	3.02	1.17	3.1	1.31	8.19	7.55	9.72	10.59	8.28	6.9	6.85	11.06	no	no	no	no	no	no	no	no	no
chrV	1633	7.04	8.61	14.72	10.4	9.14	9.73	11.29	9.08	9.69	9.76	8.06	7.19	9.19	7.65	9.06	2.44	1.34	5.28	2.02	1.92	1.38	2.08	1.17	2.51	0.26	12.68	10	10.91	10.73	9.83	7.24	10.58	11.24	no	no	no	no	no	no	no	no	no
chrV	1634	7.36	9.76	9	13.75	7.14	4.86	9.08	8.85	10.24	5.96	7.37	8.69	9.66	11.05	11.04	1.83	2.23	3.04	1.81	2.16	2.31	1.32	2.57	4.13	1.83	11.36	13.02	11.14	7.84	8.8	10	11.95	8.7	no	no	no	no	no	no	no	no	no
chrV	1635	9.28	10.04	8.38	12.57	7.14	7.39	9.19	9.3	9.13	10.06	8.48	7.04	11.46	11.69	10	2.85	1.23	3.86	4.4	2.32	2.07	1.13	2.76	2.75	1.31	12.54	10.66	10.87	9.9	10.09	9.14	7.25	8.16	no	no	no	no	no	no	no	no	no
chrV	1636	8.96	7.27	10.22	10.77	10.56	8.47	9.08	8.39	11.35	6.51	6.68	8.99	10.13	7.65	7.64	2.44	0.67	3.45	4.43	1.92	1.84	2.08	0.93	1.77	1.31	10.3	10.57	9.01	10.73	12.94	8.62	7.05	8.7	no	no	no	no	no	no	no	no	no
chrV	1637	11.05	16.21	19.33	18.22	13.51	13.26	18.06	13.71	18.42	15.87	11.29	12.8	15.39	17.39	14.89	2.86	2.1	5.8	4.65	6.49	2.26	3.3	1.29	3.78	1.97	15.56	14.8	16.81	14.71	12.43	12.52	12.26	15.51	no	no	no	no	no	no	no	no	no
chrV	1638	37.25	62.41	64.08	51.62	46.3	53.85	53.32	64.68	74.16	52.09	45.58	41.27	68.94	71.11	38.89	12.01	11.85	24.74	17.52	19.16	9.96	8.41	10.39	17.67	6.41	62.87	62.02	58.95	60.17	43.47	43	57.16	55.4	no	no	yes	no	no	no	no	no	no
chrV	1639	8.32	11.09	11.45	12.26	10.56	9.91	10.4	12.02	11.49	11.39	9.21	9.29	9.66	10.49	10.19	1.63	1.12	4.46	3.43	3.12	1.15	2.65	2.1	2.95	0.52	13.73	9.25	12.33	9.9	7.25	7.24	10.18	9.79	no	no	no	no	no	no	no	no	no
chrV	1640	5.44	10.71	11.04	11.89	9.99	7.21	8.85	10.44	8.58	11.57	11.28	11.68	13.9	10.06	7.08	1.02	1.34	5.28	5.44	2.4	1.15	1.7	1.4	4.57	0.52	12.41	10.19	9.72	8.66	12.42	11.04	8.42	7.98	no	no	no	no	no	no	no	no	no
chrV	1641	11.19	13.58	15.13	13.75	8.56	10.27	11.51	12.71	11.76	12.11	12.89	10.48	13.19	13.46	11.32	1.83	1.56	4.06	1.21	3.6	2.07	1.89	1.4	2.95	1.31	16.64	10.19	10.91	10.31	12.42	10	12.34	10.52	no	no	no	no	no	no	no	no	no
chrV	1642	6.08	9.76	9	9.29	12.7	7.21	8.85	13.16	12.18	10.03	11.51	8.39	13.66	10.7	12.45	1.63	2.45	4.16	3.63	5.03	2.07	0.94	2.1	4.64	1.57	10.04	10.66	9.01	11.96	11.9	8.28	7.25	8.7	no	no	no	no	no	no	no	no	no
chrV	1643	5.44	8.61	9.4	10.03	7.14	8.83	9.96	9.08	10.52	7.59	7.83	11.08	11.07	10.06	6.79	2.44	2.68	4.87	3.43	3.36	2.07	1.51	2.57	2.8	1.57	10.3	11.14	9.72	10.73	8.8	7.59	10.18	4.72	no	no	no	no	no	no	no	no	no
chrV	1644	4.16	7.84	16.35	13	6.85	5.77	7.75	12.02	10.79	9.58	4.61	7.19	9.89	9.5	6.79	1.43	3.12	2.64	3.43	3.6	1.84	2.08	2.1	2.65	0.79	10.56	11.14	9.01	8.25	7.25	9.66	8.23	6.17	no	no	no	no	no	no	no	no	no
chrV	1645	4.5	12.29	14.94	10.57	6.81	9.59	11.53	11.41	13.44	6.94	10.43	9.78	12.82	11.28	6.87	2.84	1.88	4.44	4.77	3.55	1.6	2.28	1.33	3.24	0.52	6.32	14.51	10.12	3.33	9.83	12.32	9.09	3.95	no	no	no	no	no	no	no	no	no
chrV	1646	0	15.34	15.13	9.29	0	12.64	10.33	10.21	12.13	0	9.67	14.74	15.49	9.21	0	2.04	3.38	4.46	3.53	0.08	1.47	0.94	1.95	2.83	0	0	14.72	0	0.62	8.8	10.69	9.38	0	no	no	no	no	no	no	no	no	no
chrV	1647	4.48	14.54	21.26	16.72	6	11.53	14.83	15.43	15.5	8.86	13.12	11.38	16.49	15.16	5.38	1.83	2.23	5.28	5.24	2.4	2.54	2.08	2.34	2.21	1.05	5.81	15.85	6.64	8.25	10.87	7.24	9.01	3.99	no	no	no	no	no	no	no	no	no
chrV	1648	7.36	10.52	10.63	11.89	9.14	10.27	8.41	9.08	10.24	9.94	8.75	9.89	10.6	10.06	11.61	1.83	2.68	5.48	3.83	3.84	1.61	0.94	0.93	2.21	1.57	10.83	10.76	13.28	12.79	9.32	8.28	8.23	9.07	no	no	no	no	no	no	no	no	no
chrV	1649	6.72	12.05	9	8.92	7.99	7.75	11.95	8.39	13.01	9.58	5.76	12.58	11.54	10.63	9.62	1.22	2.01	4.46	5.24	3.36	1.84	2.65	3.74	2.51	2.36	11.36	10.38	12.57	6.19	7.76	5.17	7.83	10.16	no	no	no	no	no	no	no	no	no
chrV	1650	7.04	14.92	10.22	9.66	13.13	10.99	13.95	14.75	13.42	11.93	12.89	8.69	11.78	12.61	11.61	1.43	1.34	6.09	4.03	3.12	1.61	2.08	2.34	1.92	1.31	14.79	13.21	16.84	13.61	10.35	7.24	9.79	10.52	no	no	no	no	no	no	no	no	no
chrV	1651	9.28	10.52	9	14.49	9.99	9.91	11.29	10.44	11.07	10.48	10.82	8.99	8.24	10.35	9.91	2.44	1.56	3.45	3.63	2.16	2.54	0.94	2.34	2.06	1.31	11.62	12.27	12.33	9.49	10.35	11.38	9.01	7.62	no	no	no	no	no	no	no	no	no
chrV	1652	13.11	11.86	12.67	9.29	13.13	9.01	15.05	12.93	12.59	12.11	10.36	11.08	12.95	11.05	9.62	2.44	1.56	5.68	3.43	3.36	0.92	1.51	1.17	1.77	1.57	12.68	13.97	13.28	7.01	15.53	9.66	8.42	11.61	no	no	no	no	no	no	no	no	no
chrV	1653	10.61	12.07	13.08	14.77	12.92	12.81	10.85	11.97	12.88	14.49	9	11.13	13.07	10.49	10.52	3.38	2.7	4.95	5.24	1.54	1.54	3.43	1.23	4.03	1.16	12.5	10.96	12.69	11.62	8.41	14.71	10.15	8.83	no	no	no	no	no	no	no	no	no
chrV	1654	10.56	12.05	8.59	12.26	10.28	8.29	11.07	9.98	12.04	13.37	11.51	13.18	12.48	13.18	8.78	2.44	1.56	3.86	5.04	3.84	0.92	2.65	2.1	3.24	0.26	12.15	14.16	11.86	6.6	9.83	11.04	12.14	13.42	no	no	no	no	no	no	no	no	no
chrV	1655	10.56	10.9	11.86	9.66	10.85	10.09	11.95	10.44	8.86	10.84	10.13	8.09	12.01	10.2	12.45	1.83	0.89	5.68	4.03	3.12	1.61	2.27	1.4	2.95	1.05	9.51	10	11.86	13.61	6.21	8.28	8.42	11.24	no	no	no	no	no	no	no	no	no
chrV	1656	8	9.95	15.54	13.38	11.13	8.47	11.29	13.84	9.55	10.12	10.13	12.28	14.37	11.9	8.21	2.24	1.12	6.09	4.84	2.88	2.07	2.46	3.5	4.57	2.88	15.84	9.63	11.38	11.55	8.8	9.31	11.95	7.62	no	no	no	no	no	no	no	no	no
chrV	1657	12.47	15.69	17.17	11.52	14.84	11.89	15.94	14.75	14.94	14.82	10.59	12.58	18.61	10.06	14.44	2.65	2.9	7.91	7.46	3.6	1.84	0.57	4.44	6.49	0.79	17.17	14.53	13.99	11.14	5.69	8.97	10.58	7.98	no	no	no	no	no	no	no	no	no
chrV	1658	17.91	17.41	15.95	14.49	16.27	16.58	16.82	13.16	14.25	18.25	14.28	15.28	17.67	13.32	14.44	2.44	1.56	10.55	8.26	5.75	1.61	2.08	7.47	6.34	0.79	21.92	14.91	14.7	11.96	7.76	8.62	10.38	7.62	no	no	no	no	no	no	no	no	no
chrV	1659	11.19	13.2	15.95	14.86	14.56	13.69	14.17	13.16	13.42	10.12	10.82	11.98	13.43	11.76	13.02	2.04	2.45	5.88	6.25	6.23	3.23	2.46	5.84	3.54	1.83	13.2	14.34	13.99	8.25	10.87	8.62	7.25	9.79	no	no	no	no	no	no	no	no	no
chrV	1660	10.56	13.01	12.27	13.38	5.71	6.67	9.08	12.71	11.62	8.31	8.52	11.68	11.31	11.2	8.49	1.22	2.01	2.03	1.81	2.64	1.84	1.51	0.47	1.62	0.52	11.09	9.25	8.77	12.38	7.25	16.21	10.18	7.25	no	no	no	no	no	no	no	no	no
chrV	1661	8.64	13.77	9.4	7.8	10.85	9.01	11.29	10.66	11.62	11.57	9.21	11.08	13.66	11.76	10.47	3.26	3.35	5.28	4.03	3.36	2.54	3.78	1.87	2.36	0.79	12.68	13.02	9.72	10.31	10.87	8.62	10.58	7.62	no	no	no	no	no	no	no	no	no
chrV	1662	12.15	14.73	13.49	9.29	14.56	13.15	11.51	12.93	12.73	13.92	10.13	9.89	13.19	13.61	9.06	2.04	0.89	3.65	4.64	2.4	1.61	2.27	1.63	2.36	1.57	11.36	12.83	14.23	9.9	6.21	7.24	7.64	9.79	no	no	no	no	no	no	no	no	no
chrV	1663	8.64	9.76	9	12.63	9.71	9.55	10.85	10.44	12.32	10.66	8.06	5.39	14.37	9.35	7.93	1.43	2.23	2.84	3.02	4.79	0.92	2.65	3.04	3.1	2.36	11.09	12.08	11.62	7.84	6.21	9.66	8.81	7.98	no	no	no	no	no	no	no	no	no
chrV	1664	13.75	15.88	17.17	12.26	13.13	10.45	12.62	13.39	12.32	12.47	10.59	13.48	12.95	10.06	11.04	3.67	2.01	4.67	5.64	3.12	1.61	0.19	1.87	2.95	2.88	12.15	12.65	13.52	13.61	8.28	9.66	10.38	9.79	no	no	no	no	no	no	no	no	no
chrV	1665	8.32	13.96	13.9	9.66	9.42	12.97	12.4	10.21	11.21	11.21	8.75	8.99	11.31	9.78	8.49	2.65	2.01	5.68	5.04	2.88	1.38	0.76	1.63	2.21	1.31	8.71	10.38	9.48	9.08	7.76	5.52	9.99	9.07	no	no	no	no	no	no	no	no	no
chrV	1666	7.76	11.14	9.99	9.95	12.24	6.41	9.41	9.9	9.8	10.49	10.75	11.49	9.23	9.6	9.26	3.39	3.96	4.61	6.16	4.88	5.12	3.91	3.4	6.07	3.89	8.85	9.05	12.88	7.06	13.61	7.56	8.88	10.29	no	no	no	no	no	no	no	no	no
chrV	1667	9.92	10.11	9.81	12.76	11.99	11.29	13.06	12.97	11.21	10.6	10.44	12.68	12.56	11.83	10.28	2.38	2.45	3.86	2.82	3.76	1.38	0.94	2.45	2.8	1.57	13.42	11.64	15.02	7.01	5.69	8.28	9.53	7.62	no	no	no	no	no	no	no	no	no
chrV	1668	7.36	9.18	12.47	12.82	11.42	5.77	12.17	12.93	9.55	10.21	7.83	12.28	11.54	10.35	8.63	1.43	2.68	3.65	1.61	4.55	1.61	1.89	1.63	3.1	1.57	13.73	13.02	11.86	7.84	8.28	6.55	6.66	6.53	no	no	no	no	no	no	no	no	no
chrV	1669	9.92	10.71	11.04	7.43	9.99	6.49	13.28	13.61	11.49	12.47	8.52	11.68	14.13	10.91	7.64	1.63	1.12	3.45	5.24	4.55	1.15	0.19	1.63	2.8	0.79	15.84	13.97	16.36	9.9	8.28	8.28	6.66	9.79	no	no	no	no	no	no	no	no	no
chrV	1670	6.72	9.18	15.95	9.66	9.42	9.91	10.85	12.93	11.76	9.76	11.51	6.59	12.48	11.76	7.36	1.63	2.9	4.87	4.03	3.12	1.61	2.08	0.93	2.06	2.36	10.83	9.44	10.67	6.19	8.28	10	10.38	10.88	no	no	no	no	no	no	no	no	no
chrV	1671	7.04	9.56	9	10.03	6	8.83	8.85	11.34	8.16	11.93	6.22	10.18	8.24	7.09	7.08	1.83	0.67	3.25	4.43	2.64	0.46	2.65	0.93	1.92	1.57	8.71	10.76	9.96	8.66	9.32	9.31	9.01	8.7	no	no	no	no	no	no	no	no	no
chrV	1672	10.93	13.73	11.15	13.58	9.17	8.69	9.47	14.69	11.84	12	10.53	11.8	13.44	8.76	11.06	3.13	0.98	4.68	5.66	2.04	1.69	2.8	1.4	1.55	1.4	12.94	13.38	15.56	8.66	5.69	8.05	9.53	8.1	no	no	no	no	no	no	no	no	no
chrV	1673	9.92	14.35	18.4	10.03	11.7	8.65	11.95	12.48	11.9	13.55	10.13	9.29	15.07	12.61	11.04	2.24	1.34	3.86	1.81	4.07	1.15	1.13	1.87	2.65	1.31	10.3	9.44	10.67	9.49	8.8	10.35	7.44	3.26	no	no	no	no	no	no	no	no	no
chrV	1674	11.83	11.29	14.31	12.26	10.56	10.27	11.29	12.02	14.25	9.76	10.36	10.48	12.72	13.75	10.47	1.83	0.67	4.06	4.03	3.12	2.07	1.32	2.57	1.47	1.05	11.88	12.65	8.54	11.14	9.32	7.93	10.77	10.52	no	no	no	no	no	no	no	no	no
chrV	1675	13.43	11.55	14.72	10.48	10.96	6.31	11.29	13.43	9.71	10.3	11.97	12.58	9.19	11.48	11.32	2.24	3.12	3.65	4.23	2.88	0.46	1.7	1.87	1.98	0.79	17.96	10	12.09	6.6	9.83	8.62	9.6	7.62	no	no	no	no	no	no	no	no	no
chrV	1676	12.79	10.71	11.45	8.92	13.13	10.81	10.18	12.93	13.01	10.66	9.44	14.08	13.66	12.9	11.89	1.63	0.67	4.26	1.81	2.16	1.15	2.83	1.63	1.92	0.79	8.19	10.19	10.67	9.49	5.69	10.35	8.23	8.34	no	no	no	no	no	no	no	no	no
chrV	1677	6.72	11.57	19.22	11.52	11.42	9.19	11.95	8.85	10.93	10.12	10.82	9.74	9.89	12.05	9.62	0.81	2.68	3.25	3.22	2.88	2.77	1.7	2.1	2.21	1.05	10.3	12.65	9.96	10.52	7.76	8.1	7.83	10.52	no	no	no	no	no	no	no	no	no
chrV	1678	6.72	10.33	9.81	14.12	10.28	7.93	7.75	12.71	10.1	8.13	8.75	6.89	11.07	11.9	9.91	2.44	2.68	2.44	2.82	4.31	1.84	2.83	1.17	2.8	1.05	12.68	10.76	10.43	6.19	6.73	8.97	9.4	9.43	no	no	no	no	no	no	no	no	no
chrV	1679	9.6	11.09	10.22	12.26	11.13	8.83	10.85	9.53	10.93	9.94	9.67	7.49	12.95	11.34	13.59	2.24	3.12	6.9	1.61	4.31	2.07	1.51	1.87	2.36	0.52	13.47	11.7	7.59	7.43	9.32	10.69	9.99	11.97	no	no	no	no	no	no	no	no	no
chrV	1680	8.32	13.58	13.9	11.15	10.28	8.47	7.08	10.44	9.96	9.94	11.74	8.69	12.48	10.2	9.34	2.44	2.23	4.26	3.63	3.36	1.15	0.94	3.27	2.65	1.57	13.73	12.65	14.23	10.73	5.69	7.93	6.46	10.88	no	no	no	no	no	no	no	no	no
chrV	1681	8	12.24	11.45	10.03	11.7	8.65	10.18	12.93	11.07	9.94	11.05	8.99	14.37	9.21	6.79	2.85	3.57	2.84	1.81	4.07	1.61	0.94	2.57	2.06	0.79	14.79	11.14	11.38	11.14	8.8	10.35	10.38	9.07	no	no	no	no	no	no	no	no	no
chrV	1682	8.64	9.76	11.86	10.77	11.13	9.55	8.63	9.08	11.42	10.66	9.44	8.39	9.19	9.21	3.96	1.83	1.78	4.46	4.03	2.88	0.92	0.57	3.5	3.39	1.05	11.09	9.44	12.57	6.6	6.21	6.9	9.01	8.7	no	no	no	no	no	no	no	no	no
chrV	1683	10.87	8.51	13.49	11.89	13.27	7.57	10.07	9.98	10.65	14.19	9.1	13.18	15.9	10.35	15.85	0.2	3.68	3.55	3.63	2.76	1.27	1.32	2.45	2.06	1.05	11.88	13.31	13.75	9.49	6.73	7.24	7.44	9.61	no	no	no	no	no	no	no	no	no
chrV	1684	11.83	9.95	13.49	5.94	9.99	9.73	13.06	14.07	15.22	13.37	9.67	12.58	11.54	10.91	11.04	2.24	2.23	4.87	2.42	5.27	0.69	2.65	1.63	3.83	1.31	14.79	14.72	13.75	9.08	9.83	7.93	8.81	10.88	no	no	no	no	no	no	no	no	no
chrV	1685	13.75	13.77	16.76	15.6	13.42	10.81	11.07	11.34	13.42	11.39	11.74	16.48	13.9	12.61	12.45	0.81	1.34	3.45	6.05	4.79	1.61	1.32	0.7	2.21	1.05	12.68	12.27	15.18	9.08	7.76	7.93	10.77	9.43	no	no	no	no	no	no	no	no	no
chrV	1686	13.43	13.58	17.58	12.63	18.84	13.15	13.95	13.16	9.96	12.47	12.89	14.68	12.72	9.64	16.13	1.63	0.67	4.87	3.83	2.88	1.38	1.89	1.4	2.51	0.79	13.73	14.53	16.36	11.14	9.32	8.62	8.81	6.17	no	no	no	no	no	no	no	no	no
chrV	1687	25.27	15.49	15.95	13.38	23.69	18.74	21.03	18.15	11.62	22.41	20.95	23.66	18.14	13.04	22.36	2.65	3.12	5.28	4.03	3.6	1.84	2.46	2.1	2.21	1.83	17.17	15.29	10.91	9.9	9.32	13.45	9.2	13.42	no	no	no	no	no	no	no	no	no
chrV	1688	32.97	25.07	16.29	17.96	27	24.82	21.38	13.63	15.11	23.6	24.87	28.31	14.9	15.54	29.63	2.97	7.03	6.32	6.73	4.85	4.67	7.26	4.01	5.68	2.58	22.2	14.99	18.36	11.04	7.72	8.48	8.83	9.16	no	no	no	no	no	no	no	no	no
chrV	1689	29.43	16.51	16.76	12.26	17.56	18.53	19.85	14.44	16.49	20.42	22.95	24.16	14.96	13.53	24.91	3.06	3.12	4.26	6.99	5.19	1.77	2.83	2.1	2.95	1.7	16.51	16.7	15.53	10.31	5.18	7.59	7.25	9.07	no	no	no	no	no	no	no	no	no
chrV	1690	13.02	14.34	14.3	7.26	12.91	13.91	11.9	11.94	12.55	12.97	15.92	14.43	10.36	11.19	10.49	9.75	7.47	5.6	4.27	6.94	5.18	6.47	4.19	7.53	8.64	12.31	11.28	11.12	12.08	8.86	6.8	10.19	8.58	no	no	no	no	no	no	no	no	no
chrV	1691	18.28	17.21	18.17	18	15.32	18.52	18.34	14.74	16.97	16.65	24.57	18.42	14.76	13.34	14.56	11.76	10.71	11.1	6.79	10.12	11.34	11.19	8.62	7.74	9.74	15.78	15.41	13.62	8.44	9.32	8.45	12.28	11.06	no	no	no	no	no	no	no	no	no
chrV	1692	18.23	18.31	15.57	16.53	12.53	15.71	18.2	12.74	13.5	15.76	21.92	25.61	15.57	12.39	18.16	14.33	12.51	12.44	8.39	11.05	10.94	11.71	7.77	7.47	7.27	19.16	17.52	20.47	9.55	10.09	8.85	8.51	6.44	no	no	no	no	no	no	no	no	no
chrV	1693	18.96	16.21	13.55	11.65	17.03	16.65	16.37	14.98	12.31	15.84	18.01	15.59	15.71	12.56	17.63	9.43	6.9	8.64	5.88	7.67	6.3	7.62	4.69	5.95	5.97	15.55	12.36	14.27	9.27	11.38	12.21	10.77	10.3	no	no	no	no	no	no	no	no	no
chrV	1694	14.22	11.32	17.37	18.43	14.13	12.99	13.97	12.14	14.62	12.3	13.05	13.3	13.38	11.48	12.62	4.57	3.33	4.75	5.44	7.91	2.34	2.43	3.13	2.22	5.35	15.87	15.32	16.11	6.06	11.91	8.93	9.75	8.94	no	no	no	no	no	no	no	no	no
chrV	1695	13.27	8.51	12.06	10.59	7.85	8.11	13.5	9.98	12.32	9.13	9.21	11.08	12.13	10.7	7.93	2.85	2.45	4.26	2.02	5.39	1.15	0.76	1.4	1.33	2.1	10.56	10.66	5.81	7.84	6.21	7.93	9.79	9.25	no	no	no	no	no	no	no	no	no
chrV	1696	20.95	8.7	11.24	10.59	8.99	17.12	10.4	10.89	10.72	8.95	17.73	10.18	9.3	11.9	10.76	1.83	2.9	3.04	3.02	5.39	1.15	4.53	1.4	3.98	4.98	15.05	10.66	4.74	8.66	12.42	11.73	9.99	12.51	no	no	no	no	no	no	no	no	no
chrV	1697	32.05	13.07	13.17	10.77	7.43	23.07	16.66	13.03	12.81	12.57	21.95	12.94	13.87	10.55	8.27	4.21	8.48	3.45	7.81	9.92	3.32	7.1	2.1	4.74	9.01	14.26	10.23	6.07	6.53	6.21	6.85	7.43	8.2	no	no	no	no	no	no	no	yes	no
chrV	1698	64.61	16.83	14.31	13.75	8.85	29.01	18.59	15.88	18.27	13.19	41.22	24.56	20.02	14.74	9.91	4.07	5.35	5.07	8.06	10.55	6.68	7.37	2.1	4.72	7.33	19.81	14.53	4.51	9.08	11.39	8.28	10.77	10.52	no	no	no	yes	yes	yes	yes	yes	yes
chrV	1699	46.86	15.11	11.86	15.98	11.13	23.42	20.03	12.02	13.63	14.28	36.15	18.12	14.6	10.63	10.47	5.2	4.69	5.28	7.46	7.07	2.77	4.91	1.63	3.76	4.19	14.92	12.83	5.22	6.6	6.21	6.9	7.83	7.62	no	no	no	yes	no	yes	yes	yes	yes
chrV	1700	24.63	12.43	5.72	11.52	5.14	15.86	9.52	9.08	10.52	6.87	20.95	13.48	14.37	10.06	7.36	4.69	3.79	4.26	3.43	11.27	3.69	4.53	1.87	4.57	12.31	12.15	11.7	4.03	9.49	6.21	6.55	7.83	8.7	yes	no	no	no	no	yes	no	no	no
chrV	1701	21.75	9.56	10.63	8.92	7.14	12.97	10.18	12.93	12.87	7.77	13.12	8.39	14.37	9.5	5.38	4.69	6.02	5.07	1.61	9.59	3.23	4.35	3.27	3.54	23.58	12.68	12.27	4.98	9.49	7.25	7.93	12.53	5.8	no	no	no	no	no	no	no	no	no
chrV	1702	24.95	15.49	14.31	14.49	17.41	17.3	14.39	15.2	11.76	16.63	22.1	15.88	17.9	10.06	17.27	2.85	3.35	5.48	4.43	3.6	1.61	2.65	1.87	3.1	1.57	22.18	14.34	12.8	6.6	4.66	7.93	7.05	11.61	no	no	no	no	no	no	no	no	no
chrV	1703	13.22	14.06	13.15	11.52	15.04	14.17	13.98	14.14	10.7	17.38	15.7	13.03	14.92	11.57	18.92	2.14	2.75	4.77	4.8	2.6	0.69	2.46	1.71	3.02	2.23	12.85	12.68	17.23	5.57	9.23	8.39	8.45	11.85	no	no	no	no	no	no	no	no	no
chrV	1704	8.1	11.19	13.37	11.46	9.73	10.08	9.98	11.78	8.76	9.1	9.28	10.83	10.9	8.15	7.66	1.14	0.45	3.38	3.33	1.82	1.79	0.68	1.39	3.62	1.8	10.45	8.46	9.15	9.6	8.3	5.52	9.6	9.81	no	no	no	no	no	no	no	no	no
chrV	1705	2.77	9.25	7.62	8.73	7.73	8.09	8.8	9.28	8.93	9.25	6.84	9.94	8.93	9.14	7.06	1.34	0.56	3.56	2.78	3.65	1.09	1.4	1.46	3.31	1.39	9.67	9.34	8.63	7.11	8.78	7.24	10.24	5.25	no	no	no	no	no	no	no	no	no
chrV	1706	5.44	6.73	6.41	8.79	9.09	7.96	9.11	9.11	9.85	7.68	5.76	7.39	7.03	8.93	5.94	2.21	0.78	3.21	1.75	2.68	2.19	1.13	3	2.51	0.74	10.26	10.51	10.43	6.39	7.76	8.28	10.71	5.98	no	no	no	no	no	no	no	no	no
chrV	1707	8	15.11	11.86	7.43	10.85	9.19	11.51	11.8	10.24	12.11	10.36	10.48	14.6	12.76	8.49	2.44	1.78	5.48	1.81	4.07	1.84	2.27	1.63	1.77	2.1	12.41	13.02	13.04	7.43	10.35	10.35	12.14	5.44	no	no	no	no	no	no	no	no	no
chrV	1708	11.59	13.55	10.61	12.44	12.75	10.64	12.18	10.48	12.76	11.64	13.26	11.09	11.6	13.45	10.06	1.13	2.99	4.62	3.01	2.68	1.52	1.93	2.58	3.68	1.14	14.21	14.37	12.07	9.87	6.66	9.85	9.88	12.71	no	no	no	no	no	no	no	no	no
chrV	1709	9.28	12.82	11.04	11.52	7.14	10.45	11.73	13.16	13.98	9.58	10.36	10.78	14.37	11.34	12.45	2.65	2.45	3.86	2.62	3.84	1.61	1.51	1.63	0.88	1.05	9.24	9.25	11.62	10.31	5.18	8.28	8.42	11.24	no	no	no	no	no	no	no	no	no
chrV	1710	11.51	12.05	11.86	13.75	10.56	9.55	10.85	10.44	12.45	13.19	12.2	9.59	13.43	9.92	12.17	2.24	2.01	3.04	1.41	4.07	1.38	1.7	2.57	1.92	1.31	13.2	13.59	14.46	11.96	7.25	10.35	9.01	10.88	no	no	no	no	no	no	no	no	no
chrV	1711	7.36	13.77	13.9	9.66	9.14	10.09	11.07	12.25	12.87	11.39	10.36	8.39	15.07	13.04	11.32	2.65	1.12	1.62	3.43	3.84	1.38	2.65	2.8	2.51	0	13.2	13.4	10.67	7.43	5.69	10.35	9.01	9.07	no	no	no	no	no	no	no	no	no
chrV	1712	18.47	23.49	27.83	22.76	20.88	17.65	22.05	21.6	27.08	20.31	17.07	19.77	29.47	20.72	16.09	4.14	3.77	7.29	6.18	4.41	2.4	2.89	3.54	7.25	2.71	27.19	25.23	23.66	13.27	9.58	11.96	13.66	21.22	no	no	no	no	no	no	no	no	no
chrV	1713	24.55	38.42	39.95	36.07	25.63	26.62	33.35	28.08	38.4	30.07	27.08	29.06	41.09	30.28	25.1	4.57	3.92	7.29	7.39	6.4	3.86	4.62	4.9	11.67	3.23	37.65	37.96	37.88	20.42	17.34	23.57	18.26	22.67	no	no	no	no	no	no	no	no	no
chrV	1714	17.43	25.89	27.08	21.05	16.58	18.97	25.83	19.75	23.63	21.55	19.17	19.77	29.55	19.44	15.99	3.71	2.79	5.92	8.2	4.29	3.42	2.88	4.16	5.11	1.66	22.31	28.36	26.19	12.51	12.42	11.73	14.1	19.22	no	no	no	no	no	no	no	no	no
chrV	1715	11.83	13.39	13.9	10.4	9.42	9.73	14.61	11.8	14.67	10.48	12.66	10.78	14.6	12.05	10.47	1.02	0.89	2.84	3.22	2.88	0.23	2.65	0.93	2.21	1.57	11.36	13.97	11.38	9.9	9.32	10.35	8.03	7.98	no	no	no	no	no	no	no	no	no
chrV	1716	6.48	13.69	15.91	11.7	8.47	11.25	10.33	9.4	10.84	9.99	8.81	7.74	14.53	10.25	8.75	1.6	2.45	3.53	4.27	4.75	1.5	1.95	1.05	3.27	1.05	9.4	9.39	10.18	7.15	10.18	6.67	9.56	10.13	no	no	no	no	no	no	no	no	no
chrV	1717	12.79	13.01	13.9	11.15	8.85	11.35	9.08	15.2	10.93	12.47	13.59	12.58	14.13	11.9	13.02	3.87	2.9	4.06	3.83	3.12	2.54	0.94	2.8	1.03	0.79	10.3	14.16	13.04	7.01	9.32	11.04	9.2	7.62	no	no	no	no	no	no	no	no	no
chrV	1718	9.6	13.01	12.27	12.63	11.13	8.11	11.29	12.93	13.15	14.46	9.9	11.08	15.31	11.62	10.19	3.46	1.56	4.26	2.42	2.64	0.69	1.89	1.17	4.72	0.26	11.62	12.65	13.52	10.73	11.9	13.45	8.03	10.88	no	no	no	no	no	no	no	no	no
chrV	1719	10.56	12.05	13.08	12.63	10.28	11.35	8.19	12.25	12.04	10.12	10.59	12.28	12.72	9.64	6.79	3.26	1.12	5.07	5.44	2.88	2.77	1.51	1.63	2.21	0.52	10.56	13.59	12.33	6.6	9.83	8.62	11.75	10.88	no	no	no	no	no	no	no	no	no
chrV	1720	11.51	13.77	13.08	13.38	8.85	10.27	13.5	10.21	10.79	10.84	13.36	10.78	10.36	13.32	10.76	2.65	3.35	4.87	3.43	4.07	2.07	1.51	2.8	3.24	1.31	10.04	11.89	16.6	14.44	7.76	10.69	10.38	10.52	no	no	no	no	no	no	no	no	no
chrV	1721	12.47	11.48	10.63	8.55	11.99	10.27	14.83	16.79	13.84	12.11	13.59	11.68	14.84	14.17	13.3	1.22	2.45	3.25	4.84	3.12	1.84	1.7	2.1	2.95	0.26	17.43	14.53	12.33	8.25	10.35	8.97	9.01	9.07	no	no	no	no	no	no	no	no	no
chrV	1722	10.58	10.74	12.75	7.93	8.95	8.96	8.64	11.84	12.99	12.59	12.08	9.97	12.24	9.76	9.14	1.45	2.36	2.69	3.67	3.9	1.63	2.28	1.45	2.87	1.31	10.14	12.99	12.73	10.8	9.88	10.85	9.07	6.09	no	no	no	no	no	no	no	no	no
chrV	1723	10.45	11.57	9.35	12.31	9.36	9.54	11.81	11.67	11.23	12.37	9.71	7.95	12.28	10.82	7.83	2.78	3.59	5.91	1.63	4.91	2.31	1.25	2.13	4.15	1.53	11.81	12.06	11.82	7.75	5.69	11.38	9.46	10.83	no	no	no	no	no	no	no	no	no
chrV	1724	10.87	10.33	13.08	10.03	13.42	8.83	10.85	11.12	12.45	8.86	10.59	11.98	14.6	10.2	12.74	2.44	1.56	3.04	4.43	4.31	0.46	1.7	2.8	1.62	1.83	10.3	10.76	12.8	9.49	10.87	10.35	8.81	9.79	no	no	no	no	no	no	no	no	no
chrV	1725	7.68	8.61	11.04	7.43	10.56	9.01	9.52	11.34	10.79	9.94	7.37	6.89	10.6	11.62	5.1	1.63	1.34	4.06	2.22	3.6	1.15	1.7	1.17	2.95	1.31	11.09	8.49	10.91	9.9	6.21	9.31	8.23	7.62	no	no	no	no	no	no	no	no	no
chrV	1726	6.51	12.75	14	13.87	10.69	9.85	10.74	11.19	10.77	10.33	8.67	10.24	11.68	11.29	10.56	1.97	2.52	2.75	3.1	2.68	1.23	1.91	2.34	1.6	0.86	11.45	10.14	11.92	9.56	7.94	9.02	10.3	10.3	no	no	no	no	no	no	no	no	no
chrV	1727	7.51	13.28	11.96	10.63	9.3	9.69	8.11	12.08	10.52	10.8	8.92	7	12.3	10.73	8.74	1.83	2.51	3.11	3.66	3.53	1.38	2.83	1.62	2.49	0.42	11.47	11.6	10.65	7.67	10.35	10.61	6.05	10.17	no	no	no	no	no	no	no	no	no
chrV	1728	8.51	9.1	12.06	11.8	8.54	9.9	9.11	10.59	12.27	9.85	8.48	9.49	13.01	11.19	7.99	2.6	2.11	4.15	4.13	2.72	2.24	1.5	2.25	3.71	1.52	12.51	11.69	9.75	9.97	6.07	10.11	8.2	9.55	no	no	no	no	no	no	no	no	no
chrV	1729	10.24	9.56	7.36	11.89	10.85	8.65	7.53	10.89	13.15	9.4	8.06	12.28	14.37	10.77	9.06	1.43	2.01	4.46	1.61	2.4	1.15	0.57	1.4	2.06	0.79	13.73	13.59	10.91	4.95	7.76	8.97	10.38	5.8	no	no	no	no	no	no	no	no	no
chrV	1730	6.72	10.14	12.27	9.66	6.85	8.11	8.63	12.02	9.13	7.41	8.75	7.79	10.84	8.08	7.08	3.06	2.68	5.68	4.84	4.79	2.07	2.65	2.34	3.54	1.83	9.51	10.76	14.94	5.78	11.9	8.62	7.25	10.88	no	no	no	no	no	no	no	no	no
chrV	1731	8.64	14.35	13.9	10.03	11.99	8.29	11.73	9.76	10.24	10.66	11.05	8.39	7.54	10.35	7.64	2.65	1.78	3.65	4.84	2.64	1.61	1.32	2.8	3.39	1.57	11.62	10.57	13.52	11.14	9.32	8.28	9.6	9.79	no	no	no	no	no	no	no	no	no
chrV	1732	11.51	9.95	14.31	11.52	7.99	9.37	10.85	13.16	12.45	10.3	10.82	8.09	9.89	11.76	8.21	1.22	2.23	3.86	3.83	2.88	0.69	2.46	2.1	2.8	1.83	11.09	11.14	10.43	10.31	6.21	9.31	9.99	7.62	no	no	no	no	no	no	no	no	no
chrV	1733	10.87	8.61	7.77	11.89	12.28	10.81	11.95	15.2	10.65	13.01	9.9	12.28	13.66	10.91	11.32	2.44	3.35	4.26	3.43	2.16	1.15	0.57	2.34	4.57	1.05	16.64	11.51	12.57	12.38	9.32	9.31	9.99	9.43	no	no	no	no	no	no	no	no	no
chrV	1734	8.64	11.57	12.67	9.29	9.28	7.57	10.63	10.72	8.86	9.4	5.99	11.98	12.37	9.21	5.94	1.63	1.78	3.65	3.83	3.42	0.92	2.27	0.23	1.92	0.79	13.27	11.42	11.56	8.25	10.35	8.28	12.14	7.25	no	no	no	no	no	no	no	no	no
chrV	1735	8	15.3	13.9	11.89	11.7	10.63	10.4	13.16	13.15	10.66	7.14	9.89	10.6	9.92	9.91	3.06	4.02	4.06	4.03	2.88	3	2.08	2.57	2.36	2.36	12.41	12.46	14.7	11.14	11.39	5.52	10.97	7.25	no	no	no	no	no	no	no	no	no
chrV	1736	8.64	9.95	11.04	9.29	6.28	6.31	12.17	9.53	8.86	9.22	8.29	5.99	8.48	8.79	7.93	2.44	2.23	4.06	3.83	3.6	1.84	1.32	3.27	2.95	1.31	11.09	10.95	9.25	12.79	9.32	8.28	8.23	10.88	no	no	no	no	no	no	no	no	no
chrV	1737	8	10.52	15.54	13	10.28	8.65	9.52	10.44	8.86	10.3	8.29	8.69	10.13	8.79	8.49	3.26	2.23	4.46	2.42	3.84	1.61	3.4	2.8	3.54	1.57	11.62	9.81	9.96	11.55	12.42	9.31	9.2	6.89	no	no	no	no	no	no	no	no	no
chrV	1738	8.64	11.48	15.95	11.89	7.14	5.59	8.63	11.8	9.41	11.21	6.68	9.89	7.77	11.9	10.19	3.26	4.46	3.65	5.04	3.12	2.31	0.94	2.8	2.21	1.83	11.88	10.95	11.86	10.31	10.35	8.97	6.27	10.16	no	no	no	no	no	no	no	no	no
chrV	1739	10.24	12.05	9.4	13.38	9.14	8.83	9.3	9.53	9.96	9.4	8.75	10.78	12.95	10.35	7.64	1.63	2.68	3.25	3.22	2.64	0.69	0.94	1.63	1.62	1.83	9.24	12.27	14.46	10.31	7.25	10.35	8.03	6.89	no	no	no	no	no	no	no	no	no
chrV	1740	7.52	10.81	16.49	14.49	8.64	9.46	13.5	12.38	13.92	6.87	10.71	14.08	13.66	11.9	13.09	3.06	2.68	6.49	3.83	1.88	1.15	1.7	1.63	3.58	3.21	11.51	12.46	13.4	7.84	9.45	11.73	7.88	8.34	no	no	no	no	no	no	no	no	no
chrV	1741	6.72	10.9	8.59	10.77	5.71	10.27	12.17	10.66	11.35	9.22	10.82	6.29	11.78	8.22	7.08	1.02	2.23	6.09	3.43	3.84	2.54	1.13	2.34	3.1	1.57	11.09	7.74	8.77	12.79	13.46	9.31	10.18	8.7	no	no	no	no	no	no	no	no	no
chrV	1742	6.4	8.03	9.4	7.8	6.57	7.57	8.41	11.8	9.27	6.33	6.68	7.49	10.13	7.94	6.79	2.65	1.12	4.46	3.22	3.36	1.61	1.13	2.34	2.36	0.52	12.15	12.83	9.72	8.66	5.69	9.31	7.64	6.17	no	no	no	no	no	no	no	no	no
chrV	1743	4.8	5.74	7.36	8.55	4.57	4.68	7.3	7.26	8.99	6.33	5.99	7.49	6.6	8.5	3.96	4.48	1.56	3.65	3.63	4.31	2.54	2.65	4.67	3.1	1.83	10.3	5.85	8.06	13.2	10.35	9.31	8.03	8.34	no	no	no	no	no	no	no	no	no
chrV	1744	7.36	6.31	8.18	8.55	6	8.83	8.63	12.48	11.35	7.41	5.99	6.29	9.42	10.91	7.93	9.17	4.24	10.55	8.46	8.63	6.45	4.72	7.94	8.4	7.33	15.32	10.57	9.48	7.01	6.73	11.04	8.62	10.16	no	no	no	no	no	no	no	no	no
chrV	1745	4.64	6.79	7.85	8.48	7.87	8.47	8.65	7.78	8.42	7	7.72	6.2	5.2	10.83	5.58	8.95	6.32	10.12	5.96	6.14	7.74	3.59	9.45	9.46	7.42	9.09	6.75	8.96	6.52	3.67	8.7	9.33	7.82	no	no	no	no	no	no	no	no	no
chrV	1746	3.52	7.27	5.72	8.55	4.85	6.31	3.54	6.58	7.47	6.33	5.76	4.19	5.42	7.23	6.79	7.33	4.69	10.15	8.06	8.63	8.99	7.37	8.41	6.78	9.17	7.13	5.47	7.35	5.36	11.9	7.59	9.01	8.7	no	no	no	no	no	no	no	no	no
chrV	1747	6.4	6.12	8.59	6.69	7.14	6.67	7.97	6.81	7.89	6.33	8.29	5.99	9.19	9.21	5.66	10.39	5.58	10.96	9.47	9.83	9.22	6.8	11.44	13.86	8.91	11.36	9.44	7.82	7.84	8.28	8.97	8.03	7.25	no	no	no	no	no	no	no	no	no
chrV	1748	6.4	8.99	9.81	9.29	9.71	8.11	9.08	10.89	8.86	7.41	8.98	8.39	8.72	9.5	10.19	10.39	14.72	10.35	13.1	9.59	7.38	13.04	12.38	13.27	11.53	10.56	9.44	10.2	8.25	11.39	8.62	11.36	9.07	no	no	no	no	no	no	no	no	no
chrV	1749	8.64	7.84	8.59	10.77	6.85	6.49	9.3	8.39	8.16	7.23	8.75	11.98	6.6	10.91	9.91	4.69	4.91	5.68	5.64	3.6	1.61	5.86	3.97	4.87	3.41	12.94	12.83	12.09	7.01	14.49	7.59	10.38	10.52	no	no	no	no	no	no	no	no	no
chrV	1750	8.58	10.81	6.34	8.11	11.99	8.5	15.24	14.33	10.49	9.37	7.1	7.29	10.44	13.37	8.11	3.36	2.34	2.98	7.19	4.39	1.92	1.13	1.71	3.54	2.31	12.59	11.54	9.21	6.88	8.8	9.2	8.75	6.53	no	no	no	no	no	no	no	no	no
chrV	1751	6.4	10.52	11.04	11.15	10.28	7.93	10.18	11.12	10.93	8.49	7.14	9.59	8.72	9.35	7.93	2.65	2.68	2.84	3.22	3.12	1.15	2.65	1.87	2.65	2.62	12.41	12.08	11.62	8.66	8.8	11.04	8.23	5.8	no	no	no	no	no	no	no	no	no
chrV	1752	7.4	7.84	10.32	10.82	8.33	9.01	11.29	10.93	10.03	6.9	8.06	8.72	11.54	8.8	9.39	1.66	2.97	3.25	3.69	2.95	0.33	1.51	2.34	3.24	0.26	10.3	10.09	14.55	7.01	12.94	11.42	10.8	4.4	no	no	no	no	no	no	no	no	no
chrV	1753	7.68	10.14	13.9	9.66	13.13	9.37	12.17	14.07	12.04	15	10.82	13.18	12.72	10.35	9.62	2.24	2.68	4.87	4.03	3.12	2.54	0.57	1.17	2.65	1.57	11.36	12.27	12.09	9.08	9.32	8.97	7.64	8.34	no	no	no	no	no	no	no	no	no
chrV	1754	5.76	13.01	11.04	10.03	11.42	10.81	10.85	11.34	13.28	11.57	9.67	11.98	13.43	11.34	11.61	1.63	3.12	4.46	3.22	4.55	0.92	1.13	2.57	3.24	0.79	13.73	10.38	11.14	10.73	7.76	8.28	9.4	11.97	no	no	no	no	no	no	no	no	no
chrV	1755	7.04	9.18	9.4	7.8	9.99	11.89	9.3	12.71	11.07	7.95	8.52	11.68	11.78	9.64	9.06	2.65	0.89	3.65	5.24	3.84	1.15	1.13	2.1	2.36	1.57	13.47	11.89	11.86	6.6	6.73	6.55	10.38	9.43	no	no	no	no	no	no	no	no	no
chrV	1756	8	9.18	13.49	7.43	6.28	8.47	13.28	10.66	12.18	12.29	11.51	9.59	9.42	10.2	6.23	1.43	3.35	6.09	5.24	4.79	1.84	1.13	1.63	2.06	0.79	7.39	9.81	10.43	7.43	6.73	9.66	9.01	6.89	no	no	no	no	no	no	no	no	no
chrV	1757	7.04	8.99	9.4	10.77	6.57	7.93	11.95	6.81	9.55	8.86	7.83	8.99	9.19	9.35	5.38	1.63	1.12	4.67	3.22	1.68	2.31	0.94	1.4	3.39	1.31	10.83	11.51	8.06	6.19	8.8	8.62	10.18	7.25	no	no	no	no	no	no	no	no	no
chrV	1758	12.47	14.35	9.81	15.79	13.99	8.29	12.62	12.71	14.25	11.93	12.2	15.28	12.13	12.12	9.34	2.65	3.12	4.16	7.05	5.03	1.61	3.21	2.1	3.02	0.92	15.71	13.87	14.23	9.49	13.2	10.86	11.85	11.61	no	no	no	no	no	no	no	no	no
chrV	1759	8.48	14.44	14.31	12.26	11.28	12.07	11.18	13.84	13.49	13.1	13.59	12.13	16.84	13.39	10.76	2.24	2.23	4.46	5.04	4.55	1.84	1.32	1.63	3.39	2.36	12.68	15.01	13.75	10.52	7.25	15.35	8.71	13.06	no	no	no	no	no	no	no	no	no
chrV	1760	5.44	10.81	15.33	8.92	6.57	8.74	12.4	10.89	10.38	10.3	7.83	9.14	10.95	9.14	7.08	3.16	2.57	4.67	4.53	3.84	3.57	5.1	4.67	4.28	2.1	13.2	9.63	9.84	9.49	8.02	5.52	10.28	8.52	no	no	no	no	no	no	no	no	no
chrV	1761	7.77	13.49	12.31	13.43	11.01	13.33	11.83	10.26	10.79	11.43	11.86	12.72	15.42	11.01	8.35	3.97	2.11	5.32	3.67	2.93	0.96	2.29	1.91	2.09	1.64	14.51	11.2	16.27	9.94	9.98	8.83	7.96	11.89	no	no	no	no	no	no	no	no	no
chrV	1762	10.56	12.82	12.67	21.55	9.99	8.29	15.05	12.02	13.01	13.01	9.9	16.18	13.43	16.58	14.15	2.44	3.35	7.1	6.25	4.79	3.23	3.21	2.1	4.42	2.1	20.07	13.78	16.6	10.73	10.35	8.62	9.79	11.24	no	no	no	no	no	no	no	no	no
chrV	1763	14.55	10.52	13.2	10.49	9.55	9.18	15.47	10.29	9.46	13.71	11.67	12.26	13.02	11.62	10.35	2.88	3.19	5.42	6.1	5.56	2.83	3.02	3.55	4.78	2.38	14.21	12.64	12.4	8.4	8.92	10.76	8.48	8.75	no	no	no	no	no	no	no	no	no
chrV	1764	6.88	8.32	8.59	12.38	7.85	8.11	11.62	10.89	10.45	8.28	8.06	9.14	9.07	10.75	8.3	9.85	18.74	8.79	17.67	8.87	7.38	14.99	11.91	13.17	8.73	8.98	12.61	10.2	9.69	13.46	11.32	10.48	11.73	no	no	no	no	no	no	no	no	no
chrV	1765	6.72	8.13	9.2	8.17	8.28	6.58	5.31	7.26	8.44	7.77	6.45	6.14	5.3	8.01	5.38	27.81	23.31	25.57	30.94	19.65	38.61	37.41	40.4	31.55	40.6	5.81	8.87	8.89	10.73	5.95	11.04	10.67	7.8	no	no	no	no	no	no	no	no	no
chrV	1766	2.24	7.08	3.88	4.46	3.14	6.4	3.65	5.22	7.47	4.25	5.07	4.79	4.59	5.24	4.25	15.28	20.53	10.86	18.84	15.34	19.94	12.75	15.53	12.68	14.8	4.75	5.85	2.61	9.69	9.58	8.79	9.4	8.7	no	no	no	no	no	no	no	no	no
chrV	1767	2.56	2.87	3.68	7.06	1.71	6.13	3.32	4.76	5.12	5.06	2.07	3.59	6.83	6.24	5.66	11.41	10.04	10.35	6.85	12.7	14.75	13.41	10.28	16.22	14.41	2.64	6.04	3.79	7.84	7.25	9.66	8.62	11.24	no	no	no	no	no	no	no	no	no
chrV	1768	1.28	4.78	3.68	5.57	3.43	5.77	3.76	4.99	5.67	3.43	4.14	2.4	3.77	5.95	4.25	10.59	12.72	9.33	11.29	10.07	14.06	12.28	11.44	14.89	16.76	1.85	3.77	2.37	10.73	5.69	9.66	7.64	13.06	no	no	no	no	no	no	no	no	no
chrV	1769	1.28	3.06	4.09	4.46	2.85	4.68	3.54	7.71	4.98	5.06	3.45	3.3	2.59	6.94	1.98	15.69	19.86	10.55	15.52	15.58	12.68	12.85	18.22	14.15	14.67	1.06	5.28	2.61	10.31	11.9	8.62	6.85	9.79	no	no	no	no	no	no	no	no	no
chrV	1770	2.88	4.78	2.86	6.69	4	5.59	3.98	5.45	5.67	4.16	3.91	2.7	4.24	5.24	4.25	16.3	17.4	13.19	12.9	13.66	12.68	15.3	11.91	15.33	16.24	1.58	4.15	1.42	4.95	8.28	4.48	10.18	12.33	no	no	no	no	no	no	no	no	no
chrV	1771	2.24	4.97	2.86	3.34	2.28	6.31	3.54	4.99	5.12	4.88	3.91	4.19	3.3	4.25	3.68	23.43	21.64	15.22	17.53	21.09	18.67	19.65	24.52	25.36	20.69	2.64	4.91	1.9	6.6	11.39	11.73	9.6	8.34	no	no	no	no	no	no	no	no	no
chrV	1772	3.84	4.21	2.45	5.57	5.42	5.59	4.65	5.67	4.84	4.52	2.3	2.4	3.53	3.97	3.11	10.39	7.14	9.54	10.48	10.79	11.3	7.56	11.21	10.62	34.32	2.9	3.59	1.9	14.44	8.28	7.93	9.6	9.43	no	no	no	no	no	no	no	no	no
chrV	1773	3.2	6.31	4.5	5.2	6	4.68	5.98	4.54	4.7	4.34	5.53	6.89	5.18	5.53	5.94	5.09	2.23	6.7	3.43	7.43	7.15	3.59	5.14	5.01	12.84	4.23	4.53	4.74	8.25	11.39	9.66	7.05	10.88	no	no	no	no	no	no	no	no	no
chrV	1774	14.12	16.61	14.6	13.41	18.44	15.33	17.22	10.65	12.93	14.72	16.12	16.58	12.26	11.28	19.4	4.47	2.25	6.62	6.93	5.46	3.27	1.29	4.58	4.83	3.64	13.94	14.22	14.14	5.67	9.53	12.07	10.54	11.66	no	no	no	no	no	no	no	no	no
chrV	1775	15.69	13.64	10.99	10.61	13.95	11.47	15.3	8.35	14.06	15.6	10.51	14.75	10.97	9.79	11.33	2.96	3.35	5.18	2.93	4.66	1.79	1.07	4.06	4.06	1.59	15.02	13.62	15.73	11.16	10.51	10.49	8.37	11.07	no	no	no	no	no	no	no	no	no
chrV	1776	7.08	12.03	13.39	10.76	13.44	12.09	12.16	13.8	10.87	11.26	10.94	12.71	14.17	10.26	10.54	4.42	2.16	4.57	4.03	3.81	3.89	3.74	2.44	2.83	3.06	11.59	12.5	16.46	9.68	12.25	7.24	11.63	11.48	no	no	no	no	no	no	no	no	no
chrV	1777	6.4	9.56	9.81	9.29	6.57	9.19	7.75	9.98	7.06	7.23	8.98	6.59	6.83	7.51	3.96	1.43	4.24	4.46	5.04	5.03	1.61	0.76	1.63	2.95	1.05	10.04	7.74	8.06	10.73	5.18	10.69	5.68	9.43	no	no	no	no	no	no	no	no	no
chrV	1778	10.4	11.58	16.32	10.38	10.47	6.62	12.32	10.52	11.23	8.46	10.72	8.82	10.7	11.19	9.8	1.66	2.08	6.93	3.35	3.59	1.02	1.93	2.07	3.14	2.51	14.5	12.82	13.54	10.11	8.69	7.84	8.5	8.43	no	no	no	no	no	no	no	no	no
chrV	1779	9.92	12.43	13.08	8.92	7.14	8.11	8.41	9.76	9.27	10.84	6.91	11.38	13.66	10.06	8.21	3.67	1.56	5.07	3.02	3.84	3	3.02	3.04	3.39	2.1	10.56	9.06	10.43	7.84	9.32	9.66	8.03	8.7	no	no	no	no	no	no	no	no	no
chrV	1780	16.31	15.49	16.76	15.98	17.41	16.4	16.38	18.83	15.36	14.64	15.89	22.47	19.55	15.16	20.95	4.69	1.56	6.29	4.03	2.64	1.15	5.48	3.74	4.42	2.1	17.96	15.29	13.28	8.66	4.14	10.69	8.62	7.98	no	no	no	no	no	no	no	no	no
chrV	1781	7.52	11.73	14.58	12.38	9.8	11.05	11.14	11.65	10.42	10.99	8.79	10.48	11.19	10.37	8.63	1.9	2.23	5.55	6.05	3.2	2.07	4.85	3.08	4.05	1.4	11.22	12.05	12.09	10.24	10.18	10.52	10.25	7.25	no	no	no	no	no	no	no	no	no
chrV	1782	4.8	8.42	13.49	13	8.85	9.73	10.63	11.34	10.93	8.31	5.53	12.88	11.07	13.04	7.93	2.04	3.57	5.07	2.62	2.4	3.92	2.46	1.87	3.83	1.83	15.05	14.16	13.99	10.73	10.35	10	12.34	6.89	no	no	no	no	no	no	no	no	no
chrV	1783	8.32	8.42	11.45	9.29	3.71	10.45	11.29	11.34	13.01	10.66	8.29	11.08	9.89	11.34	10.19	2.65	1.34	5.07	5.64	3.36	1.84	1.13	2.34	3.39	1.05	12.68	11.7	12.57	10.31	9.83	7.93	9.99	8.7	no	no	no	no	no	no	no	no	no
chrV	1784	5.44	9.37	9.81	6.69	11.7	5.77	8.41	7.94	8.16	7.95	8.98	11.08	8.95	10.06	7.64	1.63	3.79	3.45	2.22	4.07	1.84	1.51	2.1	3.1	0.52	13.2	11.89	10.91	13.61	6.73	6.21	8.62	12.33	no	no	no	no	no	no	no	no	no
chrV	1785	8	6.98	10.63	8.17	7.99	9.37	7.64	7.83	7.61	7.59	10.82	8.09	9.19	10.77	9.34	1.02	1.45	3.55	3.02	2.16	1.04	2.46	2.92	3.1	1.05	9.51	8.21	7.59	9.9	9.06	7.07	7.44	8.7	no	no	no	no	no	no	no	no	no
chrV	1786	8.64	12.05	11.45	13	17.7	13.51	12.84	12.25	12.73	14.64	11.51	13.48	12.95	12.19	9.06	1.83	4.24	6.09	5.24	2.16	1.15	2.08	2.34	3.24	1.57	11.09	13.59	12.09	9.9	6.73	8.97	9.4	12.33	no	no	no	no	no	no	no	no	no
chrV	1787	9.28	14.92	18.81	12.26	9.71	10.99	11.51	11.34	14.39	13.55	12.89	13.78	16.02	12.19	9.62	2.44	0.67	3.04	3.22	3.84	2.54	1.89	3.04	2.95	1.31	16.64	11.51	16.12	7.43	7.25	10.69	10.18	11.61	no	no	no	no	no	no	no	no	no
chrV	1788	6.56	8.23	12.27	9.1	6	9.46	8.85	9.87	10.52	8.22	7.48	9.89	9.42	10.2	8.21	1.53	2.01	5.28	3.43	3.84	1.96	0.76	1.17	3.24	1.31	7.53	7.55	11.14	5.57	6.73	9.66	10.28	9.43	no	no	no	no	no	no	no	no	no
chrV	1789	13.43	10.52	12.67	11.15	9.71	10.09	10.85	11.8	11.21	8.13	6.22	11.08	12.72	12.05	7.93	2.24	4.02	3.25	2.82	3.84	0.69	2.65	2.1	3.98	1.57	8.98	13.59	11.62	9.08	10.35	8.28	9.2	9.79	no	no	no	no	no	no	no	no	no
chrV	1790	7.79	10.17	9.28	8.86	11.57	8.6	6.86	7.59	10.36	9.23	8.58	10.91	11	8.67	6.87	1.95	1.49	3.51	1.95	1.98	0.29	2.79	2.67	2.79	1.34	9.65	11.36	11.77	5.93	5.69	7.22	10.21	5.33	no	no	no	no	no	no	no	no	no
chrV	1791	9.6	12.63	12.27	7.06	10.56	14.77	11.07	11.12	13.98	12.11	10.59	8.39	11.78	12.19	9.06	3.26	1.56	5.48	4.03	3.84	3	1.32	1.4	2.65	1.83	15.32	10.76	13.04	7.84	5.69	7.59	7.44	7.25	no	no	no	no	no	no	no	no	no
chrV	1792	11.51	16.55	9.4	13.38	13.27	9.73	13.95	13.05	8.93	8.4	8.29	13.63	11.07	7.72	9.34	2.85	1.23	4.36	3.73	2.88	2.42	0.85	1.63	2.51	1.83	12.68	13.5	14.7	7.22	8.02	6.38	6.66	7.44	no	no	no	no	no	no	no	no	no
chrV	1793	8	8.8	10.22	10.4	7.99	8.29	9.96	9.53	10.1	9.22	9.21	9.59	12.48	9.35	9.34	1.43	0.89	3.04	2.62	3.12	1.84	1.13	2.57	2.95	0.79	12.94	8.49	9.48	5.36	8.8	6.21	9.99	5.8	no	no	no	no	no	no	no	no	no
chrV	1794	5.44	8.99	11.04	11.15	10.85	7.75	7.97	8.62	11.07	7.41	6.45	9.29	9.19	9.21	5.1	1.83	1.78	5.07	3.02	5.27	0.69	0.94	2.34	1.33	0.79	11.62	12.27	9.25	8.25	11.39	8.62	7.83	12.69	no	no	no	no	no	no	no	no	no
chrV	1795	7.68	8.8	9.4	8.17	4.85	7.93	9.3	11.8	7.33	8.13	7.14	8.69	8.95	8.36	5.1	1.43	2.23	5.48	2.42	2.4	1.84	3.97	1.87	3.24	0.52	8.98	9.25	7.82	7.43	9.32	8.28	8.23	5.44	no	no	no	no	no	no	no	no	no
chrV	1796	10.56	14.16	13.49	10.03	9.99	12.07	14.17	10.66	11.35	13.74	10.13	10.18	12.25	13.61	9.91	1.83	0.89	4.67	3.22	3.36	1.61	0.94	0.93	1.92	0.79	15.05	13.02	11.14	9.9	9.83	10.69	9.99	3.99	no	no	no	no	no	no	no	no	no
chrV	1797	11.11	12.95	14.32	19.28	12.76	9.84	12.03	12.47	12.42	9.59	11.59	13.83	13.75	11.5	9.65	1.77	3.31	5.76	6.12	3.8	2.53	2.7	3.99	3.3	1.72	14.55	9.53	12.43	9.61	12.62	7.54	10.67	9.2	no	no	no	no	no	no	no	no	no
chrV	1798	6.72	11.09	13.08	11.15	9.42	7.75	11.07	11.12	11.76	10.48	11.28	7.49	10.36	10.49	8.78	2.65	1.56	3.65	4.03	3.36	1.84	1.13	1.63	1.77	0.52	11.36	10.57	9.72	5.36	7.25	11.04	9.01	11.24	no	no	no	no	no	no	no	no	no
chrV	1799	12.79	11.29	15.13	12.63	16.27	14.59	11.73	13.16	13.28	16.27	11.05	12.28	13.9	13.61	14.72	3.06	0.67	6.29	4.03	4.07	2.77	0.94	1.63	3.1	1.05	11.09	15.85	12.09	5.78	11.39	11.04	10.18	12.69	no	no	no	no	no	no	no	no	no
chrV	1800	11.19	13.2	17.58	19.69	15.42	11.17	20.14	13.84	14.25	14.28	12.66	12.58	15.55	13.46	11.89	3.06	3.57	4.06	4.23	4.79	2.54	3.02	0.93	3.83	0.79	12.68	13.02	14.23	11.96	8.28	9.66	9.79	7.98	no	no	no	no	no	no	no	no	no
chrV	1801	9.28	10.9	17.17	13	9.14	9.37	15.27	14.97	15.08	11.57	8.52	8.69	12.01	13.46	11.89	2.65	1.56	4.67	3.83	3.84	1.38	2.83	3.04	3.39	0.79	15.58	16.61	16.12	9.9	7.76	9.66	11.55	7.62	no	no	no	no	no	no	no	no	no
chrV	1802	8.96	11.67	10.22	13.38	9.99	5.86	10.85	10.32	11.9	10.84	9.21	10.18	10.13	8.57	7.08	2.44	2.01	3.65	4.03	4.55	0.46	1.7	0.93	0.88	0.52	8.19	10.19	12.8	10.31	4.66	6.55	8.23	6.89	no	no	no	no	no	no	no	no	no
chrV	1803	10.87	13.01	14.72	10.4	11.7	10.45	13.28	13.39	12.45	8.31	8.75	7.79	16.02	10.77	10.47	1.63	2.68	4.87	4.43	2.64	2.54	1.89	2.8	4.87	3.93	16.11	13.4	14.94	9.08	8.28	7.59	9.01	10.52	no	no	no	no	no	no	no	no	no
chrV	1804	7.36	9.37	9.4	10.03	10.56	9.01	9.08	9.3	12.04	12.29	8.29	9.59	8.48	12.61	5.66	11.82	3.12	7.31	15.12	7.19	43.57	3.59	37.6	30.08	95.09	12.41	11.32	9.96	9.08	9.32	9.66	9.4	7.25	no	no	no	no	no	no	no	no	no
chrV	1805	6.72	8.8	13.08	7.06	7.14	8.65	9.52	13.39	10.38	8.31	5.3	5.69	8.48	11.05	7.08	6.72	2.68	9.33	22.37	19.42	64.54	3.59	48.81	44.53	126.26	10.83	9.63	11.38	11.55	8.8	11.38	10.38	9.43	no	no	no	no	no	no	no	no	no
chrV	1806	7.76	11.99	11.46	8.41	11.46	6.71	9.11	12.08	13.01	10.28	8.33	11.91	7.98	11	7.96	4.27	2.84	6.5	8.59	5.91	7.07	2.72	8.04	15.46	15.46	11.69	11.79	11.62	7.79	11.9	10.94	7.83	9.79	no	no	no	no	no	no	no	no	no
chrV	1807	7.91	11.98	8.04	8.32	8.71	9.7	9.61	12.59	10.42	10.35	10.23	7.74	8.93	9.71	10.29	1.85	3.85	3.33	4.81	4.55	1.86	2.39	3.2	4.28	1.57	9.6	13.2	10.89	8.32	12.2	10.94	8.78	12.18	no	no	no	no	no	no	no	no	no
chrV	1808	16.31	15.49	19.22	12.26	17.13	15.13	19.48	12.02	15.36	13.55	11.51	14.68	16.96	13.89	13.3	1.83	2.9	4.67	3.43	1.44	1.84	3.97	2.8	3.69	1.83	16.9	18.31	15.89	8.25	11.39	10.69	9.6	10.88	no	no	no	no	no	no	no	no	no
chrV	1809	10.87	14.54	11.04	14.12	12.85	15.32	15.49	13.84	14.94	15.18	15.66	14.38	17.43	14.03	17.27	3.87	4.46	7.71	4.84	4.55	2.31	2.08	2.8	4.28	2.62	16.64	15.1	11.14	9.49	11.39	12.07	8.62	10.52	no	no	no	no	no	no	no	no	no
chrV	1810	15.99	18.94	20.03	15.23	16.27	16.58	18.82	18.6	16.61	19.34	17.73	19.17	22.61	14.88	22.93	4.89	3.57	7.91	5.84	2.88	2.77	2.83	4.44	3.24	2.36	26.41	19.44	22.29	13.61	8.8	7.24	10.97	10.88	no	no	no	no	no	no	no	no	no
chrV	1811	12.15	17.02	16.76	15.23	13.13	12.43	17.27	13.39	13.56	15.54	14.28	16.77	16.49	14.6	9.34	3.46	2.9	4.87	4.64	2.88	1.61	1.51	4.67	3.83	0.79	19.28	16.8	16.12	9.9	9.32	9.31	8.62	13.42	no	no	no	no	no	no	no	no	no
chrV	1812	12.15	12.82	11.04	17.46	15.13	11.89	12.17	10.66	12.04	14.1	12.66	12.28	15.55	12.47	13.87	1.83	2.01	6.09	6.65	4.31	1.84	1.7	3.04	1.33	2.62	15.32	11.7	17.07	9.9	11.39	8.97	9.6	10.88	no	no	no	no	no	no	no	no	no
chrV	1813	8.81	15.04	16.97	14.26	17.17	12.55	15.96	13.27	14.45	17.63	13.57	16.22	15.13	11.65	10.44	1.48	2.58	5.38	4.51	5.61	1.77	2.35	3.08	4.16	3.07	16.47	14.3	15.23	7.79	8.71	8.57	9.19	9.98	no	no	no	no	no	no	no	no	no
chrV	1814	9.68	12.51	7.81	13.81	14.27	10.26	14.35	11.26	9.08	16.41	9.27	14.08	12.07	13.17	12.36	2.94	3.02	7.06	5.94	5.26	4.14	4.15	3.68	5.96	1.67	11.75	13.3	17.41	6.2	7.16	10.64	10.41	11.84	no	no	no	no	no	no	no	no	no
chrV	1815	7.68	7.08	6.13	6.69	10.28	7.57	10.4	8.17	6.09	8.13	7.14	9.59	5.42	8.5	5.1	26.69	29	20.29	23.58	18.94	26.51	30.8	32	27.57	22.27	5.55	8.12	5.69	8.25	10.35	10.35	10.38	8.7	no	no	no	no	no	no	no	no	no
chrV	1816	2.72	6.58	3.58	4.05	4.12	7.15	4.76	7.4	6.26	5.94	5.33	5.79	5.54	5.99	4.12	13.66	16.93	11.88	16.63	13.14	19.77	11.99	15.45	12.88	19.06	1.25	5.43	3.11	8.65	8.86	11.84	10.27	10.1	no	no	no	no	no	no	no	no	no
chrV	1817	2.24	4.4	5.72	5.2	3.43	7.03	4.87	6.58	5.26	5.42	5.3	3.3	7.07	8.5	4.25	15.48	15.39	17.45	14.31	17.74	21.9	17.57	16.35	17.99	18.86	2.64	3.96	0.95	7.84	11.9	8.97	13.51	10.52	no	no	no	no	no	no	no	no	no
chrV	1818	3.52	4.4	4.5	5.94	1.71	8.29	5.31	7.03	6.92	4.52	4.14	3.89	4.95	6.94	4.25	17.73	18.07	12.99	8.26	16.78	20.75	15.3	16.82	18.58	24.1	2.38	4.53	2.13	9.9	8.28	7.24	10.77	8.7	no	no	no	no	no	no	no	no	no
chrV	1819	1.28	3.63	2.45	5.2	2	4.55	3.79	4.76	5.07	4.88	3.22	2.7	4.18	4.54	3.68	12.04	9.51	11.31	12.7	7.91	18.93	16.06	13.78	13.27	19.32	1.32	3.77	2.13	7.84	9.32	7.41	7.54	9.43	no	no	no	no	no	no	no	no	no
chrV	1820	3.97	3.9	6.54	5.48	1.1	6.7	4.46	6.01	5.4	3.04	5.62	3.67	5.26	5.64	5.21	17.06	20.8	16.58	18.68	19.23	17.61	22.15	23.94	20.22	29.29	2.42	3.6	0.88	7.56	8.2	9.6	11.26	11.42	no	no	no	no	no	no	no	no	no
chrV	1821	2.56	1.53	2.45	3.72	1.71	2.7	2.21	2.72	4.7	2.53	2.76	1.5	3.77	5.81	4.25	18.54	19.19	18.87	13.5	23.01	33.19	19.08	31.53	22.71	45.06	0.79	2.45	1.19	10.31	8.8	10.69	9.2	9.07	no	no	no	no	no	no	no	no	no
chrV	1822	2.88	5.36	4.09	7.43	2.57	5.59	5.09	4.08	5.4	4.88	3.22	1.2	4.71	6.09	4.25	17.11	13.16	10.15	14.71	13.9	17.52	16.06	15.65	16.07	15.98	1.85	3.59	0.95	11.14	10.35	10	8.03	10.16	no	no	no	no	no	no	no	no	no
chrV	1823	3.52	7.65	3.27	9.66	6.85	8.29	4.87	5.9	5.4	5.78	5.99	4.79	7.07	9.21	3.68	20.17	16.73	9.54	11.89	9.59	11.99	17.38	10.28	12.83	15.98	4.23	4.72	3.32	9.9	10.35	9.31	9.99	9.79	no	no	no	no	no	no	no	no	no
chrV	1824	9.2	14.82	13.22	9.66	13.42	9.23	11.55	9.68	10.39	16.04	11.97	13.18	13.35	9.63	10.07	4.96	4.96	4.77	6.21	3.84	1.38	8.69	2.76	6.44	1.57	11.62	12.69	14.96	12.38	5.18	10.78	10.89	13.54	no	no	no	no	no	no	no	no	no
chrV	1825	11.58	13.89	10.26	15.09	13.33	9.9	12.01	14	11.69	12.56	11.8	11.55	15.52	10.45	10.96	3.35	5.47	4.18	4.51	5.96	2.45	3.86	5.24	5.44	1.07	15.18	12.66	16.18	12.31	7.69	11.52	9.24	13.16	no	no	no	no	no	no	no	no	no
chrV	1826	9.95	10.95	10.12	10.24	7.09	8.33	9.75	8.19	9.82	11.26	8.83	12.81	13.41	6.63	10.78	2.75	2.27	4.77	4.77	4.37	3.91	1.48	2.16	2.87	2.23	8.85	12.05	12.84	9.51	5.72	9.4	7.64	6.94	no	no	no	no	no	no	no	no	no
chrV	1827	4.7	6.86	4.8	7.66	6.13	5.32	6.18	5.75	7.02	7.33	5.28	8.16	6.71	8.38	6.92	3.25	1.76	4.21	3.65	3.04	2.48	2.04	2.81	5.18	1.97	5.45	8.19	6.53	9.57	7.41	7.24	8.72	10.73	no	no	no	no	no	no	no	no	no
chrV	1828	14.14	11.13	10.83	7.8	12.03	8.25	13.21	11.23	12.33	11.61	9.33	12.71	10.03	11.29	10.4	3.82	2.39	4.54	4.13	3.87	2.41	1.19	1.99	3.5	2.28	12.13	11.32	13.98	10.33	7.42	8.44	8.12	9.75	no	no	no	no	no	no	no	no	no
chrV	1829	9.6	9.76	13.49	17.09	13.99	12.25	10.85	14.07	10.38	10.84	10.36	11.38	14.13	10.63	9.62	2.44	2.68	3.65	3.83	5.51	1.61	3.4	3.27	4.13	0.79	14.52	13.97	14.7	9.9	5.69	9.31	8.03	10.88	no	no	no	no	no	no	no	no	no
chrV	1830	7.68	8.99	14.31	11.22	9.85	6.13	7.97	13.73	11.34	9.4	9.21	12.04	11.54	9.42	9.48	2.66	2.16	3.45	3.53	4.61	1.43	1.94	1.99	2.72	1.77	10.96	10.84	12.17	10.52	7.25	7.07	11.72	9.43	no	no	no	no	no	no	no	no	no
chrV	1831	10.56	13.84	12.67	14.43	12.42	11.44	13.39	14.07	14.41	14.64	12.63	15.53	14.88	11.39	12.45	2.75	2.79	3.52	5.61	3.72	1.96	2.74	1.95	3.69	1.79	13.2	14.03	14.46	9.9	8.97	8.28	9.4	10.16	no	no	no	no	no	no	no	no	no
chrV	1832	7.77	9.85	8.31	10.71	9.26	7.74	8.64	7.79	6.65	7.24	7.05	8.29	6.07	7.47	6.85	2.37	2.37	3.7	3.9	2.22	1.74	1.28	2.6	2.59	1.25	7.05	7.11	9.14	9.4	7.26	7.93	11.12	11.32	no	no	no	no	no	no	no	no	no
chrV	1833	23.12	15.57	12.7	11.85	12.67	13.28	14.05	11.63	10.93	13.3	17.08	14.92	9.3	11.13	14.19	3.37	1.95	4.38	5.35	3.84	1.53	2.01	2.09	3.51	2.13	12.27	10.7	10.23	8.39	7.26	11.52	12.32	10.29	no	no	no	no	no	no	no	no	no
chrV	1834	42.9	20.94	16.82	15.16	27.98	23.73	24.05	14.11	13.49	25.54	30.39	27.67	14.95	13.56	28.83	3.93	5.01	6.83	5.26	7.31	4.18	3.7	3.09	4.26	3.56	16.31	15.14	16.92	10.07	12.8	9.33	10.18	10.27	no	no	no	no	no	no	yes	yes	yes
chrV	1835	39.57	20.07	14.69	12.48	26.24	23.52	18.25	12.51	12.81	27.03	30.46	24.26	15.3	12.66	32.05	3.54	4.61	6.81	7.16	6.69	3.64	3.89	3.25	4.38	4.11	13.98	13.96	15.89	9.5	11.37	10.09	9.68	12.97	no	no	no	no	no	no	yes	yes	yes
chrV	1836	37.38	20.56	14.35	13.13	27.38	22.26	19.14	12.12	13.11	27.58	31.51	22.08	13.84	13.15	31.96	4.18	4.92	5.91	6.83	7.09	3.58	4.71	2.96	4.97	4.49	14.98	13.7	16.26	9.15	10.18	10.42	8.91	11.21	no	no	no	no	no	no	yes	yes	yes
chrV	1837	42.25	20.14	16.34	15.33	26.76	22.97	24.31	14.54	13.09	24.76	29.8	26.46	14.55	13.3	27.88	3.79	4.78	6.8	4.84	7.41	4.24	3.52	2.94	4.34	3.49	16.17	14.98	16.39	10.24	12.46	9.08	10.42	9.79	no	no	no	no	no	no	yes	yes	yes
chrV	1838	21.52	15.48	12.84	11.41	12.29	13.25	12.65	10.46	11.03	12.66	16.28	15.02	8.83	11.3	13.43	3.26	2.02	4.38	5.41	3.36	1.3	1.92	2.09	3.27	2.09	11.74	10.39	9.8	7.91	7.35	11.7	12.06	10.59	no	no	no	no	no	no	no	no	no
chrV	1839	8.09	9.75	7.97	11.52	9.64	7.59	9.04	8.05	6.77	7.52	6.94	8.19	6.54	7.44	7.6	2.47	2.41	3.6	3.93	2.58	1.74	1.38	2.72	2.76	1.16	7.18	7.04	9.34	9.67	7.43	7.76	11.18	11.38	no	no	no	no	no	no	no	no	no
chrV	1840	10.24	14.22	12.67	13.31	11.7	11.26	13.17	13.84	14.28	14.37	12.51	15.68	14.64	11.24	11.75	2.65	2.68	3.52	5.51	3.48	2.19	2.74	1.83	3.54	1.79	12.81	13.75	14.58	9.69	8.71	8.45	9.6	9.61	no	no	no	no	no	no	no	no	no
chrV	1841	5.76	11	9.2	10.77	12.42	8.38	8.74	10.89	9.62	8.68	8.52	9.74	8.6	9.21	10.76	2.61	3.9	4.57	4.33	4.91	2.07	1.32	0.58	3.76	1.96	11.49	11.61	11.86	7.84	6.47	7.07	7.6	8.16	no	no	no	no	no	no	no	no	no
chrV	1842	10.87	13.01	12.06	14.49	14.13	11.35	14.39	12.48	12.59	12.92	12.78	13.03	15.55	11.98	14.01	4.99	2.23	4.26	7.26	3.12	2.88	1.7	4.09	3.17	2.36	15.98	16.52	14.23	10.52	10.35	13.45	9.11	12.69	no	no	no	no	no	no	no	no	no
chrV	1843	12.79	14.35	12.27	10.03	14.27	11.17	16.82	14.29	13.28	15.18	13.59	14.68	12.01	9.07	15.57	2.44	4.46	4.46	5.84	2.88	2.07	2.46	3.5	6.05	2.88	19.54	14.34	15.18	12.79	5.69	11.38	7.25	13.78	no	no	no	no	no	no	no	no	no
chrV	1844	12.47	14.54	10.22	9.66	7.14	10.81	10.4	12.48	13.84	10.84	10.36	12.28	9.66	11.05	9.34	7.74	3.35	5.88	6.05	4.07	5.76	4.35	2.8	6.34	4.19	11.88	13.59	11.38	7.84	10.35	8.97	11.16	7.25	no	no	no	no	no	no	no	no	no
chrV	1845	2.56	6.7	7.36	9.29	5.14	6.67	8.19	7.26	6.64	6.69	4.84	5.99	8.95	8.79	5.66	5.7	6.47	3.04	3.63	3.36	1.61	2.65	3.04	6.93	3.41	8.19	8.12	6.88	6.19	6.73	8.28	6.66	9.07	no	no	no	no	no	no	no	no	no
chrV	1846	4.16	9.18	9.4	10.77	7.42	6.13	10.85	10.44	11.49	9.4	8.29	11.38	9.42	10.49	9.34	3.87	3.57	6.09	7.66	4.55	2.77	3.97	4.67	8.7	2.62	10.56	10.38	10.91	10.31	10.87	7.93	8.62	9.79	no	no	no	no	no	no	no	no	no
chrV	1847	7.6	14.01	13.59	16.9	13.85	10.14	15.11	15.26	13.56	9.22	10.76	12.66	18.25	14.88	10.9	4.07	6.08	9.64	11.99	6.47	4.15	5.57	9.81	9.29	4.45	13.2	14.63	15.89	9.9	10.87	11.73	9.11	9.34	no	no	no	no	no	no	no	no	no
chrV	1848	11.19	14.16	13.77	14.12	9.71	9.64	11.58	10.89	12.75	15.87	10.82	18.67	16.88	14.64	13.96	4.48	2.57	7.78	8.6	5.99	3	5.86	5.68	8.11	2.1	13.03	14.22	13.44	11.55	10.87	7.7	9.92	13.78	no	no	no	no	no	no	no	no	no
chrV	1849	14.93	16.77	15.26	15.11	16.84	16.04	18.74	14.14	14.16	16.15	13.74	19.17	14.76	15.31	17.08	4.28	1.78	8.59	7.46	4.63	3.46	3.15	4.2	5.85	2.36	15.67	13.72	17.63	10.04	6.38	8.97	10.31	11.24	no	no	no	no	no	no	no	no	no
chrV	1850	22.26	19.86	24.33	20.92	28.52	19.53	23.53	16.86	20.53	20.15	23.33	23.22	23.37	17.3	21.37	2.75	3.99	9.42	5.52	5.63	2.88	2.06	3.74	4.72	1.44	21.5	18.23	25.32	7.01	7.97	8.72	10.16	9.76	no	no	no	no	no	no	no	no	no
chrV	1851	9.76	12.05	11.24	14.3	7.85	8.92	9.74	12.48	12.32	10.3	9.56	7.19	9.89	12.54	9.34	3.57	4.46	8.12	6.25	3.95	3.57	3.02	4.09	6.12	2.88	10.56	14.53	12.92	7.63	5.69	9.48	8.23	8.34	no	no	no	no	no	no	no	no	no
chrV	1852	8.16	10.71	10.83	12.07	10.42	8.74	12.17	9.76	12.18	9.22	8.63	13.48	14.6	8.43	7.36	4.38	4.69	7.31	9.07	4.91	5.65	5.29	7.12	8.33	4.19	11.36	12.83	15.53	11.34	9.32	9.48	11.36	13.06	no	no	no	no	no	no	no	no	no
chrV	1853	12.3	14.53	7	19.17	10.72	12.53	16.65	14.68	12.22	10.54	8.65	13.06	15.36	10.24	11.69	4.75	5.28	7.31	8.43	5.59	3.94	4.93	4.28	5.08	3.43	12.9	17.41	13.38	10.52	15.07	12.35	9.91	8.34	no	no	no	no	no	no	no	no	no
chrV	1854	9.92	12.72	15.54	12.45	9.99	9.37	10.63	13.84	11.9	8.86	9.9	9.74	10.36	10.63	8.21	4.38	4.91	6.9	7.56	5.99	4.61	3.59	4.2	8.4	2.1	15.84	10.38	11.74	8.87	9.32	8.45	7.83	9.25	no	no	no	no	no	no	no	no	no
chrV	1855	6.72	14.73	17.17	10.4	11.99	10.99	13.28	11.57	12.87	13.19	9.67	13.48	13.66	12.9	8.21	5.5	6.92	7.1	7.66	6.95	6.45	5.48	2.34	7.08	3.14	14.79	13.78	15.65	8.66	6.73	10.69	9.99	13.78	no	no	no	no	no	no	no	no	no
chrV	1856	10.56	10.52	12.67	9.29	12.56	10.27	15.05	12.93	13.01	8.68	12.2	12.28	12.25	12.61	10.47	6.32	5.35	5.48	6.45	4.07	4.15	4.91	3.5	7.22	1.83	16.11	15.85	16.36	11.96	9.32	8.62	11.36	10.52	no	no	no	no	no	no	no	no	no
chrV	1857	8.64	12.24	9.61	11.52	11.28	7.57	9.96	10.21	13.17	12.65	11.13	11.83	10.72	10.2	8.92	4.89	3.35	5.58	6.55	3.6	2.65	2.55	4.44	4.2	1.96	9.9	13.5	10.91	7.84	11.39	5.86	10.97	9.97	no	no	no	no	no	no	no	no	no
chrV	1858	4.16	7.46	6.95	9.29	7.14	7.03	7.75	6.81	7.89	5.78	7.6	7.19	6.83	5.81	5.38	3.46	1.34	2.64	3.22	4.07	1.84	3.4	2.34	2.51	2.36	6.07	7.55	8.06	8.66	8.8	8.28	9.2	8.34	no	no	no	no	no	no	no	no	no
chrV	1859	7.04	10.14	8.18	11.52	7.71	9.01	10.63	10.21	12.18	7.77	8.75	10.48	10.36	10.63	8.21	3.26	4.46	4.46	3.22	3.84	2.07	2.46	2.57	4.13	1.57	12.15	11.89	8.77	11.14	11.9	9.31	8.81	9.43	no	no	no	no	no	no	no	no	no
chrV	1860	6.89	14.09	14.33	11.83	9.1	10.94	12.2	12.47	11.07	13.75	12.4	14.3	10.93	11.41	11.31	4.49	3.94	5.47	5.97	3.42	4.22	5.18	3.19	4.87	1.35	17.99	14.71	17.88	10.91	10.72	8.82	8.19	13.75	no	no	no	no	no	no	no	no	no
chrV	1861	8.32	11.29	11.45	11.52	9.99	12.97	12.62	12.02	11.76	11.57	8.75	12.88	10.84	12.76	8.78	4.07	6.25	5.88	5.44	2.88	3.92	4.72	4.44	7.67	3.14	15.58	13.02	13.52	5.78	9.83	9.31	7.05	9.07	no	no	no	no	no	no	no	no	no
chrV	1862	7.97	12.96	9.07	6.98	8.34	8.72	12.17	9.98	9.87	11.85	10.59	10.29	6.73	7.71	11.72	9.07	21.93	8.75	14.42	8.92	9.37	14.51	5.62	11.47	2.81	9.09	10.1	8.98	9.55	7.19	13.32	10.71	10.76	no	no	no	no	no	no	no	no	no
chrV	1863	2.24	2.3	2.45	4.46	1.43	5.59	1.77	1.59	3.6	2.17	2.07	1.5	1.65	4.25	2.83	31.78	38.82	24.96	30.03	23.73	26.97	41	24.06	24.03	14.93	1.32	0.38	1.19	6.6	11.39	5.52	5.09	8.34	no	no	no	no	no	no	no	no	no
chrV	1864	1.28	2.68	2.04	2.6	1.43	5.23	3.1	5.22	3.74	3.43	1.84	4.19	2.83	4.39	1.98	16.91	16.73	19.07	13.91	19.65	23.74	13.79	21.72	17.55	19.65	1.85	1.89	1.9	6.19	9.32	8.62	8.23	6.17	no	no	no	no	no	no	no	no	no
chrV	1865	2.55	7.01	5.1	6.54	3.74	5.74	2.32	6.71	5.21	4.84	4.78	4.31	3.65	4.01	3.07	13.23	11.96	10.5	14.65	10.94	20.93	16.14	12.9	13.97	13.01	2.29	3.28	2.49	6.74	8.69	9.13	8.79	9.23	no	no	no	no	no	no	no	no	no
chrV	1866	2.88	5.16	3.68	7.8	3.14	3.96	2.88	5.67	4.98	4.52	5.76	3.59	3.3	5.67	5.1	18.74	12.72	10.96	14.51	17.02	24.9	12.66	13.31	17.4	18.86	1.32	4.15	2.13	12.79	11.39	10	10.18	10.16	no	no	no	no	no	no	no	no	no
[truncated: 98,403 more rows]
