# Supplementary material for: Decoupling the downstream effects of germline nuclear RNAi reveals that H3K9me3 is dispensable for heritable RNAi and the maintenance of endogenous siRNA-mediated transcriptional silencing in Caenorhabditis elegans
Source: Epigenetics Chromatin. 2017 Feb 15;10:6. doi: 10.1186/s13072-017-0114-8 (PMC5311726; doi:10.1186/s13072-017-0114-8)
Supplement: Supplementary file 10 — Additional file 10: Table S4. RPKM values of all annotated genes for all mRNA-seq libraries used in this study. GRTS loci, GRH loci, and H3K9me3-enriched genes are indicated. [file 13072_2017_114_MOESM10_ESM.xlsx]

## Sheet: mRNA_seq_SG1115_libAll_SG0315_l
gene	mRNA-seq_WT_OP50	mRNA-seq_set-32_OP50	mRNA-seq_met-2set-25set-32_OP50	mRNA-seq_met-2set-25_OP50	mRNA-seq_hrde-1_OP50	GRH loci	GRTS loci	K9(+)_genes
C02E11.1a.1	57.75	94.45	78.13	79.64	51.93	no	no	no
F45E6.2	6.42	5.32	5.65	6.7	8.14	no	no	no
F45E6.1	0	0	0	0	0	no	no	no
Y47A7.2	19.8	12.31	14.76	15.67	13.63	no	yes	no
F18A1.4a	20.09	13.31	20.49	19.97	24.43	no	no	no
F35F10.8	0	0	0	0	0	no	no	no
Y39B6A.19	4.04	7.53	5.41	1.89	3.25	no	no	no
Y48C3A.5a	1.75	1.44	2.19	1.28	0.88	no	no	no
F26D11.11a	9.96	11.05	11.31	15.26	13.87	no	no	no
ZK54.3	0.73	0	0.61	0.85	0	no	no	no
Y39B6A.24.1	6.66	6.53	0	0.82	0.47	no	no	no
T23F11.5	0	0	0	0	0	no	no	no
T23F11.4	16.52	10.86	11.6	11.22	14.18	no	no	no
F37B12.2.1	63.33	66.07	54.99	62.13	64.22	no	no	no
T23F11.6	0.67	2.21	2.81	1.58	0.9	no	no	no
F28C6.7a.1	1221.74	1248.86	1366.48	1279.76	1335.48	no	no	no
T23F11.2	3.62	7.47	6.04	5.1	4.19	no	no	no
ZK1098.3	5.8	5.58	5.14	6.58	8.48	no	no	no
T05F1.3.1	2320.1	2093.76	2399.66	2288.79	2188.96	no	no	no
ZK1098.1	84.78	54.38	60.59	69.9	75.29	no	no	no
ZK1098.7	67.97	43.2	46.27	48.16	46.13	no	no	no
ZK1098.6	1.98	1.08	1.65	2.32	0	no	no	no
ZK1098.5	60.76	64.31	44.49	50.37	60.41	no	no	no
ZK1098.4	24.93	21.93	22.41	31.86	35.46	no	no	no
F08E10.6	0	0	0	0	0	no	no	yes
F08E10.7	0	0	2.16	0.76	0	no	no	yes
ZK1098.9	0.62	0	1.04	0	0	no	no	no
ZK1098.8	46.14	34.15	41.12	48.8	55.3	no	no	no
F08E10.2	0	0	0	0	0	no	no	yes
F08E10.3	0	0	0	0	0	no	no	yes
F08E10.1	0	0	0	0	0	no	no	yes
F35F10.1	7.28	7.98	7.93	8.79	2.96	no	no	no
K07F5.8	0.42	0.46	0.35	0	0.56	no	no	no
C47D2.2	9.94	4.15	5.93	10.53	10.15	no	no	no
K07F5.2	52.8	111.61	58.48	65.09	43.74	no	no	no
K07F5.3	40.42	84.63	44.09	56.39	33.12	no	no	no
K07F5.1	45.63	111.37	58.21	72.57	43.55	no	no	no
K07F5.15.1	88.65	114.06	82.3	92.29	105.65	no	no	no
K07F5.7	0	0	0	0	0.46	no	no	no
C04E6.9	0	0	0	0	0	no	no	no
C04E6.8	0	1.22	0	1.3	0	no	no	no
Y38F2AR.9.1	537.99	475.51	577.72	501.6	468.75	no	no	no
Y67H2A.10	26.33	16.51	25.83	26.37	24.56	no	no	no
T15B7.14	0.21	0.46	1.42	0.74	0.57	no	no	no
W02C12.3e.1	5.45	6.28	5.57	5.53	3.37	no	no	no
Y65B4A.8.1	17.2	22.34	17.14	17.11	13.01	no	no	no
T15B7.17	0	0	0	0	0	no	no	no
T15B7.10	0	0	0	0	0	no	no	no
C04E6.6	0	0.24	0	0	0	no	no	no
T15B7.12	0.38	0	0	0	0	no	no	no
T15B7.13	0	0	0	0	0	no	no	no
Y97E10B.10	0.43	0	0.72	0	0	no	no	no
F45G2.3	51.61	42.29	41.12	44.75	39.97	no	no	no
R10D12.1	3.49	2.18	1.87	2.92	2.67	no	no	no
F45G2.5	4.08	3.72	0.57	0.8	0	no	no	no
F44E5.1.1	490.7	453.17	488.15	479.38	489.77	no	no	no
F45G2.7	24.21	21.69	18.39	21.48	18.69	no	no	no
F54D5.3.1	112.08	161.47	160.91	179.81	112.03	no	no	no
E01G4.4	43.94	45.68	44.33	44.92	46.68	no	no	no
E01G4.5	6.88	10.05	12.86	26.47	24.15	no	no	no
W08F4.3.1	133.07	135.54	111.19	140.55	138.36	yes	no	no
E01G4.7	7.08	6.65	7.61	10.66	16.27	no	no	no
E01G4.1	38.88	38.11	36.76	40.74	40.7	no	no	no
Y57G11A.5	0	0	0	0	0	no	no	no
Y54E10BR.8	32.58	34.74	31.55	38.49	33.24	no	no	no
C04H5.6	27.58	24.25	26.94	27.6	32.12	no	no	no
M01E11.7a	8.83	11.03	10.12	10.14	11.23	no	no	no
C50E3.12	23.71	17.9	7.76	17.64	23.2	no	no	no
C04H5.3	0.26	0.14	0	0.15	0	no	no	no
C04H5.2	11.03	11.54	7.12	7.64	6.05	no	no	no
C04H5.1	54.72	38.36	49.38	62.81	58.7	no	no	no
C50E3.16	0	0.37	0.28	0	0.45	no	no	no
Y95D11A.3	57.92	42.3	44.7	52.98	51.03	no	no	no
Y54E10BR.1	11.66	15.39	15.49	15.79	15.82	no	no	no
Y95D11A.1	53.57	26.08	32.33	41.83	29.93	no	no	no
Y54E10BR.3	73.5	78.35	74.18	86.72	80.96	no	no	no
Y54E10BR.4	54	43.23	41.07	55.55	57.56	no	no	no
Y54E10BR.5	160.81	159.68	131.65	148.96	133.73	no	no	no
Y54E10BR.6	67.22	86.86	71.05	72.68	67.79	no	no	no
Y54E10BR.7	1.03	0.45	0.51	0.48	1.1	no	no	no
C01C4.2	0	0	0	0	0.61	no	no	no
C01C4.1	4.73	3.88	8.89	5.54	1.58	no	no	no
ZC455.1a	2.86	1.34	4.44	3.11	2.19	no	no	no
C38C3.5c.1	49.89	51.03	50.05	45.11	44.46	no	no	no
Y47G6A.17	0.32	0.17	0.13	0.28	0.21	no	no	no
Y47G6A.14	22.58	27.58	24.94	20.37	28.53	no	no	no
Y47G6A.15	14.12	10.78	29.31	20.04	6.88	no	no	no
Y47G6A.12	55.62	51.04	52.26	63.92	61.77	no	no	no
Y47G6A.13	1.76	1.93	2.95	0.69	1.18	no	no	no
Y47G6A.10	53.35	69.51	69.63	51.66	52.59	no	no	no
Y47G6A.11	61.84	53.13	58.76	64.62	72.01	no	no	no
R07E4.1a	4.5	3.28	2.89	3.11	3.25	no	no	no
F53E10.2a	0.61	0.67	0.51	0.36	0.41	no	no	no
F36F2.8	0	0	0	1.58	0	no	no	no
F01D5.2	5.15	4.51	4.3	7.23	4.14	no	no	no
F01D5.1	6.39	12.44	20.16	7.48	5.71	no	no	no
F01D5.6	1.27	0	0.8	0.37	0	no	no	no
F01D5.5	16.78	8.79	13.41	11.11	6.85	no	no	no
ZK121.1b.1	14.93	27.87	16.17	20.73	20.76	no	no	no
F36F2.1	9.18	15.08	11.5	9.21	11.43	no	no	no
F36F2.2	11.18	16.84	16.35	7.64	5.62	no	no	no
F01D5.8	5.82	7.43	7.02	4.92	3.9	no	no	no
Y17G7B.20a	106.97	105.59	121.71	137.11	125.38	no	no	no
F36F2.5	0	0.19	0.14	0	0	no	no	no
F36F2.6	54.98	45.54	46.08	54.58	59.33	no	no	no
F36F2.7	0	1.1	0	1.18	0	no	no	no
F42A6.7a.1	157.8	184.87	189.24	172.78	175.04	no	no	no
Y49E10.23a	4.36	4.59	4.67	5.93	3.04	no	no	no
T07C4.9a	10.43	16.33	13.68	11.36	9.23	no	no	no
F54F7.2	7.96	27.28	17.92	11.34	8.81	no	no	no
M04C3.1a	7.86	7.66	10.1	12.45	7.71	no	no	yes
K08F4.8	29.61	79.7	34.37	41.06	34.02	no	no	no
R10D12.4	0	0	0	0	0	no	no	no
ZK688.3.1	30.62	23.65	23.07	35.28	47.79	no	no	no
Y22F5A.4.1	166.3	265.47	280.4	243.8	147.31	no	no	no
F38H4.9.1	180.85	166.62	164.32	186.3	209.41	no	no	no
F33H1.1a	8.88	8.11	7.05	7.45	10.72	no	no	no
Y55F3C.2	0	0	0	0	0	no	no	no
C08C3.4a	54.32	45.77	52.69	59.18	67.23	no	no	no
F46F5.16	0	0	0	0.9	0	no	no	yes
Y41D4B.4	25.05	27.44	23.62	23.68	27.11	no	no	no
Y41D4B.6	0.34	1.11	1.13	1.58	0.91	no	no	no
Y41D4B.7	5.37	1.96	1.79	6.92	3.36	no	no	no
Y41D4B.1	0.37	0.41	0	0	0.5	no	no	no
ZK1098.2	39.72	38.43	36.38	39.2	41.36	no	no	no
F56D12.1a	19.57	22.55	19.78	20.92	17.73	no	no	no
R10D12.5	0	0	0	0	0	no	no	no
Y41D4B.8	3.21	3.1	2.37	2.87	5.31	no	no	yes
Y41D4B.9	4.34	5.54	8.75	8.04	5.81	no	no	no
W05E10.3.1	5.1	10.44	6.85	4.41	4.76	no	no	no
C49D10.7	0	0	0	0	0	no	no	no
Y55F3C.5	0	0	0	0	0	no	no	no
Y55F3C.4	0	0	4.61	0	2.47	no	no	no
R04F11.3.1	111.76	64.23	68.48	100.93	86.44	no	no	no
F21F8.6	0.79	2.16	0.66	0.46	1.06	no	no	no
C35E7.5a	18.83	22.99	17.36	16.27	26.62	no	no	no
ZK1290.6	2.14	2.93	3.12	2.82	1.07	no	no	no
K11E8.1o	4.95	6.22	5.93	6.61	4.08	no	no	no
K11E8.1n	4.01	3.78	4.6	4.64	3.2	no	no	no
K11E8.1m	5.05	4.93	5.18	4.55	3.65	no	no	no
F21F8.1	0	0	0	0	0	no	no	no
ZK1290.1	0	0	0.55	0	0	no	no	no
C18H7.9	0.95	0	0	0	0	no	no	no
C06B3.8.1	0	0	0.16	0.22	0.76	no	no	no
Y57E12AL.2	0	0	0	0	0	no	no	no
Y82E9BL.6	1.09	0.59	0	0.64	0	no	no	yes
F21F8.9	0	0	0	0	0	no	no	no
F54C9.8	464.06	427.84	400.33	497.35	587.9	no	no	no
F54C9.9	67.45	37.04	40.47	59.2	46.75	no	no	no
R02E12.2b.1	12.77	13.87	15.2	15.33	14.41	no	no	no
F22F1.2	1.28	0.94	0	0	0	no	no	no
ZK507.3	1.1	1.61	1.23	1.72	1.23	no	no	no
Y57E12AL.4	0	0	0	0	0	no	no	no
F54C9.2	46.55	53.2	39.74	51.87	56.68	no	no	no
F54C9.3	129.78	100.7	127.64	128.26	101.51	no	no	no
F54C9.4	57.63	27.41	66.07	49.19	18.87	no	no	no
F54C9.7	1.21	0.44	1.01	1.89	1.08	no	no	no
C04G6.1a	2.81	2.25	3.88	1.77	1.45	no	no	no
Y38C1AA.8	1.66	3.64	2.78	1.95	2.23	no	no	no
R10D12.7	1.5	1.64	1.25	0	0	no	no	no
Y38C1AA.2	86.4	73.19	68	73.84	84.2	no	no	no
Y38C1AA.4	1.43	8.12	3.2	1.96	5.77	no	no	no
F42G9.5b.1	13.53	12.37	14.27	13.07	12.15	no	no	no
Y38C1AA.6	1.33	1.82	0.56	0.78	0.89	no	no	no
C49C3.5	8.39	9.19	5.7	7.37	5.62	no	no	no
C49C3.4	26.84	28.63	42.59	37.89	30.95	no	no	no
C49C3.7	66.1	38.99	42.48	6.5	47.72	no	no	no
C47D12.8	43.84	41.25	42.28	43.1	49.15	no	no	no
W02B12.6a	21.68	22.5	16.48	16.42	18.14	no	no	no
C47D12.3	0.42	3.23	1.76	4.45	0.57	no	no	no
C47D12.2	57.36	57.08	56.38	53.35	68.61	no	no	no
F44C8.1	1.26	2.29	1.83	1.8	2.81	no	no	no
C47D12.7	0.89	1.46	0.56	1.3	2.09	no	no	no
C49C3.8	6.61	5.43	3.8	5.81	7.76	no	no	no
C47D12.5	6.71	13.23	8.69	10.22	10.35	no	no	no
Y47G6A.21.1	35.82	59.41	50.58	35.45	46.67	no	no	no
T08G5.9	0	0	0	0	0	no	yes	no
T08G5.8	0	0	0	0	0	no	yes	no
W04A4.3	0	0	0	0	0	no	no	yes
W04A4.2	14.32	36.73	12.91	8.38	11.62	no	no	yes
W04A4.5	42.16	36.57	35.33	40.11	41.61	no	no	no
W04A4.4	0	0	0.49	0.69	0	no	no	yes
W04A4.6	0	4.87	5.58	5.21	0.99	no	no	no
T08G5.1	0	0	0.48	0	0	no	no	no
T20C7.2	10.21	8.39	6.4	4.98	3.42	no	no	no
T08G5.3	0	0.63	0.48	1.35	0	no	no	no
T08G5.2	0	0	0	0	0	no	no	no
C14B9.10.1	244.73	281.7	291.68	307.02	316.49	no	no	no
T08G5.7	0	0	0	0.86	0	no	yes	yes
F46A9.6.1	12.24	18.26	15.24	16.48	16.07	no	no	no
W05G11.6b.1	31.62	62.66	27.92	26.86	28.35	no	no	yes
R09B5.10	0	0	0	0	0	no	no	no
T28F12.2a.1	4.43	6.06	6.33	5.61	6.63	no	no	no
Y22D7AL.11	2.17	2.08	5.44	3.49	1.82	no	no	no
Y22D7AL.12	0	0	0	0	0	no	no	no
Y22D7AL.13	0	0	0	0	0	no	no	no
Y22D7AL.14	0.34	0.74	1.42	1.19	0.46	no	no	no
Y22D7AL.15	18.56	21.18	27.14	28.98	19.7	no	no	no
Y22D7AL.16	1.15	0	0	0	0	no	no	no
Y46H3D.5a.1	1.69	1.55	1.89	1.98	1.51	no	no	no
Y63D3A.5.1	80.37	80.98	91.58	95.4	96.53	no	no	no
Y102A5C.24	0	0	0	0	0	no	no	yes
F53B2.8	16.77	10.02	8.49	13.69	4.09	no	no	no
F41C3.4	46.96	47.98	40.56	63.66	48.82	no	no	no
F53B2.6	4.76	12.65	8.32	7.16	8.5	no	no	no
F41C3.6	0	0.49	0	0	0.6	no	no	no
F41C3.7	0.64	0	0	0	0	no	no	no
Y48G8AR.2	0.35	0	1.18	1.24	0.47	no	no	no
Y48G8AR.3	0	0	0	0	0	no	no	no
F41C3.2	5.45	4.93	3.76	5.55	3.49	no	no	no
Y48G8AR.1	2.2	3.48	2.04	3.15	1.64	no	no	no
C04G6.11	0	0	0	0	0	no	no	no
C04G6.10	0.72	0	0	0	0	no	no	no
C04G6.13	0	0	0	0	0	no	no	no
T01D1.4	18.83	24.16	13.04	19.53	11.54	no	no	no
C54F6.15	0	0	0	0	0	no	no	no
C54F6.14	0.68	0	1.14	0.8	0.91	no	no	no
C54F6.11	0	0	0	0.41	0	no	no	no
C54F6.10	0	0	0.67	0	0	no	no	no
C54F6.12	0	0	0	0.82	0	no	no	no
C06C6.5b.1	0.38	0.83	1.26	0.44	0	no	no	no
C53D6.4	38.1	41.31	32.16	42.35	47.96	no	no	no
T06C12.8	0	0	0.18	0	0	no	no	no
T06C12.9	0	0	0	0	0	no	no	no
F41H10.9	0	0	0	0	0	no	no	no
T06C12.2	0	0	0	0	0	no	no	no
F41H10.5	0.5	1.63	2.07	1.74	0	no	no	no
F58E1.12	3.73	1.86	2.26	1.59	4.09	no	no	yes
F58E1.13	2.4	1.97	1.5	2.11	1.61	no	no	yes
T06C12.6	4.73	6.56	3.69	5.17	1.69	no	no	no
K06C4.6a	0.24	0.27	0.3	0.99	0.16	no	no	no
T06C12.4	13.31	6.88	9.27	12.56	10.41	no	no	no
C46F4.3	0	0	0	0	0	no	no	no
C53D6.7	12.25	15	13.55	10.13	11.11	no	no	no
C01B10.5b.1	2.08	1.82	1.39	2.43	3.9	no	no	no
Y48G1BR.1	4.82	9.38	10.28	3.13	7.18	no	no	no
C49F8.1	0.93	0.34	0.26	1.09	1.25	no	no	no
C49F8.3	13.63	8.96	10.25	6.39	9.14	no	no	no
C49F8.2	3.43	5.64	5.14	3.85	6.52	no	no	no
K01G5.8a	48.52	87.33	70.21	68.14	69.34	no	no	no
C06B8.7	1.69	2.66	2.46	2.49	1.86	no	no	yes
F48F7.2.1	3.63	1.66	2.4	4.61	3.65	no	no	no
F13E9.11a	5.52	4.03	4.61	5.23	3.88	no	no	yes
T09F5.3	0	0	0	0	0	no	no	no
W02D3.5.1	499.9	514.58	548.2	580.54	431.82	no	no	no
C26D10.1	200.91	168.73	167.71	182.65	192.93	no	no	no
R03E1.2.1	103.42	96.32	112.87	100.22	120.6	no	no	no
ZC477.7	8.49	8.91	8.57	8.7	5.21	no	no	no
T09F5.1	0	0.9	0.34	0.48	1.65	no	no	no
F58E10.1a	36.64	33.59	33.03	38.63	35.43	no	no	no
R07B1.10.1	57.64	77.32	79.94	107.47	47.32	no	no	no
Y46H3D.6	1.99	0.44	2	3.27	0	no	no	no
C06G8.4	0	0	0	0	0	no	no	no
Y119D3B.15.1	162.01	167.14	136.69	143.7	134.98	no	no	no
C03F11.1	0	0.64	0.49	0	0	no	no	no
F54F11.1	0	0.54	0	0.57	0	no	no	no
R08E5.2a	28.32	34.5	29.51	33.02	17.38	no	no	no
F08A8.1a.1	8.69	12.62	10.39	8.66	8.99	no	no	no
F54F11.2	58.94	45.48	83.8	73	66.9	no	no	yes
F55C5.11	0	0.73	0	0	0	no	no	no
C15C8.8	0	0	0	0	0	no	no	no
T08B1.4a	6.38	1.55	3.55	2.49	1.9	no	no	no
Y46H3D.8	0	0	0	0	0	no	no	no
K12H4.8	41.86	29.01	31.3	34.74	38.71	no	no	no
Y41E3.9	17.24	16.52	19.88	17.56	23.49	no	no	no
Y41E3.8	58.63	59.23	37.02	49.6	38.43	no	no	no
K12H4.3	69.12	65.01	59.51	53.97	60.38	no	no	no
Y71F9B.13a	29.63	29.96	28.57	28.03	26.74	no	no	no
T25G3.3.1	88.43	74.09	64.3	79.5	98.7	no	no	no
Y41E3.6	1.19	0	0.2	0.83	0.32	no	no	no
K12H4.6	0	0	1.36	0	0	no	no	no
Y41E3.3	2.51	3.29	2.72	1.47	2.35	no	no	no
Y41E3.2	30.01	18.39	57.57	28.05	12.73	no	no	no
F58H7.7	0.42	0.27	0.2	0.1	1.39	no	yes	yes
C04E6.3	0	0	0	0	0	no	no	no
F58H7.5	0	2.77	1.27	0.59	18.29	no	yes	yes
K10C3.4	57.24	44.79	44.41	47.02	58.31	no	no	no
K10C3.3	7.35	5.04	6.91	5.38	6.16	no	no	no
F58H7.2	16.42	22.22	22.4	16.69	15.87	no	no	no
F58H7.1	0.68	0.25	0.19	0	1.22	no	no	no
T23F1.4	0	0	0	0	0	no	no	no
Y43C5B.2	0.56	0	0.47	0	0	no	no	no
Y43C5B.3	3.27	7.57	5.16	2.55	2.44	yes	no	no
F42A10.4a.1	43.8	39.65	36.85	44.36	40.99	no	no	no
C06E8.5	2.15	0	0.36	0.76	0	no	no	no
F58H7.8	4.04	4.16	4.27	6.19	3.56	no	no	yes
B0393.8	13.38	12.4	23.93	24.51	28.29	no	no	yes
F43B10.1	0	0	0	0	0	no	no	no
C44E4.6.1	260.29	357.76	322.5	417.31	266.73	no	no	no
C55F2.1a	30.49	41.32	49.9	36.82	34.56	no	no	no
B0393.4	0.16	0.89	0.82	0.57	0.22	no	no	no
B0393.5	0.35	1.42	1.68	1.52	1.11	no	no	no
B0393.6	41.78	23.07	36.89	40.58	56.47	no	no	no
B0393.7	0	0	0	0	0	no	no	no
H04D03.1	9.85	11.73	26.74	16.54	15.47	yes	no	yes
C04B4.5	0	0	0	0	0	no	no	no
H04D03.3	24.22	24.68	22.48	24.62	23.45	yes	no	yes
B0393.3	112.47	88.95	92.82	123.67	130.5	no	no	no
C29E6.2	2.49	2.36	3.12	2.12	1.67	no	no	no
C29E6.3	0.8	0.53	1.6	2.06	0.86	no	no	no
C27H5.3.1	135.83	138.36	79.07	88.24	94.88	no	no	no
C29E6.5	1.26	4.13	3.36	2.35	3.37	no	no	no
Y40A1A.2	0	0	0	0	0	no	no	no
Y40A1A.3	3.74	2.87	3.75	3.5	3.51	no	no	yes
F45H7.6	1.07	1.34	1.54	1.62	0.62	no	no	no
F45H7.1	3.6	2.51	5.2	2.69	1.32	no	no	no
C54D10.7a	0.12	0.13	0.44	1.97	0.22	no	no	no
Y71F9AL.9.1	250.47	218.49	261.12	290.99	243.72	no	no	no
R09A8.5	2.51	2.2	2.94	2.94	3.37	no	no	no
F45G2.1	0	0	0.36	1	0.57	no	no	no
R09A8.1	3.27	2.69	2.26	2.28	4.72	no	no	no
R09A8.2	14.84	12.53	12.92	15.21	15.34	no	no	no
B0213.7	0.41	0	0	0	0	no	no	no
T23F6.4.1	61.54	51.13	45.58	57.98	52.62	no	no	no
ZC395.10.1	730.9	620.39	573.25	632.76	603.38	no	no	no
Y6G8.1	0	0	0	0	0	no	no	yes
C18G1.3	0	0.41	0.32	0.89	0	no	no	no
Y53F4B.27b.1	0.25	0.27	0.31	0.29	0.17	no	no	no
ZK792.5	64.84	48.79	47.25	60.9	51.94	no	no	no
ZK792.6	64.82	56.6	53.41	65.07	66.08	no	no	no
F33A8.4.1	36.75	31.53	26.42	29.37	39.62	no	no	no
ZK792.8	9.66	11.4	8.28	16.25	9.3	no	no	no
ZK84.3	0	0	2.17	0	0	no	no	no
K04C1.3.1	4.34	6.22	2.51	6.65	4.48	no	no	no
K08E4.5	0	0.84	0	0.9	0	no	no	no
K08E4.4	0	0	0	0	0	no	no	yes
K08E4.7	0.42	0.46	1.41	1.48	0	no	no	no
K08E4.6	68.63	57.16	69.13	74.88	83.83	no	no	no
K08E4.1	76.26	71.43	73.45	78.07	72.11	no	no	no
T26E4.3	0	0	0	0	0	no	no	no
C08B11.9	24.89	27.4	24.22	26.86	25.13	no	no	no
C08B11.8	24.62	23.38	23.09	26.28	41.82	no	no	no
C08B11.7	120.67	112.79	94.66	102.44	117.76	no	no	no
F59B1.9	0.49	0	0	0	0.33	no	no	no
C08B11.3	59.3	41.1	53.17	53.78	66.87	no	no	no
C08B11.2	37.05	31.92	28.27	32.98	38.74	no	no	no
C08B11.1	95.58	80.23	83.2	106.4	119.82	no	no	no
T26E4.9	0	0	0	0	0	no	no	no
R10E11.7	0.43	0	0	0	0	no	no	no
R10E11.4	34.35	22.58	26.89	32.19	40.73	no	no	no
R10E11.5	3.46	0.63	2.41	3.37	4.64	no	no	no
C01G6.6b.1	28.63	26.81	33.18	34.07	34.05	no	no	no
D2085.2	3.49	2.87	4.38	4.09	8.19	no	no	no
E01G4.6	4.95	5.25	18.54	7.55	2.21	no	no	no
W03H9.2	0	0.74	9.6	0.79	9.06	yes	yes	yes
W03H9.3	0	0	5.94	1.67	7.62	yes	yes	yes
F53A9.4	0.33	0	0	0.76	0	no	no	no
R07C12.4	0	0	1.03	2.89	1.32	no	no	yes
ZK1025.10	0.2	0.65	1.83	0.47	0.27	no	no	yes
B0554.3	0	0	0	0	0	no	no	yes
D1044.6	50.69	34.96	42.93	52.49	58.39	no	no	no
D1044.7	0.68	1.5	2	1.6	1.83	no	no	no
D1044.4	0	0	0	0	0	no	no	no
D1044.5	0	0	0	0	0	no	no	no
D1044.3	1.19	1.52	2.48	2.55	2.12	no	no	no
D1044.1	4.79	4.12	6.57	3.6	2.75	no	no	no
ZK105.2	0	0	0	0	0	no	no	no
ZK105.3	0	0	0.14	0.4	0	no	no	no
Y37E3.15a	63.22	51.31	54.87	64.84	62.8	no	no	no
ZK105.6	0	0	0	0.67	0.39	no	no	no
Y57G7A.11	0.75	0	1.26	0.88	1.01	no	no	no
Y57G7A.12	0	0	0.36	0	0	no	no	no
ZK105.5	0.48	0.53	0.2	0	0	no	no	no
T28A11.3	0	0	0	0.76	0	no	no	no
W03G1.7a	0	0	0.2	0.27	0.63	no	no	no
C05D10.4a	7.05	4.48	7.22	6.39	3.35	no	no	no
F55B11.6	0	0	0	0	26.25	no	yes	no
F55B11.7	1.35	2.21	0.56	0	0	no	no	no
F55B11.4	22.56	37.08	27.02	41.41	26.22	no	no	no
F55B11.5	17.57	37.02	26.55	23.75	24.92	no	no	no
F55B11.2	183.8	250.64	185.29	166.38	192.65	no	no	no
C50E3.13	43.39	20.88	17.64	31.25	20.05	no	no	no
F55B11.1	7.92	12.52	15.83	10.45	5.11	no	no	no
R05G9.2a	1.75	3.35	2.92	2.56	3.51	no	no	no
Y71F9B.9a	1.14	4.25	2.1	1.6	2.76	no	no	no
T22B7.1a.1	2.38	2.17	2.87	2.55	2.39	no	no	no
C32E8.4.1	3.01	7.42	1.57	2.2	6.05	no	no	no
C50E3.15	0	0	0	0	0	no	no	no
F07A11.4	8.71	6.83	10.72	9.79	6.94	no	no	no
F07A11.5	17.77	20.3	16.43	10.63	13.18	no	no	no
F07A11.3	54.17	57.78	51.37	58.99	64.33	no	no	no
F07A11.1	0	0.56	0	0.6	0	no	no	no
F26A1.4	0.67	0	0.28	0.39	0	no	no	no
F26A1.7	0.92	0	0	0	0	no	no	no
F26A1.6	0	0.6	0	0	0.37	no	no	no
F26A1.1	89.86	74.29	75.08	86.88	88.66	no	no	no
F10C1.7c.1	47.51	39.79	57.58	55	26.64	no	no	no
F26A1.3	0.53	0.58	1.1	1.85	0	no	no	no
F26A1.2	1.79	1.63	0.75	0.7	2.4	no	no	no
Y49E10.20.1	51.8	43.01	46.25	43.49	49.16	no	no	no
C06A5.7a	39.53	36.3	35.29	44.03	43.65	no	no	no
F44C8.10	2.27	3.42	1.18	2.32	3.04	no	no	no
F26A1.8	0	0.74	1.14	0.4	0.23	no	no	no
R11D1.6	0	0	0	0	0	no	no	no
R11D1.7	0	0	0	0	0	no	no	no
C16E9.1	1.43	1.04	0.8	1.4	0.64	no	no	no
W07G1.5a	0	0	1.02	0.36	0	no	no	no
F52H2.4	0.62	2.03	1.03	1.81	0.41	no	no	no
ZK84.7	0.96	0	0	0	0	no	no	no
LLC1.3.1	155.62	186.39	182.79	157.79	162.66	no	no	no
Y34F4.2a	7.28	22.48	9.95	8.53	18.64	no	no	no
E04F6.12	0	0	0	0	0	no	no	no
E04F6.13	0	0	0	0	0	no	no	no
E04F6.10	1	0	0.42	1.17	0	no	no	no
T28A11.9	0	0	0	0	0	no	no	yes
E04F6.14	0	0	0	0	0	no	no	no
F10G7.9b.1	22.37	17.94	17.73	21.39	21.59	no	no	no
F02E9.10a.1	16.9	12.74	13.99	17.91	21.45	no	no	no
F09F7.4b.1	159.62	287.27	197.9	108.14	172.12	no	no	no
F46F11.10	23.28	10.04	12.67	14.87	25.54	no	no	no
F46F11.11	0	0	0	0	0	no	no	no
C24G6.4.1	9.43	11	4.97	9.6	7.97	no	no	no
Y105E8B.4	90.11	92.35	84.78	91.05	97.47	no	no	no
F26H11.1	129.87	97.98	99.89	140.02	117.63	no	no	no
B0336.3	94.2	77.31	89.67	95.47	103.82	no	no	no
F40F4.2.1	390.91	554.13	383.26	396.9	376.57	no	no	no
B0336.1	35.75	31.85	33.34	37.35	42.16	no	no	no
K08A2.1.1	23.58	35.48	42.26	28.29	27.43	no	no	no
R06A4.6	3.88	5.02	3.83	2.89	3.31	no	no	no
R06A4.7	32.11	33.34	32.69	41.72	38.79	no	no	no
ZK809.5a	58.51	38.67	43.35	45.23	47.86	no	no	no
C27A12.8.1	35.17	41.92	40.3	45.6	47.46	no	no	no
R06A4.8	30.23	28.83	25.98	24.42	27.78	no	no	no
C04H5.8	4.7	0	3.93	7.34	2.1	no	no	no
K09H11.10	0	0	0	0	0	no	no	no
Y49C4A.1	0	0	0	0.54	0	no	no	no
F13B9.1a	15.59	14.07	15.54	16.6	15.75	no	no	no
Y82E9BR.17a	7.94	13.05	11.85	6.98	7.99	no	no	no
F53B3.5	13.27	19.26	11.6	13.73	14.48	no	no	no
ZK1320.11	22.85	22.32	24.76	33.27	24.84	no	no	no
F45E10.2a	2.32	5.72	3.3	3.53	4.36	no	no	no
ZK1320.13	29.98	28.46	38.41	28.09	29.48	no	no	no
C26B2.3a.1	8.65	7.52	8.81	7.81	7.86	no	no	no
F09E5.7.1	68.8	49.5	48.23	57.37	70.36	no	no	no
R07E3.5b.1	6.72	11.03	9.09	10.23	9	no	no	no
F55C12.1d.1	12.32	11.04	13.25	15.57	10.92	no	no	no
Y18D10A.7b.1	0.23	0.17	0.19	0.18	0	no	no	no
C02C6.1a	26.94	24.63	25.6	27.5	26.01	no	no	no
T06A1.1	0	0.36	0.81	0	0	no	no	no
F39H11.3	39	31.47	32.24	39.54	43.58	no	no	no
T06A1.2	0	0	0	0	0	no	no	no
T06A1.5	8.47	7.25	9.07	13.64	7.1	no	no	no
T06A1.4	0	2.39	4.85	1.7	2.92	no	no	no
T06A1.7	0	0	0	0	0	no	no	no
R13D7.10	0	0	0	0	0	no	no	no
AC3.10	1.01	0	0.56	1.58	0.91	no	no	no
F36A2.7.1	356.44	471.83	444.17	426.27	458.73	no	no	no
F45D11.9	6.59	8.76	8.65	6.61	5.68	no	no	no
F45D11.8	0.48	0	0	0.57	0	no	no	yes
T28D6.9	31.76	26.76	25.86	44.83	48.04	no	no	no
F46F11.1a	25.58	20.84	19.29	27.52	29.55	no	no	no
T03F1.8a	39.4	41.12	39.75	52.68	52.33	no	no	no
R05G6.5	1.46	1.6	3.05	1.71	1.96	no	no	no
T28B8.1.1	18.94	37.69	24.23	14.94	32.14	no	no	no
T28D6.7	14.9	9.56	16.4	16.61	4.87	no	no	no
T28D6.6	97	82.53	81.89	87.46	90.73	no	no	no
F45D11.5	1.89	2.07	1.58	1.48	0.85	no	no	yes
Y47D3A.6a	11.8	14.29	15.99	15.57	12.83	no	no	no
C09B8.7e.1	10.12	10.2	10.26	10.27	10.67	no	no	no
T20F7.7	0.27	0.29	0.67	0.94	0	no	no	no
B0334.7	0.41	0	0	0	0	no	no	no
F11A5.17	0.7	0	0	0	0	no	no	no
F11A5.16	0	0	0	0	1.36	no	no	no
F11A5.15	0	1.57	1.8	0.84	1.93	no	no	no
B0334.6	0.3	0	0	1.07	1.63	no	no	no
F11A5.13	0	0	0	0	0	no	no	no
F11A5.12	0.87	0	0.18	1.02	0	no	no	no
F32B6.10	0.24	0.8	1.02	0.86	0.66	no	no	no
F11A5.10	7.1	11.52	7.03	8.62	10.57	no	no	no
T03G6.2a	7.9	8.65	11	8.91	6.67	no	no	no
F07H5.9a	26.11	23.26	31.64	39.31	21.16	no	no	no
B0334.8	26.86	26.77	27.58	31.78	36.38	no	no	no
W06D12.4	0	0	0	0	0	no	no	no
W06D12.5	3.93	3.59	4.38	4.09	2.34	no	no	yes
W06D12.6	0	0	0	0	0	no	no	yes
W06D12.7	0	0	0	0	0	no	no	yes
T04C12.4.1	866.07	943.7	1038.01	865.89	860.92	no	no	no
W06D12.2	2.72	7.62	3.28	3.9	4.05	no	no	yes
W06D12.3	85.02	162.98	99.65	89.9	53.3	no	no	yes
C50F4.7	68.49	92.26	88.15	81.3	58.32	no	no	no
Y74C9A.4a	53.64	38.64	49.73	51.35	52.22	no	no	no
C50F4.5	25.81	33.92	41.8	34.41	36.2	no	no	no
C50F4.4	27.87	19.28	15.32	23.2	22.62	no	no	no
C50F4.3	0	0	0.29	0	0	no	no	no
C50F4.2	1.04	1.51	1.73	1.82	0.23	no	no	no
F45C12.14	0.4	0.87	0.99	0.93	1.06	no	no	yes
F45C12.16	0	0	0.23	0	0	no	no	yes
F45C12.11	1.42	2.6	1.19	3.89	1.27	no	no	yes
F27C8.5	1.8	2.46	2.63	1.32	2.11	no	no	no
F45C12.13	2.73	0.5	1.14	1.07	1.22	no	no	yes
F45C12.12	5.05	3.32	6.33	6.51	4.74	no	no	yes
C25H3.10a	6.89	8.97	9.36	10.6	6.36	no	no	no
T05C1.1	0.49	1.06	0.81	2.27	0.65	no	no	no
T05C1.2	0	1.03	1.58	1.11	0	no	no	no
T05C1.3	0	0.65	0.98	0	1.58	no	no	no
F35G8.2	3.88	1.06	2.43	1.14	2.6	no	no	no
T05C1.5	0	0	0	0	0	no	no	no
Y82E9BL.18	1.65	0.3	0.69	1.29	0.74	no	no	yes
F42E8.1	0	0	0	0	0	no	no	yes
C26D10.4	1.31	1.61	0.96	1.34	1.75	no	no	no
F56A8.3b.1	39.33	42.23	43.65	42.9	34.89	no	no	no
Y82E9BL.14	2.16	1.9	1.81	3.55	3.48	no	no	no
C26D10.7	0.81	0.89	1.16	1.08	0.77	no	no	no
Y82E9BL.12	0	0	0	0.48	0	no	no	yes
Y82E9BL.13	2.29	2.51	3.45	4.83	3.69	no	no	no
Y82E9BL.10	4.17	1.83	2.09	2.68	4.19	no	no	yes
C26D10.3	3.97	4.68	8.16	7.86	2.45	no	no	no
F59A1.14	0	0	0	0	0.52	no	no	yes
F26D2.3a	0	0	0	0	0.39	no	no	no
T25F10.1	0	0	0	0	0	no	no	no
F27C8.1	3.64	3.05	3.76	3.26	2.01	no	no	no
T25F10.4	0	0	0.29	0	0	no	no	no
T25F10.5	0	0.27	0	0	0	no	no	no
F08A10.1a	2.6	2.61	3.98	2.03	2.03	no	no	no
K02E7.6.1	2.75	4.13	2.56	0.97	1.74	no	no	yes
C55H1.1	0	0	0	0	0	no	no	no
F52H3.2.1	47.07	33.57	34.78	37.31	36.22	no	no	no
C55H1.2	0	0.42	0.32	0	0.52	no	no	no
F21H7.14	0	0	0	0	0	no	no	no
Y62E10A.5a.1	23.29	28.94	19.75	28.1	25.64	no	no	no
F43G6.9.1	154.04	130.24	139.1	151.47	181.25	no	no	no
H24K24.5	7.01	8.22	15.47	17	4.03	no	no	no
H24K24.4	20.12	20.06	25.5	25.95	28.49	no	no	no
T11A5.3	0	0	0	0	0	no	no	no
T11A5.2	0	0	0	0	0	no	no	no
T11A5.5	0	1.05	0.8	0.56	1.92	no	no	no
C50E10.9	0	0.42	0	0	0	no	no	no
T11A5.7	0.42	0.45	0.35	0	0	no	no	no
T11A5.6	1.73	1.68	1.92	1.8	0.77	no	no	no
F45E1.7a.1	11.37	10.33	17.14	12.34	10.41	no	no	no
T07D4.3	53.69	44.87	45.46	52.3	58.36	no	no	no
T07D4.1	0.7	1.53	2.05	1.23	3.28	no	no	no
T07D4.5	61.47	31.85	36.09	51.57	50.12	no	no	no
Y47G6A.24a	42.97	42.84	39.12	38.71	40.62	no	no	no
F21H7.10	0	0	0	0	0	no	no	no
F23C8.5.1	210.88	275.49	271.59	227.83	215.49	no	no	no
F26D10.10	235.21	207.07	213.35	274.34	269.82	no	no	no
C18D4.2a	0	0	0.55	0.26	0.1	no	no	yes
F20A1.7a	0.09	0.29	0.22	0	0.24	no	no	no
T24D1.1a	93.89	57.28	69.52	88.01	98.55	no	no	no
C03H12.1	9.81	11.92	13.56	12.32	11	no	no	no
F22F7.3	0	0	0.41	0.58	0.33	no	no	no
F01D5.3	2.81	6.17	5.49	7.69	10.06	no	no	no
C14B1.10.1	28.57	23.25	26.16	27.07	22.54	no	no	no
C24A3.2a.1	14.85	21.44	25.37	16.6	13.57	no	no	no
B0495.7.1	73.85	73.11	75.5	75.42	68.36	no	no	no
F23C8.3	2.58	2.82	3.23	4.53	2.59	no	no	no
ZK1248.7	22.54	9.54	15.77	12.5	14.22	no	no	no
F23C8.1	0.68	0	0.86	0	0.92	no	no	yes
ZK1248.5	2.47	4.06	2.06	1.93	0.55	no	no	no
F23C8.7	3.13	8.67	2.21	2.7	2.88	no	no	no
F23C8.6	106.81	115.86	108.83	123.27	119.46	no	no	no
F23C8.4	81.2	68.35	78.56	83.09	86.53	no	no	no
R13G10.1	14.58	15.02	14.43	14.02	18.85	no	no	no
F23C8.9	58.24	44.55	40.69	45.28	40.39	no	no	no
F23C8.8	0.46	1.5	2.29	1.6	1.22	no	no	no
R13G10.4	0	0	0.48	0.22	0.26	no	no	no
C46F2.1	3.23	4.55	5.78	3.78	4.95	no	no	no
ZK1248.8	0	0	0	0	0	no	no	no
ZK1248.9	0	0.2	0	0	0.49	no	no	no
K03H1.8	0	0	0	0	0	no	no	no
Y110A7A.9a	18.5	18.98	19.6	19.27	22.38	no	no	no
K08D10.9	0.69	0.32	0.53	3.99	0	no	no	no
C52D10.12.1	6.45	6.9	8.02	6.15	7.64	no	no	no
Y116A8C.12.1	79.37	60.42	59.58	60.67	66.74	no	no	no
ZK593.3	27.95	32.66	50.6	60.02	48.72	no	no	no
T14B4.5	4.24	1.55	1.18	4.14	6.64	no	no	no
T14B4.6	2.82	6.52	7.33	5.87	4.2	no	no	no
C36C9.6	0	0	0	0	0	no	no	yes
ZK593.7	160.66	144.91	132.64	170.72	127.06	no	no	no
T14B4.1	20.46	20.37	23.17	22.17	32.9	no	no	no
T14B4.2	36.44	30.21	41.15	40.38	34.34	no	no	no
T14B4.3	55.24	41.63	43.53	50.93	48.85	no	no	no
C23H3.1	13.39	8.73	13.85	13.81	12.82	no	no	no
ZK593.9	0.39	1.85	0.65	0.76	0.35	no	no	no
ZK593.8	43.91	36.48	41.22	41.03	46.31	no	no	no
T14B4.8	3.51	0.64	2.44	4.79	3.13	no	no	no
F01D5.9	6.1	11.61	10.19	10.24	8.17	no	no	no
D2089.1b.1	40.5	26.54	29.91	34.73	32.97	no	no	no
F13D12.10	1.27	0.7	2.65	0.74	0.85	no	no	no
Y38C9B.2	0	0	0	0	0	no	no	no
T20F5.6.1	63.09	53.72	59.69	60.35	62.44	no	no	no
C50B6.11	0	0	0	0	0	no	no	no
C50B6.10	0	0	0	0	0	no	no	no
ZK1240.8	0.47	0	0	0	0	no	no	no
ZK1240.9	3.81	3.48	2.12	2.23	4.26	no	no	no
ZK1240.6	0	0	0	0	0	no	no	no
K02E2.1	0.36	0	0	0	0.48	no	no	no
ZK1240.4	1.02	0	0	0	0	no	no	no
ZK1240.5	0	0	0.39	1.1	0.63	no	no	no
ZK1240.2	8.01	7.94	9.56	9.82	4.6	no	no	no
ZK1240.3	9.24	4.19	7.45	7.83	9.39	no	no	no
B0464.6.1	84.81	65.14	70.7	84.85	76.26	no	no	no
ZK1240.1	0	0	0	0	0	no	no	no
C24F3.1a	53.65	43.78	59.83	72.59	63.75	no	no	no
F28F9.1	0.57	2.29	1.43	1.33	1.02	no	no	no
F39B3.2	1.31	1.43	0.87	0.61	0.35	no	no	no
K02E2.3	0	0	0	0	0	no	no	no
T09E11.8	0	0	0	0	0	no	no	yes
T09E11.9	0	0	0	0	0	no	no	yes
K11E8.1f.1	3.81	3.49	4.85	3.92	3.8	no	no	no
T09E11.7	0	0	0	0	0	no	no	yes
T09E11.4	0	0	0	0	0	no	no	yes
W10D9.3	22.71	15.83	16.68	18.14	18.92	no	no	no
T09E11.2	0	0	0	0	0	no	no	no
T09E11.3	0	0	0	0	0	no	no	yes
T09E11.1	0	0	0	0	0	no	no	no
B0496.6	0	1.26	0	0	0	no	no	no
B0496.7	4.16	6.83	14.76	9.74	2.79	no	no	no
B0496.4	1.91	4.19	1.6	4.03	0.51	no	no	no
B0496.5	0	0	0	0	0	no	no	no
B0496.2	0	0	0.33	0	0	no	no	no
F33G12.2	53.57	45.64	42.63	40.83	38.77	no	no	no
B0496.1	0	0	1.16	0.54	0	no	no	no
F49B2.6	1.72	2.16	2.16	2.02	0.82	no	no	yes
B0496.8	5.99	7.24	7.3	11.4	5.85	no	no	no
K08D10.5	0.23	0	0.19	0	0	no	no	yes
B0350.2g.1	3.86	4.49	4.64	4.45	3.91	no	no	no
F47C10.8	0	0	0	0	0	no	no	no
C23H4.1.1	39.13	49.94	54.44	46.27	39.73	no	no	no
F49B2.5	2.24	2.18	3.32	3.49	1.33	no	no	no
F56B3.12	101.92	101.8	67.63	79.88	97.47	no	no	no
T23B5.1a.1	63.79	55.7	55.91	60.15	69.65	no	no	no
Y37A1A.4	1.39	0	1.16	3.26	3.74	no	no	no
D2030.1.1	82.42	75.09	71.55	80.52	78.43	no	no	no
C45H4.8	0	0	0	0	0	no	no	no
C45H4.3	0	0	0	0	0	no	no	no
C45H4.2	0	0	0	0	0	no	no	no
C45H4.1	0	0	0	0	0	no	no	no
T19B10.7.1	74.76	59.32	67.59	93.21	95.53	no	no	no
C45H4.7	0	0	0	0	0	no	no	no
C45H4.6	0	0	0	0	0	no	no	no
T12D8.6.1	114.64	112.61	110.88	120.4	101.08	no	no	no
F40D4.13	2.02	0.44	10.14	1.42	0.54	no	no	yes
F40D4.12	0	0	0	0	0	no	no	yes
K05C4.1.1	300.23	317.77	263.23	269.9	254.6	no	no	no
F28C1.3a	16.28	13.94	18.29	16.34	16.88	no	no	no
K06H7.3.1	70.5	55.92	55.35	59.08	61.93	no	no	no
F55A4.4	0.97	0.53	0.4	1.42	0.65	no	no	no
F38B6.5b.1	0	0.76	0.29	0	1.17	no	no	no
F47B8.3	3.14	2.65	3.84	4.53	2.92	no	no	no
F16H6.8	0	0	0.13	0.19	0	no	no	yes
Y45G12C.8	0	0	0	0	0	no	no	no
Y55H10A.1	117.33	120.67	134.16	137.93	151.49	no	no	no
Y57G11C.21	0	0	0	0	0	no	no	no
Y57G11C.20	0.11	0.35	0	0	0.43	no	no	yes
Y57G11C.23	1.55	1.42	1.51	0.61	1.04	no	no	no
Y37A1A.3	4.97	3.54	3.53	3.79	3.67	no	no	no
Y57G11C.25	9.44	9.12	5.1	7.15	13.4	no	no	no
Y55B1BR.1	0	0	0	0	0.34	no	no	no
F46E10.11	7.33	12.86	17.77	17.18	4.92	no	no	no
F57B9.10b.1	77.83	70.48	75.08	77.08	88.02	no	no	no
C01B10.10	3.21	3.51	3.57	4.76	2.58	no	no	no
ZK1248.16.1	132.51	151.63	122.25	131.18	142.77	no	no	no
C27A12.9	15.96	12.86	14.34	13.22	17.16	no	no	no
C49F5.4	0.38	0	0	0.45	0.52	no	no	no
C32E8.5.1	145.35	107.51	109.34	93.61	96.61	no	no	no
C29G2.4	0	0	0	0	0	no	no	no
T14F9.3	25.29	27.96	25.78	26.36	24.89	no	no	no
C29E4.3a	58.22	56.46	56.33	63.17	65.22	no	no	no
F25C8.1	0	0	0.75	0.26	0.3	no	no	yes
C29G2.2	12.54	6.1	2.33	8.16	5.6	no	no	no
T10C6.16	0	0.75	0.57	0.8	0	no	no	no
F25C8.2	2.36	4.2	3.95	3.46	3.96	no	no	no
F25C8.5	0.66	0	0	0	0	no	no	yes
F25C8.4	6.35	6.72	3.84	5.9	5.87	no	no	yes
C32E8.7	2.06	3.86	6.63	3.44	2.76	no	no	no
Y111B2A.19	15.83	14.14	18.72	14.26	11.43	no	no	no
E02D9.1a	7.73	3.18	7.54	6.79	3.89	no	no	no
ZC168.2	0	0	1.06	0	0	no	no	no
Y111B2A.11	29.9	33	36.01	35.02	33.58	no	no	no
Y111B2A.12	23.81	23.76	20.33	18.59	18.44	no	no	no
Y111B2A.13	11.44	13.23	6.37	8.19	12.78	no	no	no
Y111B2A.15	44.39	48.62	41.93	45.19	48.62	no	no	no
Y111B2A.16	43.62	36.23	46.06	36.49	33.42	no	no	no
Y111B2A.17	33.67	24.09	26.7	31.59	25.34	no	no	no
Y71F9AL.10	22.95	28.91	35.48	31.59	23.08	no	no	no
Y71F9AL.11	0.09	0	0	0	0	no	no	no
Y71F9AL.12	41.01	36.99	36.95	37.67	35.58	no	no	no
Y71F9AL.16	56.07	54.91	63.91	59.32	56.13	no	no	no
Y71F9AL.17	74.09	64.14	68.58	79.38	77.26	no	no	no
T21C12.1a	2.83	2.35	2.03	2.05	2.49	no	no	no
Y26D4A.21	0.85	0	3.56	2.99	0	no	no	yes
B0546.5	0	0	0	0	0	no	no	no
R05D8.10	3.55	0.97	2.23	2.6	0.6	no	no	no
R05D8.11	0	0	0.63	0	0	no	no	no
F40F4.5	4.22	3.64	4.54	5.3	3.64	no	no	no
T19E10.1a	50.69	38.87	47.21	55.35	65.96	no	no	no
F46E10.1a	50.37	40.92	52.32	44.83	44.86	no	no	no
Y18H1A.6	17.56	15.79	23.63	22.08	20.82	no	no	no
Y18H1A.7	17.92	9.81	11.62	11.94	14.08	no	no	no
F59A6.6a	4.9	6.7	4.09	4.3	4.92	no	no	no
Y41C4A.11	20.19	16.31	7.74	12.79	3.99	no	no	no
AH6.12	0	0	0	0	0	no	no	no
Y41C4A.17	7.66	10.07	10.24	23.33	10.27	no	no	no
Y41C4A.14	30.05	29.31	29.23	34.71	34.22	no	no	no
AH6.11	0	0	0	0	0	no	no	no
C46F11.1a	2.49	1.26	2.08	2.25	1.03	no	no	no
Y41C4A.18	2.47	4.06	4.13	1.45	1.66	no	no	no
K01C8.7a	17.67	12.5	14.45	18.11	26.65	no	no	no
H39E23.1a	32.36	34.82	42.01	45.62	38.75	no	no	no
Y18H1A.8	0.91	0	0	0	0	no	no	no
Y18H1A.9	2.97	1	1.15	1.07	0.31	no	no	no
F46A9.2	1	1.09	0.83	2.92	0	no	no	no
R01B10.6	23.64	25.42	30.72	34.35	31.7	no	no	no
T21H3.1a	455.14	652.4	856.32	598.88	614.45	no	no	no
ZC374.2	0.9	1.97	1.31	1.58	2.11	no	no	no
Y40H4A.2	0.8	1.75	1.33	1.4	1.61	no	no	no
F55A4.5	10.81	14.08	12.05	11.93	11.56	no	no	no
R12A1.3	1.05	0.38	2.04	0.82	0	no	no	no
C44E12.3a	1.64	1.79	2.05	3.19	1.46	no	no	no
Y67A10A.8	0.72	1.58	1.2	0.84	0.96	no	no	no
Y67A10A.9	3.08	2.25	2	3.1	2.98	no	no	no
Y48E1B.2a	30.28	44.39	39.78	29.64	24.04	no	no	no
Y67A10A.4	3.55	3.4	5.56	6.76	8.33	no	no	no
Y67A10A.5	0	0	0	0	0	no	no	no
Y67A10A.6	1.85	0.67	0.26	1.08	2.06	no	no	no
Y67A10A.7	0.4	0.44	2	1.4	0.53	no	no	no
F18A1.6a	15.97	14.94	13.97	16.19	19.78	no	no	no
Y67A10A.1	0	0	0	0.25	0.29	no	no	no
Y67A10A.2	0	0	0	0	0	no	no	no
Y67A10A.3	0.22	0.73	0.56	0.26	0.3	no	no	no
F54B11.9	0	0	0	1.02	0	no	no	no
F54B11.8	0	1.53	0	0.82	0	no	no	no
C13G5.2	77.69	61.62	54.36	69.48	65.68	no	no	no
C44C11.1b.1	6.76	5.85	5.95	6.25	3.34	no	no	no
Y45F3A.3b.1	18.41	21.78	20.29	16.8	20.9	no	no	no
F54B11.1	0	0.44	0	0	0	no	no	no
F54B11.2	0.3	0	0.03	0.13	0	no	no	no
F28C1.1	72.44	57.02	48.2	59.83	44.27	no	no	no
Y19D2B.2	0.83	0.9	0.69	0.97	3.32	no	no	no
Y39G8B.10	0	0	0	0.83	0	no	no	no
F28C1.2	8.28	6.48	7.14	5.08	6.35	no	no	no
ZK970.4.1	220.23	196.01	249.82	283.92	220.44	no	no	no
H35N03.1	0.74	0.54	0.41	0.29	0	no	no	no
F43E12.1	0	0	0	0	0	no	no	no
F07C4.5	0	0	0	0	0	no	no	no
Y67D8C.10a	73.65	79	85.87	91.21	86.93	no	no	no
C17C3.8	0.55	0	0	0	1.47	no	no	no
C17C3.9	0.94	0	0	0	0	no	no	no
H14N18.4a	3.44	5.65	6.64	6.79	5.47	no	no	no
F14H8.2	0	0	0	0	0	no	no	no
F35E12.5	2	6.59	6.36	3.76	14.51	no	no	no
W02C12.3h.1	4.54	5.55	3.96	4.49	3.51	no	no	no
C17C3.2	0	0	0	0	0	no	no	no
C17C3.3	0	0	0	0	0.48	no	no	no
C17C3.4	0	0	0	1.76	0	no	no	no
C17C3.5	0	0	1.04	0	1.67	no	no	no
Y54G2A.10a	3.34	0.73	3.91	3.13	0.9	no	no	no
C17C3.7	0	0.24	0.18	1.29	0	no	no	no
ZK430.3	0	0	0	0	0	no	no	no
ZK430.2	55.71	56.08	50.32	49.38	43.91	no	no	no
ZK430.1	30.44	26.46	28.64	27.34	26.26	no	no	no
C29F9.1	2.9	6.89	5.66	6.23	5.19	no	no	no
ZK430.5	1.51	1.06	2.26	1.64	1.74	no	no	no
F25E2.1	0.4	0.88	2.02	0.94	1.08	no	no	no
T20G5.2.1	385.09	381.33	421.26	359.22	423.45	no	no	no
F25E2.3	6.46	6.66	5.71	4.45	2.55	no	no	no
ZK430.8	14.12	17.93	15.55	13.91	13.99	no	no	no
F25E2.4	14.75	7.18	10.5	17.59	9.89	no	no	no
R03E1.1.1	13.3	13.7	18.24	15.98	15.86	no	no	no
C29F9.7	19.27	26.24	26.32	12.81	15.36	no	no	no
C38C6.4	0.38	0.42	0	0.45	0.51	no	no	no
C38C6.5	0	0	0	0.33	0	no	no	no
Y38H6C.11	5.3	2.49	6.33	4.44	2.54	no	no	yes
Y38H6C.10	1.59	2.18	5	4.2	2.14	no	no	yes
Y38H6C.17	0.86	0.31	0.48	0.34	1.15	no	no	no
K05F6.1	0.95	1.82	2.78	0.83	2.86	no	no	yes
C38C6.2	14.06	12.77	12.06	16.04	10.92	no	no	no
C38C6.3	0	0.42	0.32	0.45	0	no	no	no
F08G5.7	1.53	0.74	0.57	0.8	0.91	no	no	no
F08G5.6	6.86	7.51	14.18	2.96	117.13	no	no	no
Y38H6C.19	4.98	7.51	3.64	2.92	1.67	no	no	yes
F08G5.4	24.54	11.32	24.64	19.66	8.08	no	no	no
Y73E7A.1a.1	116.03	88.42	72.5	84.5	83.2	no	no	no
F08G5.2	1.52	2.49	1.27	0.89	0.51	no	no	no
F08G5.1	52.76	45.15	38.61	53.39	48.14	no	no	no
F32B6.9	8.66	5.84	6.12	7.41	8.49	no	no	no
C32E8.2a.1	1788.17	1639.81	2167.6	1740.48	1695.91	no	no	no
K11E8.1h.1	3.73	3.45	4.96	4.2	3.75	no	no	no
K12D12.1	155.27	120.71	132.67	132.23	157.09	no	no	no
F32H5.5	0	0	0	0	0	no	no	no
K12D12.3	0	0.44	0	0	0	no	no	no
K12D12.5	23.8	18.39	20.95	23.89	32.19	no	no	no
F45G2.10	50.14	32.52	35.28	48.69	37.16	no	no	no
F38E11.6a	0	0.83	1.05	1.47	1.01	no	no	no
Y39G8B.1a	26.58	47.26	38.3	35.64	34.09	no	no	no
C29F9.9	0	0	0	0	0	no	no	no
ZK285.1	0	0	0.35	0	0	no	no	no
ZK285.2	0	0	0	0	0	no	no	no
F35E12.8	5.66	4.23	8.39	9.65	5.52	no	no	no
C47E8.1	0	0.81	1.85	0.86	2.97	no	no	no
F22B8.6.1	70.47	57.38	75.7	103.54	82.68	no	no	no
R07C3.6	7.09	5.05	4.44	7.89	9.03	no	no	no
R07C3.7	3.47	3.8	3.42	1.11	1.27	no	no	no
R07C3.4	0.75	1.44	1.42	0.44	0.76	no	no	no
R07C3.5	1.76	1.44	1.1	2.06	2.36	no	no	no
R07C3.2	10.13	3.55	6.09	2.37	11.95	no	no	no
R07C3.3	0	0	0	0	0	no	no	no
R07C3.1	2.17	1.85	2.82	3.95	0.32	no	no	no
F54E2.5	0	0	0	0.23	0	no	no	no
T20F5.8	1.01	0	0	0	0	no	no	no
ZC416.1	6.89	6.47	7.41	5.77	3.96	no	no	no
F54E2.6	0	0	0	0	0	no	no	no
F54E2.1	49.5	40.14	53.98	66.64	43.96	no	no	no
ZC416.6	60.28	48.11	60.06	61.63	41.66	no	no	no
R07C3.8	4.54	5.36	4.96	4.5	5.15	no	no	no
R07C3.9	0.45	0.5	0.38	2.65	0	no	no	no
F49C5.2	0	0	0	0	0	no	no	no
Y79H2A.1b.1	64.37	104.24	82.29	62.91	75.59	no	no	no
M03F4.7a	251.54	239.8	288.85	277.11	203.28	no	no	no
F49C5.3	0	0	0.21	0.1	0	no	no	yes
Y42G9A.6a	16.21	9.04	14.8	16.98	20.78	no	no	no
F37B4.9	0	0	0	0	0	no	no	no
B0294.3	0	0	0	0	0	no	no	no
F08F1.5	5.25	4.31	3.95	3.07	7.39	no	no	no
F08F1.6	2.78	0.76	0.58	0.81	0	no	no	no
Y54F10AL.1a	40.17	49.64	45.32	47.85	47.41	no	no	no
C30H6.9	25.34	22.9	29.11	33.39	40.77	no	no	no
C30H6.8	47.26	42.02	44.07	37.7	39.49	no	no	no
F08F1.3	1.21	1.33	1.02	2.85	4.89	no	no	no
C30H6.5	1.61	0.5	0.96	1.07	0	no	no	no
C30H6.4	0	0	0	0	0	no	no	no
C30H6.7	115.98	118.78	114.59	114.17	111.95	no	no	no
C30H6.6	7.84	6.44	5.57	5.28	4.2	no	no	no
C30H6.1	1.23	2.02	0.51	0.72	0.83	no	no	no
F08F1.9	2.11	0	1.32	0	0.71	no	no	yes
C30H6.3	0	0	0	0	0	no	no	no
C30H6.2	1.15	2.09	1.28	0	1.54	no	no	no
F21H7.3	1.95	2.85	1.63	3.05	1.74	no	no	no
T23D8.5	49.99	42.23	29.61	65.31	44.48	no	no	no
T23D8.6	44.02	32.91	30.67	46.75	53.23	no	no	no
T23D8.7	41.54	30.39	37.14	40.93	44.6	no	no	no
F21H7.7	0	0	0	0	0	no	no	no
T23D8.1	68.16	68.26	68.79	79.04	93.2	no	no	no
T23D8.2	2.96	3.89	4.45	3.47	3.97	no	no	no
T23D8.3	110.3	91.94	99.98	91.33	76.42	no	no	no
Y55B1AL.3a	5.13	7.09	7.9	8.45	7.08	no	no	no
F21H7.9	0	0	0	0.15	0	no	no	no
F49C5.5	0	0	0	0	0	no	no	no
T23D8.8	0.59	1.29	1.23	2.42	2.77	no	no	no
F10C5.1	37.43	38.63	36.71	42.22	43.85	no	no	no
F10D11.1.1	186.91	158.81	145.36	154.64	144.4	no	no	no
F35F11.2	2.34	1.92	2.44	2.74	1.57	no	no	yes
F21F8.2	0	0	0	0	0	no	no	no
F35F11.3	0	0	0.25	0	0	no	no	no
ZK1290.15	0	0	0	0	0	no	no	no
ZK1290.14	5.66	2.32	4.73	5.8	2.84	no	no	no
F41G4.8	2.24	4.29	4.68	3.28	3.75	no	no	no
ZK1290.11	0	0.78	0	0	0	no	no	no
ZK1290.10	0.29	0	0	0.67	0.38	no	no	no
ZK1290.13	4.26	7.93	9.6	6.98	2.28	no	no	no
ZK1290.12	0.78	1.43	3.04	2.13	2.79	no	no	no
F47E1.4	2.6	0.76	0.43	0.61	1.63	no	no	no
F37B4.7	258.37	270.76	202.15	154.22	292.69	no	no	no
F41G4.1	1.52	1.67	1.27	3.56	0	no	no	no
F41G4.7	0.4	0.22	3.72	1.42	3.12	no	no	yes
F41G4.5	0.7	0.15	0.35	0	0	no	no	yes
F41G4.4	0.71	0	0	0	0	no	no	yes
D2045.2	31.49	31.72	27.43	26.38	34.14	yes	no	no
Y38C1AA.11	44.6	45.81	49.85	46.36	38.87	no	no	no
Y38C1AA.12	13.04	12.76	12.5	13.24	10.26	no	no	no
Y47G6A.30	0	1.23	0	1.31	0	no	no	no
Y47G6A.31	5.83	7.09	4.33	9.86	6.94	no	no	no
Y47G6A.32	0	0	0	0.65	1.5	no	no	no
F55F8.1.1	0.56	0	0.24	1.65	0.57	no	no	no
Y43F8C.14	23.93	24.04	25.37	28.8	22.35	no	no	no
Y71H10B.1a.1	72.48	81.41	74.98	72.76	53.68	no	no	no
F18E9.8	0	0	0	0	0	no	no	no
C17E4.11	19.31	12.08	9.68	12.27	16.27	no	no	no
F55F10.1	16.59	12.86	6.82	10.97	11.02	no	no	no
F18E9.2	7.91	6.19	12.28	7.94	1.52	no	no	no
F18E9.3	6.24	5.35	4.08	5.08	4.73	no	no	no
F18E9.1	0	0	1.48	0	0	no	no	no
T03G6.1	2.5	0.78	2.09	2.93	1.44	no	no	no
F18E9.7	0	0	0	0.41	0	no	no	no
F18E9.4	1.29	0	0.36	1	1.72	no	no	no
Y69H2.15	1.21	0.33	0.5	2.12	0.81	no	no	no
C10A4.6	0.42	1.86	0.71	0.99	1.71	no	no	no
Y43D4A.4a	5.47	4.45	5.23	8.61	8.39	no	no	yes
C01G6.1b.1	16.37	21.96	22.06	21.33	15.46	no	no	no
C10A4.7	0	0.63	0.48	0.67	0	no	no	no
F52E10.5	1.11	2.66	1.86	2.01	2.98	no	no	no
F52E10.4	0	6.76	3.44	9.64	0	no	no	no
F52E10.1	14.69	13.67	10.8	11.64	11.11	no	no	no
F52E10.3	0	0	0	0	0	no	no	no
F52E10.2	1.39	0	0	0	0	no	no	no
Y53C12A.8	0.51	0	0.85	1.78	0	no	no	no
C10A4.5	0.26	0.57	0.66	0.61	0.35	no	no	no
F47E1.2	0.69	1.7	1.44	1.81	1.15	no	no	no
K12H4.7a	374.98	384.19	445.28	433.76	323.54	no	no	no
T03D8.3	44.69	42.7	55.15	47.48	41.11	no	no	yes
Y53C12A.3	35.81	26.71	27.72	33.97	42.42	no	no	no
T03D8.7	6.42	11.26	4.29	3.01	5.17	no	no	no
Y53C12A.7	2.04	2.24	0	2.39	5.48	no	no	no
T03D8.5	0.13	0.29	0.11	0.31	0	no	no	yes
Y73B6A.2	0	0	0	0	0.56	no	no	no
Y39B6A.50	0	0	0	0	0	no	no	yes
Y39B6A.51	1.81	0	1.52	2.13	2.43	no	no	no
M70.5	16.22	11.5	13.65	12.16	11.68	no	no	no
Y32B12C.2a	0	0	0	0	0	no	no	no
F02A9.1	1.37	2.25	0.57	1.61	0.92	no	no	no
C10A4.1	0.45	0.25	1.69	1.05	0.6	no	no	no
F02A9.7	1.47	0.8	0.61	0	1.97	no	no	no
F02A9.6	61.51	50.35	56.13	62.83	59.44	no	no	no
R10D12.12	62.31	58.73	44.8	60.25	65.09	no	no	no
R10D12.10	0.27	0.89	0.23	0.63	0.73	no	no	no
R10D12.11	0	0.47	0	0	0	no	no	no
R10D12.17	0.81	0.6	0.23	0.32	0.73	no	no	no
R10D12.15	0	0	0	0.02	0	no	no	no
F43A11.6	0	0	0	0	0	no	no	no
F43A11.4	0	0	0	0	0	no	no	no
F43A11.3	0	0	0	0	0	no	no	no
F43A11.1	0	0	0	0	0	no	no	no
K10H10.5	0	0	0	0	0	no	no	no
K10H10.4	3.48	3.82	0	2.33	0.67	no	no	no
K10H10.7	2.07	1.14	0.87	1.21	0	no	no	no
K10H10.6	0.22	0.24	0	0.51	0.29	no	no	no
B0252.4a	88.51	71.45	59.94	97.13	73.71	no	no	no
F14D7.2	66.61	58.56	49.45	75.01	55.97	no	no	no
F11A5.3	0	1.5	0	0.8	0	no	no	no
F11A5.2	0	0	0.35	0	0	no	no	no
F11A5.1	0	0	0	0	0	no	no	no
K10H10.9	0	0	0	0	0	no	no	no
F11A5.6	0	0	0	0	0	no	no	yes
F11A5.4	0	0	0	0	0	no	no	no
Y49C4A.9	0.28	0	0	0.33	0	no	no	no
F14D7.7	0.44	3.63	2.03	5.44	7.7	no	no	no
C54F6.13a	5.17	4.8	4.16	4.66	5.34	no	no	no
Y49C4A.3	0	0	0	0	0	no	no	no
F47D2.10a	0	0	0	0	0	no	no	no
Y49C4A.5	0	0	0	0	0	no	no	yes
Y49C4A.6	0.42	0	0	0.49	0	no	no	no
Y41E3.19	0	0.45	0.35	0	0	no	no	no
Y41E3.18	0.27	0.3	0.23	0	0.36	no	no	no
F14D7.5	1.34	1.47	4.47	0	1.8	no	no	no
F52H2.2	11.01	15.47	9.6	11.22	10.27	no	no	no
C54E10.1	0	0.52	0.4	0	0	no	no	yes
C37A5.7.1	8.38	15.1	12.87	8.86	7.97	no	no	no
Y41E3.13	0	0	0	0	0	no	no	no
Y41E3.12	0	0	0	0	0	no	no	no
Y41E3.15	0.42	0	0	0	0	no	no	no
Y41E3.14	0	0	0.7	0	0	no	no	no
ZK836.2.1	56.49	53.44	65.38	67.12	64.15	no	no	no
Y41E3.16	25.05	22.42	23.49	26.43	25.9	no	no	no
T21B4.17	5.42	4.45	6.12	7.94	7.27	no	no	yes
T21B4.14	0	0	0	0	0	no	no	no
T21B4.15	0.96	1.05	0	0	1.29	no	no	no
Y53F4B.19	2.03	2.67	3.4	2.38	1.09	no	no	no
Y53F4B.18	26.76	28.46	40.41	36.76	29.32	no	no	no
F36H5.2c.1	6.48	4.71	5.54	4.47	4.15	no	no	yes
C43E11.6e.1	2.62	2.03	2.96	1.54	2.17	no	no	no
Y53F4B.14	80.75	84.82	85.03	71.26	57.84	no	no	no
Y53F4B.17	0.2	0.44	0.84	1.18	0.54	no	no	no
Y53F4B.16	0.75	0	0.62	0.29	0	no	no	no
Y53F4B.11	3.24	4.15	4.97	3.8	2.18	no	no	no
Y53F4B.10	0.29	0.32	0.49	0	2.74	no	yes	yes
Y53F4B.13	41.07	40.46	41.11	36.86	39.03	no	no	no
Y53F4B.12	1.29	1.42	0.62	1.3	0.74	no	no	no
F08G5.3a.1	1.25	4.12	2.62	3.67	0.84	no	no	no
Y55F3AM.9	40.03	34.32	40.48	45.19	37.73	no	no	no
Y55F3AM.8	13.52	12.83	15.06	13.72	16.92	no	no	no
W09C3.8	0.88	0.48	0.37	0.52	0.59	no	no	no
F57C9.4a	50.3	48.02	35.61	42.11	51.46	no	no	no
W09C3.7	22.81	32.98	26.68	17.63	25.69	no	no	no
W09C3.6	8.08	17.71	11.53	12.24	8.99	no	no	no
W09C3.1	4.39	3.09	4.98	11.93	4.62	no	no	no
T05H4.12.1	260.55	343.1	319.6	271.89	340.99	no	no	no
W09C3.3	0	0.79	2.4	0.84	0	no	no	no
F26D10.8	0.4	0	0	0	0	no	no	no
R151.1	1.46	1.6	2.44	2.56	1.47	no	no	no
C07A12.1a	2.6	3.88	2.57	1.11	2.54	no	no	no
Y53F4B.39a	52.64	69.91	59.17	60.57	43.1	no	no	no
R151.6	47.61	41.81	38.41	46.15	52.83	no	no	no
R151.9	119.2	126.73	99.01	136.33	114.7	no	no	no
R151.8	26.25	17.83	20.91	27.26	26.51	no	no	no
E04A4.8.1	706.64	661.26	871.07	791.48	768.73	no	no	no
VT23B5.2	4.71	9.16	10.63	10.62	9	no	no	no
Y71H2AM.4.1	193.25	232.49	224.76	210.67	210.89	no	no	no
C08H9.4a	0.75	0.82	0.62	0	0	no	no	no
T26E4.10	0	0	0	0	0	no	no	no
T26E4.12	0	0	0	0	0	no	no	no
T26E4.14	0	0	0	0	0	no	no	no
T26E4.15	0	0.5	0	0	0.61	no	no	no
T26E4.16	0	0	0	0	0	no	no	no
Y50D4B.6	4.71	2.58	4.43	3.8	1.58	no	no	no
M01A10.1	28.5	22.33	24.73	29.02	26.46	no	no	no
B0228.9	0	0.34	0	0	0	no	no	no
B0228.8	0	0	0	0.35	0	no	no	no
Y50D4B.2	1.27	2.77	1.06	0	1.7	no	no	no
Y50D4B.3	31.41	33.52	39.43	44.22	27.49	no	no	no
W01C8.3	4.24	3.85	2.77	4.73	3.88	no	no	no
B0228.1	6.17	11.07	12.66	11.18	8.28	no	no	no
B0228.6	0.9	0	3.74	1.05	3.6	no	no	no
ZK632.1a	152.63	126.32	140.78	155.42	179.74	no	no	no
F35B3.3	0	0	0	0	1.62	no	no	no
F35B3.1	0.43	0	0	0	0	no	no	no
Y38C1AA.7	33.71	64.63	28.17	36.2	20.72	no	no	no
F35B3.4	5.22	4.16	7.14	4.45	1.91	no	no	no
F25D1.1a	94.88	95.69	79.44	91.23	80.76	no	no	no
R144.13	15.13	19.34	11.94	8.86	24.8	no	no	no
Y62E10A.6	28.55	25.45	25.02	28.19	31.52	no	no	no
F54F2.8.1	72.79	85.59	79.51	71.96	83.27	no	no	no
Y62E10A.3	0	0	0	1.83	0	no	no	no
C17G10.4a	28.5	26.65	24.05	30.08	29.76	no	no	no
R144.11	26.44	20.5	16.65	16.2	19.63	no	no	no
F49C12.7a	4.34	4.24	6.86	2.54	1.87	no	no	no
F44C8.8	2.58	4.25	4.86	5.3	3.03	no	no	no
C49C3.6	78.27	61.24	61.15	14.88	70.19	no	no	no
T24F1.6a	2.79	2.22	1.59	1.78	1.02	no	no	no
F10E9.6a.1	11.89	13.25	13.87	13.21	13.47	no	no	no
C49C3.1	9.85	7.97	9.8	8.13	8.96	no	no	no
ZC412.10	1.29	5.65	9.69	12.08	3.46	no	no	no
F44E7.4a	61.4	58.41	56.89	61.13	72.79	no	no	no
T20D4.7	2.21	0.81	1.23	2.59	1.97	no	no	yes
F22B5.9	79.45	82.29	78.5	84.43	92.3	no	no	no
T20D4.5	2.08	2.46	1.07	2.25	0	no	no	no
T20D4.4	1.86	0.68	2.07	1.45	0.83	no	no	yes
T20D4.3	0.75	0.23	1.08	0.75	0	no	no	no
T20D4.2	0	0	0	0	0	no	no	no
T20D4.1	0	0	0	0	0	no	no	no
F22B5.1	36.52	27.76	33.01	40.16	28.98	no	no	no
F22B5.2	182.93	164.39	154.07	145.4	150.3	no	no	no
F22B5.3	1.62	0	1.36	3.43	0.44	no	no	no
F22B5.4	1.47	3.23	2.46	2.59	2.96	no	no	no
F22B5.5	3.24	2.22	4.4	2.37	1.09	no	no	no
F22B5.6	0	0.67	1.54	4.33	1.65	no	no	no
F22B5.7	75.25	60.97	66.16	71.84	81.26	no	no	no
C26B9.1a	6.21	4.76	5.53	5.09	4.44	no	no	no
W04H10.3a	4.58	5.01	4.16	3.96	2.8	no	no	no
T11B7.4a	31.18	42.11	40.49	29.7	29.24	no	no	no
F44C8.3	1.38	4.54	2.02	3.64	3.24	no	no	no
Y71D11A.5	0.43	0.48	0.73	0.25	0.29	no	no	no
T24D8.6	0	0	1.8	0	0	no	no	no
F43G6.11a	3.4	8.89	4.81	3.99	4.91	no	no	no
ZK1321.2f.1	0.73	1.8	1.19	1.77	0.46	no	no	no
F53F1.8	0	0	0	0	0	no	no	no
F53F1.9	0	0	0	0	0	no	no	no
T06E6.11	0	0	0	0	0	no	no	no
F53F1.4	112.04	186.24	217.02	208.31	119.24	no	no	no
C49C3.9	12.89	10.73	18.52	17.21	9.68	no	no	no
F53F1.6	2.23	2.44	5.96	9.92	2.39	no	no	no
F53F1.7	0	0	0.34	0	0	no	no	no
ZC434.7a.1	24.74	20.81	20.27	18.89	19.87	no	no	no
F53F1.2	90.33	85.38	90.84	96.44	109.86	no	no	no
F44C8.7	0	0	0	0.46	0	no	no	no
Y37E3.17a	92.29	99.92	103.58	90.88	86.39	no	no	no
T07H8.4d.1	0.06	0.09	0.17	0.17	0.13	no	no	no
T06E6.13	0.5	0.55	0.42	2.34	0.67	no	no	no
F44C8.4	1.75	3.06	1.75	2.04	0.94	no	no	no
T08E11.8	0	0.56	0.22	0.91	0	no	no	yes
C47D12.4	2.25	1.48	2.26	2.11	3.63	no	no	no
D2089.1a	136.82	91.07	89.83	98.16	98.73	no	no	no
Y73B6BL.5d.1	22.51	18.12	20.55	21.59	19.6	no	no	no
ZK1251.1	10.39	9.31	3.95	2.21	1.27	no	no	no
T14G8.4	0	0	0.8	0	0	no	no	no
C04F6.4a	8.98	11.09	10.64	13.32	12.17	no	no	no
B0280.10	22.44	15.95	20.39	17.52	26.92	no	no	no
F23B12.7.1	57.88	49.81	49.3	50.32	46.57	no	no	no
K10D2.1a	27.73	24.76	24.81	25.67	28.46	no	no	no
T14G8.2	0.79	1.74	0.66	0.46	1.59	no	no	no
T17H7.4g.1	11.04	10.57	10.5	11.91	12.35	no	no	no
C42C1.14.1	1584.8	1302.58	1598.87	1584.7	1255.4	no	no	no
W02D9.8	0	0	0	0	0	no	no	no
F54B8.7a	0	0	0	0	0	no	no	no
H28O16.2	42.95	33.48	36.55	34.57	41.34	no	no	no
K12F2.1	31.98	22.94	27.4	29.37	25.89	no	no	no
ZK1193.4	4.38	4	3.05	7.69	4.89	no	no	no
F01E11.3	0.65	0	0.36	0	0.29	no	no	no
F01E11.4	1.52	2.5	1.91	2.68	1.53	no	no	no
C32H11.2	0	0	0	0	0	no	no	no
F52B5.6.1	1532.63	1385.89	1384.01	1643.34	1425.69	no	no	no
ZK1193.2	8.86	10.07	13.62	10.64	9.98	no	no	no
T01B4.2a	4.37	3.99	5.17	4.26	2.93	no	no	no
Y61A9LA.10	38.88	40.15	33.11	37.1	31.48	no	no	no
Y61A9LA.12	2.84	1.56	1.34	0	13.82	yes	no	yes
Y49E10.4	51.31	55.88	65.53	81.5	47.44	no	yes	no
C44C10.1	30.1	6.42	14.97	16.93	8.57	no	no	no
Y5H2B.2a	11.08	11.44	13.75	18.17	12.73	no	no	no
M04D8.8	0	0	0	0	0	no	no	no
Y49E10.1	151.63	161.94	143.29	142.35	149.25	no	no	no
Y49E10.2	60.98	74.47	80.56	73.36	66.3	no	no	no
C44C10.4	10.09	5.4	7.06	8.79	9.44	no	no	no
M04D8.4	0	0	0	0	0	no	no	no
M04D8.5	0	0	0	0	0	no	no	no
F18A11.1.1	76.32	56.01	66.39	88.23	100.36	no	no	no
M04D8.7	1.61	2.65	2.02	1.89	1.08	no	no	no
M04D8.1	0	0	1.5	0	0	no	no	no
M04D8.3	0	1.96	1.5	2.1	2.4	no	no	no
T22A3.8	4.68	7.05	5.63	4.36	6.75	no	no	no
B0212.1	0.85	0.93	1.95	0.75	0.85	no	no	no
F11F1.8	0	0	0	0	0	no	no	no
B0212.3	11.18	7.81	6.2	8.69	8.76	no	no	no
D2089.4b.1	3.29	2.4	3.44	2.57	1.66	no	no	no
B0212.5	0.72	0	0	0.17	0.19	no	no	yes
B0212.6	1.53	0.84	0.64	0.9	0	no	no	no
C46H3.2a	3.27	3.97	4.36	6.21	4.15	no	no	no
F11F1.2	1.05	1.15	3.93	2.45	2.1	no	no	no
Y55B1AR.1.1	363.03	408.61	346.3	369.47	299.47	no	no	no
F11F1.1	6.35	6.21	6.06	7.17	5.17	no	no	no
F11F1.6	7.23	14.51	6.54	4.94	5.65	no	no	no
F11F1.7	0	3.49	0	0	1.07	no	no	no
F11F1.4	0	0	0	0	0	no	no	no
F11F1.5	0	0	0	0	0	no	no	no
B0495.1	0	0	0	0.45	0	no	no	no
C05E4.13	0	0	0	0	0	no	no	no
C05E4.10	0	0	0	0	0	no	no	no
B0495.2	76.3	46.15	51.59	62.47	58.79	no	no	no
B0495.4	43.18	39.35	40.64	40.42	38.42	no	no	no
B0495.6	36.04	56.65	45.83	56.9	50.43	no	no	no
B0495.9	46.11	35.31	36.29	48.24	49.83	no	no	no
T07A5.5	95.76	96.51	67.21	76.27	66.77	no	no	no
M02F4.1	1.38	0.38	0.58	0	1.39	no	no	no
T07A5.7	2.13	0.67	1.27	0.71	0	no	no	no
T07A5.1	3.58	1.96	3.29	3.35	4.8	no	no	no
T07A5.2	36.94	36.05	42.37	43.26	37.82	no	no	no
F07A5.4.1	1.4	0.38	2.05	1.23	0.94	no	no	no
F54B11.10	0	1.51	1.15	0	0	no	no	no
Y34D9A.3	30.94	22.84	23.37	25.2	24.63	no	no	no
F42A10.8	0	0.61	0.23	0.97	0.37	no	no	no
F25H5.8	78.8	81.52	102.42	89.73	58.7	no	no	no
F25H5.5	72.03	45.09	42.16	57.81	51.68	no	no	no
F25H5.7	2.07	2.27	1.62	2.11	1.3	no	no	no
F53A3.1	2.69	2.94	1.12	0.79	0	no	no	no
H28G03.1a.1	28.5	25.8	32.42	31.07	24.68	no	no	no
F25H5.2	1.18	2.59	2.97	1.39	0.79	no	no	no
ZK6.8	1.41	1.54	1.41	1.65	0.38	no	no	no
ZK6.9	0	0	0	0	0	no	no	no
C02C6.3a	9.8	13.6	14.2	15.88	13.8	no	no	no
C47D12.1a	14.14	13.58	13.46	16.27	18.18	no	no	no
ZK6.2	0	0	0	0	0	no	no	yes
F53C3.13c.1	21.35	23.03	26.84	23.22	27.88	no	no	no
F56F10.4	5.78	5.37	5.56	6.91	7.41	no	no	no
F54D8.3b.1	86.66	93.98	91.7	91.18	74.25	no	no	no
F56F10.2	2.9	2.58	3.18	3.4	3.4	no	no	no
F56F10.3	20.91	19.51	17.47	19.16	18.6	no	no	no
ZK6.4	0	0	0	0	0	no	no	no
ZK6.5	0	0	0	0	0	no	no	no
F53E10.4	5.11	14.94	13.77	10.65	6.86	no	no	no
F53E10.5	0	0	0	0	0.52	no	no	no
F53E10.3	0	0	0	0	0	no	no	no
T05H4.15a	0.62	0.68	0.26	0.36	0.42	no	no	no
Y51A2A.11	0	0	0	0	0	no	no	yes
Y51A2A.12	0	0	0	0	0	no	no	yes
ZC266.1	2.04	3.36	3.41	0	0	no	no	no
ZC266.2	1.49	4.91	4.16	2.92	3.34	no	no	no
ZK822.5a.1	27.12	37.56	32.96	29.66	27.04	no	no	no
C50B6.14a	0.97	0.7	0.54	0.75	0	no	no	no
C02F5.7a.1	3.4	3.44	2.46	3.91	4.82	no	no	no
ZK484.8	87.7	124.55	60.14	71.55	32.44	no	no	no
M7.3	1.11	1.21	2.77	0.65	2.22	no	no	no
ZK484.6	1.22	0.67	0.51	0.72	0.82	no	no	no
ZK484.7	3.2	3.06	2.67	2.81	1.07	no	no	no
ZK484.5	36.56	106.43	54.99	58.73	47.62	no	no	no
DY3.8	101.36	87.5	71.34	97.42	124.08	no	no	no
F52B5.5a.1	36.14	25.26	28.66	33.02	38.97	no	no	no
F25E5.8a	12.76	9.03	10.22	14.32	9.98	no	no	no
Y25C1A.7a.1	36.04	47.37	46.97	47.83	43.81	no	no	no
DY3.3	1.99	0	1.11	1.55	0.89	no	no	no
DY3.1	194.85	211.34	179.64	167.51	171.17	no	no	no
DY3.7	85.02	66.99	71.77	83.43	93.17	no	no	no
DY3.6	1.95	3.2	2.04	3.14	4.25	no	no	no
DY3.5	0.17	0	0.29	0.41	0	no	no	no
Y75B8A.39	0	0	0.52	1.45	0	no	no	no
F56G4.1	5.93	4.02	5.43	6.45	2.08	no	no	yes
Y62E10A.2.1	104.49	86.88	95.37	100.42	107.78	no	no	no
F47G6.1	5.31	4.65	9.23	7.96	2.28	no	no	no
F59H5.1	23.97	23.55	23.49	26.92	26.6	no	yes	no
F26G1.2a	0.91	4.96	3.78	4.24	4.85	no	no	no
K01A2.10	1.92	4.72	4.8	5.05	1.93	no	no	no
C34E10.10	26.59	18.06	22.21	27.4	36.36	no	no	no
C34E10.11	57.57	52.63	46.51	60.29	50.1	no	no	no
K07F5.16	7.07	6.78	3.69	1.04	2.37	no	no	no
K07F5.17	1.06	1.16	0	1.24	0	no	no	no
K07F5.11	68.34	184.16	83.75	69.91	61.39	no	no	no
K07F5.12	22.33	17.59	16.69	62.4	15.23	no	no	no
C34C6.5a	11.2	8.92	9.48	9.88	8.78	no	no	no
C50E10.3	0	0	0	0	0	no	no	no
F08B4.1a	23.64	20.5	18.65	25.96	25.97	no	no	no
C34F6.11	4.06	3.89	5.93	5.94	4.76	no	no	no
C13G3.3b.1	29.15	20.47	24.25	32.49	30.41	no	no	no
W02H5.1	8.8	17.68	12.26	17.18	9.83	no	no	no
F29C4.6.1	43.76	31.95	39.05	39.99	38.67	no	no	no
C39F7.4.1	183.86	166.33	179.44	215.79	198.53	no	no	no
Y106G6A.2a	47.2	27.89	38.25	42.22	48.72	no	no	no
ZC15.5	0.49	0.53	0.41	0	0.65	no	yes	no
Y71F9B.10a.1	24.76	24.66	23.55	24.25	27.16	no	no	no
C27H5.2a	8.94	5.82	6.66	5.38	6.16	no	no	no
R74.5b.1	14.45	13.66	13.34	14.6	15.62	no	no	no
R09E10.4a	0.3	0.33	0.51	1.43	0.82	no	no	no
C11H1.9a	10.2	16.47	8.75	6.92	11.16	no	no	no
Y45F10D.15	0	0	0	0	0	no	no	no
F53G12.11	1.39	0	0	0	0	no	no	yes
F53G12.13	3.49	11.47	4.38	0	0	no	no	no
C34D10.2.1	7.52	7.99	7.03	11.31	8.13	no	no	no
R12B2.5a	22.69	23.47	24.4	25.74	26.7	no	no	no
Y54G2A.13	0.9	1.48	1.98	1.85	1.21	no	no	no
F53B2.5	1.23	1.35	2.31	1.8	0.82	no	no	no
K04H4.2c.1	0.6	0.42	1.49	0.95	0.86	no	no	no
F53B2.4	0	0	0	0	0	no	no	no
K07E12.1a.1	2.47	2.49	2.52	1.96	2.21	no	no	no
W08E12.4	3.8	1.48	3.39	3.85	0.52	no	no	no
Y47G6A.1.1	14.97	23.38	22.35	19.54	20.4	no	no	no
F53B2.3	0	0	0	0	0	no	no	no
C27F2.10.1	58.85	54.99	49.41	58.12	57.63	no	no	no
C27A12.7b.1	28.05	27.07	25.95	33.99	29.14	no	no	no
R10E9.1.1	16.47	23.25	20.18	24.86	23.8	no	no	no
F41C3.1	0	0	0	0	2.84	no	no	no
T01G6.1	0	0.54	0	0.58	0	no	no	no
Y53H1A.5	16.87	10.62	22.9	20.25	22.62	no	no	yes
Y53H1A.4	0	0	0	0	0	no	no	yes
Y53H1A.3	0	0.75	0	0	0	no	no	yes
T21E8.4	0	0.39	0	0	0	no	no	no
T06E4.12	2.6	1.71	2.17	0	0	no	no	no
C41G6.5	0	0	0	0	0	no	no	no
Y47D9A.5.1	0.03	0.58	0.22	0.62	0	no	no	no
F16B4.12a	1.57	1.14	2.18	1.22	1.4	no	no	no
C01G8.3	58.51	47.7	41.79	54.59	55.19	no	no	no
C01G8.6	35.3	32.89	33.35	38.25	37.6	no	no	no
C01G8.4	27.72	27.64	24.89	24.71	27.18	no	no	no
Y73B6BL.3	52.16	37.95	31.6	49.43	40.57	no	no	no
Y54E10BL.6	37.65	35.1	39.27	42.46	40.14	no	no	no
F26D2.10	0.8	0.25	0.85	1.6	0.84	no	no	yes
Y54E10BL.4	31.9	23.48	23.03	49.62	46.88	no	no	no
Y54E10BL.5	133.42	174.6	165.35	158.37	186.09	no	no	no
Y54E10BL.2	23.01	8.57	28.46	12.4	6.79	no	no	no
Y54E10BL.3	0.23	1.25	1.53	0	0.31	no	no	no
ZK1251.3	0	0.59	0.91	0.64	0	no	no	no
Y54E10BL.1	0	0	0	0	0	no	no	no
C36C5.15	0.68	0.74	0	0	0	no	no	no
Y73B6BL.1	4.73	3.65	5.71	5.34	5.17	no	no	no
VH15N14R.1	10.51	5.53	5.94	3.08	4.97	no	no	no
C46F11.2a	67.06	63.65	63.19	62.34	75.96	no	no	no
T05H4.15b.1	0.65	0.71	0.27	0.38	0.44	no	no	no
C16C10.4.1	126.52	112.93	118.57	123.09	113.09	no	no	no
T21B6.4	0	0	0	0	0	no	no	no
Y95B8A.11	11.16	10.58	12.8	11.12	7.82	no	no	no
T21B6.2	7.8	9.26	8.15	6.47	9.59	no	no	no
T21B6.3	14.97	17.67	19.06	17.02	13.44	no	no	no
K03H1.4.1	257.16	398.75	412.24	225.15	208.83	no	no	no
Y75B8A.3	4	5.08	4.81	5.81	1.72	no	no	no
Y39F10C.1	0.44	0.48	0	1.04	0.59	no	no	no
Y75B8A.6	1.47	4.44	7.7	7.34	2.97	no	no	no
Y75B8A.7	26.5	19.51	16.44	22.07	18.6	no	no	no
Y75B8A.5	1.25	0.69	0.78	1.46	0.84	no	no	no
ZK643.8	0.17	0	0	0	0	no	no	no
F31C3.3	30.29	25.06	30.98	33.92	35.43	no	no	no
C45G9.6a	9.97	22.89	17.06	12.66	6.05	no	no	no
W09G3.8.1	11.96	13.3	15.86	10.89	13.74	no	no	no
F31C3.4	112.45	113.12	90.25	92.01	110.85	no	no	no
C09E8.3.1	5.33	2.53	6.39	4.16	4.05	no	no	no
F46C8.3	8.19	8.23	9.7	8.8	7.32	no	no	no
F11C1.5c.1	14.09	19.38	16.62	10.92	12.81	no	no	no
Y59A8B.8	33.74	34.54	36.08	29.87	53.31	no	no	yes
ZK524.4	23.73	18.27	21.07	23.19	27.63	no	no	no
C36C5.12	2.51	0.69	2.09	0.73	1.68	no	no	no
ZK524.1	1.64	1.49	1.6	3.52	0.37	no	no	no
F19H6.4	44.65	49.53	38.72	44.35	36.37	no	no	no
ZC412.2	0	0	0	0.14	0	no	no	no
M01E11.1	31.37	23.2	20.97	22.5	28.39	no	no	no
K08D9.3	33.62	37.81	33.07	46.36	39.74	no	no	no
F14D2.4a	15.44	15.56	15.65	17.28	17.66	no	no	yes
ZC412.1	1.36	0.3	0.23	0.32	0.36	no	no	no
M01E11.6	135.47	108.47	106.95	126.53	108.05	no	no	no
W08A12.3	0.69	6.07	4.05	3.25	6.5	no	no	no
C02D5.2a	3.49	2.68	3.5	6.13	2.34	no	no	no
F45H10.2.1	325.82	269.3	290.38	265.98	248.88	no	no	no
F20B4.3	0	0	0	0.34	0	no	no	yes
F20B4.2	13.46	8.94	11.25	9.08	15.86	no	no	yes
F27C8.4	20.81	12.77	23.65	37.05	22.32	no	no	no
F18C5.10.1	25.13	28.18	22.74	32.23	35.29	no	no	no
F34D6.2	0	0	0	0	0	no	no	no
F40C5.3	0.94	1.03	0.79	1.11	0	no	no	yes
F40C5.2	2.94	4.14	3.16	3.45	2.82	no	no	yes
F40C5.1	0.22	0	0	0	0	no	no	yes
W10D5.3a	47.56	39.19	45.25	46.58	51.45	no	no	no
F38B7.4	0	0	0	0	0.57	no	no	no
C52D10.9.1	26.91	39.87	28.93	25.38	49.91	no	no	no
Y51A2D.19a	2.78	2.12	3.53	1.56	0.97	no	no	no
F11E6.3.1	537.98	491.62	578.21	556.77	390.14	no	no	no
K08D9.6	0	0	0.21	0	0	no	no	no
Y104H12A.1	1.95	4.49	3.59	3.66	1.57	no	no	no
C04F6.3.1	38.14	82.01	37.6	30.02	57.9	no	no	no
ZC13.3	0	0	0.42	0.39	0	no	no	no
ZC13.2	0.28	0	0.23	0.66	0	no	no	no
Y75B7AL.1	2.43	1.7	3.14	3.37	2.97	no	no	no
Y75B7AL.2	0.39	0	0.97	1.35	1.03	no	no	no
Y75B7AL.3	1.52	1.33	2.54	1.07	2.45	no	no	no
Y71H2B.11	12.12	6.95	8.2	13.52	10.06	no	no	no
T18H9.2a.1	281.9	338.2	367.73	299.97	368.52	no	no	no
F36D4.4	0.27	0.89	0.23	1.26	0.72	no	no	no
Y51H7BR.1	1.29	0.94	1.44	2.52	4.91	no	no	yes
F36D4.6	0	0	0	0	0	no	no	no
F36D4.7	0	0	0	0	0	no	no	no
F36D4.1	0	4.2	1.6	1.12	1.28	no	no	no
F36D4.2	25.74	22.83	26.63	28	28.76	no	no	no
B0294.1	0.95	1.04	3.18	0	0	no	no	no
ZK1067.8	12.86	10.96	10.75	14.23	21.08	no	no	no
F32A6.3a	9.07	8.73	9.01	10.07	8.39	no	no	no
F31A3.3	0	1.77	1.35	0.94	0	no	no	no
F56D6.1	0	0	0	0	0	no	no	yes
F56D6.2	2.92	1.76	10.76	11.08	3.1	no	no	yes
F10G8.3.1	85.01	79.42	79.58	94.58	86.16	no	no	no
F56D6.4	0	0	0	0	0	no	no	no
F56D6.5	0	0	0	0	0	no	no	no
F56D6.6	0	0	0	0	0	no	no	no
F56D6.7	0	0	0	0	0	no	no	no
C28A5.2	13.93	13.64	16.68	16.51	20.59	no	no	no
C28A5.3	23.98	24.86	40.08	29.09	21.82	no	no	no
C28A5.1	15.44	14.93	15.19	17.89	31.27	no	no	no
C28A5.6	3.68	4.6	2	2.95	2.6	no	no	no
F53C3.13a	21.23	23.97	26.86	23.42	23.72	no	no	no
C28A5.5	0	0	0	0	0	no	no	no
F58E1.10	1.29	1.77	1.08	1.14	0.87	no	no	yes
Y71H2AM.23.1	137.19	173.37	166.98	125.23	129.49	no	no	no
F58E1.11	1.33	2.54	1.94	1.55	1.78	no	no	yes
K02F3.4.1	59.23	81.43	61.86	79.28	59.97	no	no	yes
F27E11.2a.1	0	0.51	0.78	0	0.94	no	no	no
C01A2.1.1	0	0.73	0.19	0	0.6	no	no	yes
Y116A8C.35	155.92	155.67	148.75	139.17	122.79	no	no	no
Y116A8A.6	0.44	0	0	0.34	0.39	no	no	no
F41H10.7	189.19	232.71	262.21	279.33	203.17	no	no	no
Y17D7A.3a	7.06	5.63	7.78	4.89	5.16	no	no	no
Y116A8A.7	0	0.45	0	0.48	0	no	no	no
F58E1.14	2.94	0	0.35	0.98	2.82	no	no	yes
R119.7	40.12	40.82	52.37	51.8	58.22	no	no	no
H27C11.1b.1	17.09	22.49	21.99	21.47	15.89	no	no	no
F49E10.4a	0.2	0.43	0.33	0.92	0.26	no	no	no
C52D10.6.1	13.46	14.63	13.33	6.23	22.66	no	no	no
F54D5.7.1	100.91	116.04	109.96	97.81	97.33	no	no	no
C09D4.1b.1	2.89	5.54	4.53	3.81	3.39	no	no	no
VZC374L.1	0.77	2.1	1.6	0	0	no	no	no
Y18D10A.6a	4.61	4.97	4.85	6.88	4.99	no	no	no
Y18D10A.2	0	0	0	0	0	no	no	no
Y71G12B.20a	11.63	16.16	16.25	15.45	16.53	no	no	no
F10G2.3	8.52	9.34	7.36	10.32	4.95	no	no	no
F44G3.1	0	0	0	0	0	no	no	no
R119.3	28.08	52.65	33.84	28.47	24.62	no	no	no
Y75B12B.2.1	1055.05	878.03	902.86	870.33	930.22	no	no	no
F08G12.3	2.27	2.8	3.08	2.32	5.32	no	no	no
R05D3.11	47.34	34.36	9.45	12.56	42.45	no	no	no
R05D3.12	11.49	6.29	7.54	8.65	12.11	no	no	no
B0041.6a	21.52	15	11.44	24.06	18.36	no	no	no
T10F2.1a	54.31	49.54	49.32	57.2	53.06	no	no	no
F37C12.3.1	245.86	271.6	221.01	231.35	213.91	no	no	no
C56G2.15	14.6	7.4	3.16	20.58	12.33	no	no	no
C23H4.4	0.21	0.47	0.53	0	0.86	no	no	no
F26A10.2	1.78	1.46	1.86	2.34	2.38	no	no	no
F10G7.8.1	177.09	139.66	149.58	162.65	185.87	no	no	no
T05A8.6	0	0	0	0	0	no	no	no
W03C9.4a	3.59	2.16	3.9	4	2.65	no	no	no
ZK867.3	3.88	5.32	0.81	7.96	0	no	no	no
ZK867.2	0	0	0	0	0	no	no	no
F08B4.3	18.56	0	6.65	6.21	7.11	no	no	no
R13F6.10	51.95	34.17	41.47	48.47	58.6	no	no	no
F08B4.5	29.88	29.35	28.63	34.09	38.68	no	no	no
F08B4.4	0	0	0	0	0	no	no	no
F59A7.12	0	0	8.98	0	2.4	no	no	no
Y53H1A.2a	52.04	43.46	36.96	36.57	47.1	no	no	no
D1046.4	2.13	1.81	1.18	1.38	2.22	no	no	no
D1046.5	2.94	4.21	4.91	7.93	5.75	no	no	no
Y105C5B.10	0	0	0	0	0	no	no	no
C17H1.14	0	0	0.58	0	0	no	no	yes
Y105C5B.16	0.34	0.38	0.57	0	0	no	no	no
Y105C5B.17	2.06	0	1.72	0	1.84	no	no	no
Y105C5B.14	0.67	1.47	0.56	0	0	no	no	no
F18C12.2a	28.54	23.82	24.46	32.18	32.99	no	no	no
T07H8.4c.1	0.02	0.09	0.12	0.05	0.18	no	no	no
C17H1.13	0	0	0	0	0	no	no	yes
Y105C5B.18	3.24	4.96	5.41	6.07	6.08	no	no	no
Y105C5B.19	8.22	9.59	15.95	13.67	9.24	no	no	no
T01G6.9	0	0	0	0	0	no	no	no
W02D7.6	31.74	25.36	22.15	36.73	35.54	no	no	no
C05D2.8	39.18	57.11	47.69	37.58	31.02	no	no	no
ZK1053.1	0.35	0	0	0	0	no	no	no
C35E7.8	22.05	16.69	18.59	23.95	27.68	no	no	no
ZK1053.3	0.17	0.38	0.14	0.61	0.23	no	no	yes
ZK1053.4	10.93	9.53	12.69	11.5	13.66	no	no	yes
ZK1053.5	0	0.57	0.43	1.21	1.39	no	no	yes
ZK1053.6	0	0.3	0.69	0	0	no	no	yes
ZK1053.7	0	0	0	0	0	no	no	yes
C35E7.3	5.59	3.68	3.97	3.6	7.88	no	no	no
T03F7.5	0	0	0.37	0	0	no	no	no
C35E7.1	28.54	23.79	18.89	25.23	28.4	no	no	no
C35E7.6	8.6	10.17	11.21	12.49	12.45	no	no	no
C35E7.7	0	0	0	0	0	no	no	no
C35E7.4	0.97	1.06	1.13	1.58	0.26	no	no	no
W10D5.2.1	119.21	133.45	139.89	150.13	129.28	no	no	no
C06B8.2a	6.25	3	5.22	6.86	2.1	no	no	no
B0024.10.1	61.93	53.78	50.62	56.45	70.96	no	no	no
C04F2.1	0	0	0	0	0	no	no	no
F13B9.5.1	5.37	6.57	5.67	5.73	6.56	no	no	no
C18E3.2.1	79.18	72.9	71.15	87.49	98.34	no	no	no
VC5.6	5.34	2.73	5.66	2.92	3.82	no	no	no
Y48G1BL.1	6.84	6.27	5.81	4.6	6.47	yes	no	yes
Y48G1BL.2	10.02	8.51	11.69	10.12	9.73	no	no	no
Y48G1BL.4	8.62	23.29	17.76	28.26	23.11	yes	no	yes
Y48G1BL.5	6.63	3.55	6.01	2.39	8.32	no	no	no
Y48G1BL.6	6	0.82	2.92	3.51	4.02	no	no	yes
Y48G1BL.7	0.41	0.89	0.68	0.72	0	no	no	no
R13A1.5	2.46	8.09	2.06	1.92	0	no	no	no
R13A1.4	0.35	0.19	0.3	0.21	0.24	no	no	no
R13A1.7	0	0	0	0	0	no	no	no
T16H12.11	36.34	23.72	29.4	27.17	32.66	no	no	no
R13A1.1	0	0	0	0	0	no	no	no
R13A1.3	2.24	2.45	2.14	1.12	0.43	no	no	no
R13A1.2	25.24	24.06	22.64	37.11	26.23	no	no	no
F47H4.10	1.41	0.77	2.95	2.48	0.95	no	no	yes
C56G2.1a	67.62	50.86	63.95	73.61	77.09	no	no	no
R13A1.9	0.98	1.43	0.55	1.91	0	no	no	no
R13A1.8	1.61	0.88	0.34	0.94	0	no	no	no
W02D7.4	6.51	3.89	3.46	5.55	1.59	no	no	no
F57B1.5	6.11	7.65	5.83	9.2	3.51	no	no	no
T07E3.4b.1	7.12	8.14	8.32	7.22	7.21	no	no	no
K11H12.1	31.73	48.42	29.36	18.59	30.39	no	no	no
K11H12.3	0.74	0.4	1.54	1.3	0.99	no	no	yes
K11H12.4	4.36	1.84	6.72	5.1	5.84	no	no	yes
K11H12.5	0.47	2.08	2.77	2.22	4.45	no	no	no
K11H12.6	0	0	1.73	0	0	no	no	no
C23G10.1a	1.12	2.45	2.18	1.31	0	no	no	no
F40F8.8.1	0.69	0.5	0.57	0.8	0	no	no	no
K11H12.9	0.73	3.6	1.53	1.28	4.9	no	no	no
C53D6.10	3.92	6.87	2.62	1.84	6.3	no	no	no
C53D6.11	0.53	2.31	0.44	1.85	2.12	no	no	no
C35A11.1	1.43	1.57	1.67	0.67	1.15	no	no	no
C35A11.2	0	0.51	0.39	2.19	0	no	no	no
C35A11.3	0	0	0	0	0	no	no	no
C35A11.4	14.37	9.87	14.24	11.12	6.86	no	no	no
F55A12.9a	15.81	16.36	18.35	23.15	15.51	no	no	no
F10E7.7.1	764.59	763.43	973.43	922.5	815.65	no	no	no
F59A2.5	48.67	52.1	38.82	54.41	48.94	no	no	no
T01G6.4	2.36	3.32	3.94	3.55	1.36	no	no	no
ZK770.3.1	24.96	40.23	39.55	32.93	35	no	no	no
M04C9.1a	1.23	2.7	2.06	2.88	4.95	no	no	no
C28C12.13	0	0	0	0	0	no	no	no
F01F1.4	52.46	33.11	47.88	53.43	45.49	no	no	no
F01F1.7	100.25	89.56	87.85	78.67	84.22	no	no	no
C28C12.10	25.9	23.72	22.72	30.64	28.17	no	no	no
C30G7.4.1	9.42	11.18	6.56	10.11	11.58	no	no	no
F01F1.3	10.53	17.03	11.31	13.51	16.14	no	no	no
F53E10.1	13	15.52	20.43	11.59	14.05	no	no	no
F01F1.9	65.38	55.66	77.2	67.34	59.16	no	no	no
T21D12.11	0	0	0	0	0	no	no	no
T21D12.12	12.31	12.73	17.71	20.02	22	no	no	no
F49E12.8	0.61	0.67	3.05	2.13	2.44	no	no	no
T21D12.14	3.37	0	2.82	1.32	1.51	no	no	no
T24E12.2	0.55	0	0.46	0	0	no	no	no
H06I04.3a	64.04	52.04	39.06	47.89	48.37	no	no	no
F49E12.2	81.6	148.37	269.98	409.99	91.9	no	no	no
F49E12.1	154.71	182.66	167.76	174.56	156.88	no	no	no
T22F3.3b.1	122.58	112.9	129.7	125.29	149.19	no	no	no
F49E12.7	0.64	0	0	0	0	no	no	no
F49E12.6	7.41	7.08	5.56	3.56	2.8	no	no	no
F49E12.4	0	1.52	0.39	1.09	0	no	no	no
ZK742.3	5.05	6.18	5.09	4.87	4.38	no	no	no
F33G12.3.1	42.63	35.43	34.15	40.64	42.97	no	no	no
F25B5.6a	19.92	25.48	22.38	25.45	26.97	no	no	no
B0286.4c.1	30.55	31.55	28.96	33.3	28.75	no	no	no
T07D10.1	0	0	0.36	0	0	no	no	no
F23B2.6	250.53	204.1	222.08	237.95	252.64	no	no	no
T12G3.6	204.17	150.32	130.32	177.19	172.33	no	no	no
ZK1320.9.1	77.63	124.39	97.41	74.28	125.09	no	no	no
T12G3.4	31.91	33.03	26.91	33.61	27.09	no	no	no
T12G3.5	86.64	73.54	65.2	95.43	96.93	no	no	no
Y39A1A.24	20.6	24.94	25.82	26.04	34.17	no	no	no
C24B9.8	0	0	0	0	0	no	no	no
Y39A1A.20	12.1	17.23	13.14	24.09	8.11	no	no	no
C23G10.10	0	0	0	0	0	no	no	no
Y39A1A.22	20.56	18.7	22.2	23.85	24.96	no	no	no
H20E11.2	0.38	1.87	1.11	2	3.05	no	no	no
F42C5.8.1	3606.26	3384.77	3239.84	3383.42	3445.88	no	no	no
T22H9.2a	20.19	20.23	16.09	20.53	19.73	no	no	no
C05C8.9b.1	14.98	13.97	14.65	14.56	15.81	no	no	no
C17G10.3	2.25	1.64	1.41	1.76	0.5	no	no	no
C17G10.2	53.05	35.43	40.27	51.52	48.57	no	no	no
F49E2.2a	18.64	13.61	25.52	17.89	15.62	no	no	no
C17G10.7	2.06	3.01	0.57	1.61	1.84	no	no	no
F54D8.2.1	288.51	324.41	330.99	301.27	352.05	no	no	no
F46F6.1a.1	12.83	16.4	12.83	14.57	14.34	no	no	no
C42D8.8a	35.8	40.45	46.95	37.77	31.19	no	no	no
C15C8.3	108.9	71.31	101.77	79.06	89.3	no	no	no
T22E7.2	0	0	0	0	0.72	no	no	no
R09H10.4	5.62	6.95	7.22	6.24	5.22	no	no	no
R09H10.6	0	0	0.77	0	0	no	no	no
R09H10.7	11.61	12.72	8.49	8.5	5.84	no	no	no
R09H10.1	0.5	0	0.84	0	0	no	no	no
R09H10.2	1.41	0.51	2.74	1.65	1.26	no	no	no
T02B11.3a	53.51	83.98	83.9	96.13	56.84	no	no	no
C06G8.1	16.43	23.09	15.1	15.39	12.48	no	no	no
C54D1.3	2.56	2.81	2.14	2.57	1.31	no	no	no
R09H10.8	0	0	0	0	0	no	no	no
F55E10.2	0	0	0	0	0	no	no	no
CC8.2a	19.25	19.79	16.33	20.46	21.04	no	no	no
Y46H3D.3	0	0	0	0	0	no	no	no
C26E6.3	23.38	23.35	25.42	33.69	36.63	no	no	no
F53B6.1	4.83	5.7	3.73	3.48	2.99	no	no	no
F44C4.5	3.28	7.64	4.8	7.21	4.4	no	no	no
F44C4.2	0	0	0	0	0.43	no	no	no
F53B6.6	0	0	0	0	0	no	no	no
F53B6.5	0.25	0.28	0.42	1.62	0.67	no	no	no
F53B6.4	23.3	29.63	19.78	20.24	13.1	no	no	no
C24B9.7	0	0	0	0	0	no	no	no
F53B6.9	3.27	3.59	10.03	7.67	1.46	no	no	no
C15C8.6	0	0	0	0.51	0.58	no	no	no
T12C9.7a	27.68	16.33	24.91	27.08	19.58	no	no	no
F07H5.2	4.53	9.1	6	6.64	6.08	no	no	no
M01H9.5	0	0	0	0	0	no	no	no
F55E10.6	7.65	15.25	4.94	8.97	5.13	no	no	no
F07H5.7	0	0.77	2.36	0	1.9	no	no	no
R11G11.2a	0.35	0.76	2.33	1.22	1.4	no	no	no
F07H5.8	0.61	0.33	0.38	0.36	0.2	no	no	no
F55E10.7	1.52	2.28	1.9	2.22	2.54	no	no	no
ZC190.10	0	0	1.73	0	1.39	no	no	yes
C26E6.6	72.79	69.98	66.72	66.55	70.42	no	no	no
Y38C1AA.3a	31.85	28.17	24.37	26.97	23.15	no	no	no
Y57G11C.3a	99.87	70.88	70.32	84.99	90.27	no	no	no
C26E6.5	75.5	73.55	75.23	74.66	74.26	no	no	no
DC2.1	0	0	0	0	0	no	no	no
C26E6.4	55.89	55.27	61.28	61.18	59.95	no	no	no
C35E7.11	3.51	1.28	2.44	3.42	0	no	no	no
Y42G9A.4a	39.98	43.44	42.83	44.6	39.46	no	no	no
F40F4.8	4.73	1.3	3.96	3.47	2.38	no	no	no
C18B2.1	0.43	0.47	1.43	1	0.57	no	no	no
C18B2.3	16.27	28	25.63	26.68	24.31	no	no	no
C18B2.2	0	0	0.2	0	0	no	no	no
B0019.1	7.38	6.16	6.02	9.06	5.66	no	no	no
F21C10.9.1	93.12	63.96	86.1	160.92	156.07	no	no	no
C18B2.6	0.23	0.76	0.77	0.54	0.31	no	no	no
Y48C3A.14	30.73	37.13	36.38	36	31.92	no	no	no
C08B6.11	5.81	6.66	6.01	5.83	5.19	no	no	no
Y48C3A.16	61.56	66.44	77.15	72.1	44.91	no	no	no
C08B6.13	0	0	0.38	0	0.61	no	no	no
F59D12.3	0	0	0	0.45	0	no	no	no
Y48C3A.11	0.37	0.4	0.92	0.43	1.47	no	no	no
Y48C3A.12	27.17	28.26	26.32	45.43	41.19	no	no	no
Y40H7A.4a	0.47	0	0.39	1.11	0.63	no	no	no
F49E8.1	36.39	28.6	31.14	33.67	40.31	no	no	no
T23D5.7	0	0	0	0	0	no	no	yes
T23D5.6	0	0	0	0	0	no	no	yes
T23D5.1	0	0	0	0	0	no	no	yes
F49E8.4	59	57.2	45.9	40.51	60.01	no	no	no
T23D5.3	0	0	0	0	0	no	no	yes
K07E3.7a.1	6.34	3.53	3.78	4.48	3.37	no	no	no
F58G6.9b.1	14.77	11.96	8.05	6.77	23.26	no	no	no
F40F8.11.1	91.14	77.93	73.4	93.41	87.58	no	no	no
T23D5.9	0	0	0	0	0	no	no	yes
M03A1.8	0	0	0	0.37	0	no	no	no
C26B2.6	39.64	28.24	36.98	43.27	37.67	no	no	no
C26B2.7	45.32	50.44	33.59	53.93	40.18	no	no	no
C26B2.4	0	0.41	0	0	0	no	no	no
B0432.10.1	22.6	24.32	18.21	22.69	17.86	no	no	no
C26B2.2	1.9	3.46	3.7	2.22	2.54	no	no	no
Y119D3B.11.1	30.72	34.36	32.4	38.78	33.01	no	no	no
C26B2.1	32.05	23.52	22.99	24.79	32.03	no	no	no
Y94A7B.6	0.41	0	0	0	0	no	no	yes
Y94A7B.7	0	0	0	0	0	no	no	yes
C49D10.11	3.73	1.36	0	2.91	1.67	no	no	no
C49D10.10	0.21	0.45	0.34	0.24	0	no	no	no
Y94A7B.3	0	0	0	0	0	no	no	yes
C26B2.8	1.84	0.81	0	0	0	no	no	no
Y94A7B.1	0	0	0	0	0	no	no	yes
ZK1290.4b.1	15.77	14.62	14.8	14.59	16.48	no	no	no
R74.3a	82.77	84.1	62.76	88.36	85.3	no	no	no
K06B9.2	48.57	46.83	40.74	38.57	61.22	yes	no	yes
K06B9.1	2.47	1.5	0.92	2.25	3.31	no	no	no
T07A9.13a	73.76	75.81	71.16	89.07	75.45	no	no	no
T24A11.3	9.84	7.09	7.36	10.32	10.77	no	no	no
T24A11.2	1.66	0.91	2.43	2.43	2.23	no	no	no
K06B9.5	0	0.43	0	0	0	no	no	no
K06B9.4	19.15	20.28	20.27	13.83	49.22	yes	no	yes
C16A11.6	52.26	44.98	45.13	38.58	52.11	no	no	no
T07A5.6a	45.54	37.42	40.7	34.08	51.74	no	no	no
T28B8.3a	0.51	0.56	0.18	0.34	0.39	no	no	no
Y41E3.4	93.76	93.43	90.4	89.79	95.67	no	no	no
Y46D2A.3	0	0	0	0	0	no	no	no
C06E1.6	0	3.02	0	6.46	11.09	no	no	yes
K12H4.1	2.44	1.85	1.88	2.2	2.01	no	no	no
T17A3.8	0.21	0.69	1.58	0.25	1.13	no	no	yes
T21C9.4	96.7	71.68	60.14	100.48	87.74	no	no	no
F28B3.5a	37.09	21.59	31.42	34.33	38.6	no	no	no
H08M01.2a	2.5	1.82	3.65	1.95	2.65	no	no	no
F46A9.5.1	97.2	85.26	79.01	94.4	99.98	no	no	no
Y105C5A.26	0	0	0	0	0	no	no	no
K09E9.2.1	20.64	15.16	15.48	19.23	18.87	no	no	no
Y57A10A.29	57.42	58.35	43.93	53.48	38.96	no	no	no
F42A8.2.1	148.46	143.25	160.05	161.8	162.5	no	no	no
D2096.1	17.35	204.26	113.04	9.65	441.89	yes	no	yes
C06E1.7	1.02	1.86	1.14	0.4	1.37	no	no	no
F37B4.2.1	30.14	26.58	42.59	41.62	16.1	no	no	no
Y54E5B.1b.1	7.7	6.58	9.82	8.57	6.48	no	no	no
F26F4.10b.1	57.46	46.8	51.87	50.35	57.04	no	no	no
T08B6.1	1.43	2.35	0.3	0	0	no	no	no
T23F1.3	0	0	0	0	0	no	no	yes
T08B6.3	0	0	0	0	0	no	no	no
T08B6.2	0.35	0	0.3	0.42	0	no	no	no
T08B6.5	6.27	13.05	2.09	7.34	10.09	no	no	no
T08B6.4	4.71	8.76	4.97	6.72	2.47	no	no	no
T08B6.7	0	0	0	0	0	no	no	no
T08B6.6	0	0	0	0	0	no	no	no
T08B6.9	2.07	0.57	2.38	1.52	0.7	no	no	no
B0507.11	0	0	0	0.52	0.59	no	no	no
F25H2.13	22.98	22.69	23.67	23.79	25.08	no	no	no
Y73F4A.1	9.52	15.32	11.94	10.46	15.96	no	no	no
Y73F4A.2	13.39	16.76	12.79	16.24	13.47	no	no	no
Y73F4A.3	4.87	10.66	6.97	5.7	3.73	no	no	no
F23B2.10	0.35	0	0	0	0	no	no	no
T17A3.3	0.68	1.11	0.85	0.79	3.63	no	no	yes
F23B2.12	11.8	11.31	9.07	9.95	7.91	no	no	no
F23B2.13	72.23	79.12	67.67	82.04	114.46	no	no	no
F58H7.3	0.78	0.86	0.65	1.22	3.84	no	no	no
R09B3.1a	119.56	112.46	104.24	100.97	103.97	no	no	no
F29F11.2	0	0.28	0	0	0	no	no	no
H11E01.1	0	0	0	0	0	no	no	no
K02A11.1a	45.33	36.6	37.97	41.23	42.42	no	no	no
T23F1.6	0.39	0.43	0.33	0.46	0	no	no	yes
Y75B8A.32	0.27	0.6	2.06	0.64	1.47	no	no	yes
T27A3.2	52.55	46.37	52.58	51.82	71.96	no	no	no
T27A3.3	4.77	15.66	3.19	6.7	7.67	no	no	no
T27A3.4	24.33	44.21	34.96	34.41	11.94	no	no	no
T27A3.5	1.94	4.67	4.21	3.18	1.04	no	no	no
T27A3.6	40.39	34.37	37.67	38.02	48.36	no	no	no
T27A3.7	19.74	18.21	21.48	23.73	28.55	no	no	no
T27A3.8	0	0	0	0	0	no	no	no
F45E12.6	0	0	0	2.38	0	no	no	no
F40E10.2	0.65	0.71	0.54	2.27	0.87	no	no	no
C33H5.18a	40.52	33.13	33.35	33.65	40.14	no	no	no
F45E12.3	36.54	29.32	36.19	41.21	43.75	no	no	no
F45E12.2	38.08	29.24	29.92	30.12	38.84	no	no	no
F45E12.1	43.25	36.7	36.96	46.09	51.89	no	no	no
C16C8.19	0	0	0	0	0	no	no	yes
B0035.18	28.79	28.22	24.06	67.44	20.32	no	no	no
F13A2.3	0	0	0	0	0	no	no	no
K09H9.8	6.23	2.73	4.16	7.3	6.68	no	no	no
R02F2.4	32.76	42.53	36.49	45.47	42.29	no	no	no
Y5H2B.4	0	0	0	0	0	no	no	no
K02E2.8a	0.72	0	0.6	0	0	no	no	yes
Y105E8B.1e.1	228.45	234.88	228.21	203.71	163.54	no	no	no
F40F11.3	75.84	69.23	72.01	71.33	55.47	no	no	no
F40F11.4	0.79	1.72	0	0.92	0	no	no	no
D2085.5a	13.93	12.46	15.54	15.86	15.42	no	no	no
Y67A6A.2	2.74	3.27	4.16	4.66	4	no	no	no
M03D4.4a	0.55	2.06	1.39	0.52	1.49	no	no	no
B0491.2.1	11.15	6.98	23.62	10.88	6.94	no	no	no
F59E11.12a	0	5.81	0.89	0	2.84	no	no	no
Y73B6A.5a.1	47.76	39.7	40.45	55.49	51.55	no	no	no
K02F6.5	0.59	0	0.25	0	0.79	no	no	yes
F22F1.1	23.14	36.73	27.23	17.15	35.46	no	no	yes
F15H10.9	0	0	0	0	0	no	no	no
C54D2.5a	3.04	2.37	3.16	3.56	2.08	no	no	no
F25F2.1a	1.66	1.04	1.58	0.56	1.27	no	no	no
F40H7.12	0	0	0.43	0	0	no	no	no
C17D12.1a	21.72	21.38	21.81	22.87	30	no	no	no
F53B6.2a	2.85	2.84	2.6	3.95	1.91	no	no	no
C49H3.12	2.04	1.12	0.85	1.2	4.11	no	no	no
Y24D9A.8a.1	122.11	108.8	134.53	116.92	107.98	no	no	no
C49H3.10	27.75	18.57	27.05	33.89	35.93	no	no	no
Y71F9B.5a	2.83	3.58	2.64	2.17	2.04	no	no	no
Y53F4B.33	11.82	17.98	9.88	8.46	27.29	no	no	no
Y53F4B.32	1.97	3.6	0.55	0	1.76	no	no	no
ZC196.4	1.76	1.93	2.46	3.44	1.58	no	no	no
Y53F4B.30	88.96	90.76	102.67	92.8	61.88	no	no	no
Y53F4B.37	0.33	0	0.55	0.38	0	no	no	no
Y53F4B.36	1.39	0	1.55	0.54	0	no	no	no
Y53F4B.35	0	0	1.64	0.77	0.88	no	no	no
ZC196.1	0.71	0	0.59	0.83	0	no	no	no
DY3.2.1	201.81	163.45	195.42	202.73	195.56	no	no	no
C01C4.3a	4.78	3.08	3.76	5.27	2.26	no	no	no
F30A10.13b.1	8.9	6	7.44	8.02	7.35	no	no	no
F40F9.10	0.26	0.57	1.09	0.61	0.35	no	no	no
ZC196.8	0	0	0	0	0	no	no	no
ZC196.9	0	0	0	0	0	no	no	no
F33H2.7	8.59	9.08	7.69	17.61	8.23	no	no	no
F33H2.6	55.41	49.29	46.64	52.7	53.62	no	no	no
F33H2.5	40.76	30.67	33.79	42.31	43.5	no	no	no
F33H2.3	93.73	107.73	161.25	177.38	59.43	no	no	no
F33H2.2	55.03	46	48.77	62.41	53.74	no	no	no
F33H2.1	19.72	14.98	18.46	19.95	22.22	no	no	no
ZK1037.13	0	0	0	0	0	no	no	no
C46H11.11	5.06	4.62	4.15	5.27	3.9	no	no	no
F49E8.7b.1	17.15	15.37	16.07	20.54	17.25	no	no	no
F33H2.8	1.18	0.86	0	1.38	0	no	no	no
K12H6.11	2.74	3.75	1.14	0.4	2.29	no	no	no
K12H6.10	0	0	0	0	0	no	no	no
K12H6.12	1.57	3.45	3.68	0.74	2.95	no	no	no
Y76A2B.5	80.13	78.39	83.46	80.76	88.45	no	no	no
F22F1.3	1.68	0.61	0.47	0	1.5	no	no	no
R53.5	43.03	58.45	54.17	55.78	57.7	no	no	no
Y45G5AM.1a.1	64.54	78.34	81.37	65.38	42.29	no	no	no
R53.6	138.54	105.88	99.6	120	105.41	no	no	no
C35C5.11	1.18	0.43	0.99	0.46	0	no	no	no
ZK637.13.1	34.36	54.2	36.17	45.07	58.97	no	no	no
R53.2	54.46	41.61	44.35	45.56	54.61	no	no	no
Y17G9A.4	0.72	1.96	1.95	1.68	2.16	no	no	no
Y6D1A.1	27.06	23.71	29.14	22.54	27.14	no	no	no
Y6D1A.2	0.45	1.97	0	2.63	2.41	no	no	no
R53.8	0	0	0.62	0	2	no	no	no
Y17G9A.2	2.08	2.28	0	1.22	1.4	no	no	no
C18E9.3c.1	22.5	18.19	20.87	23.04	24.16	no	no	no
Y92H12BR.8	65.12	51.15	66.74	61.41	64.8	no	no	no
K06G5.1a.1	60.96	67.5	102.04	99.53	61.8	no	no	no
C06E4.4	0	0	0	0	0	no	no	no
F41E6.6.1	49.66	61.52	57.36	53.91	54.74	no	no	no
T05B9.2	0	0	0	0	0	no	no	yes
T05B9.1	222.55	177.53	200.2	211.16	204.3	no	no	no
ZC504.2	0.48	0.78	1	1.68	0	no	no	no
R11A8.6	98.85	76.48	87.87	94.39	92.16	no	no	no
K09D9.11	0	0.35	0.27	0	0	no	no	no
K09D9.12	2.96	1.77	2.92	3.78	1.44	no	no	no
Y92H12BR.2	58.04	42.61	52.11	46.28	58.78	no	no	no
Y110A7A.8.1	124.75	102.14	108.94	117.61	116.43	no	no	no
Y92H12BR.4	0	0	1.01	0	1.62	no	no	no
Y92H12BR.7	19.67	12.08	17.03	18.26	16.08	no	no	no
Y92H12BR.6	34.89	23.66	31.65	28.41	19.16	no	no	no
C06A5.6	45.84	31.28	32.02	42.47	49.37	yes	no	no
C06A5.4	7.18	2.73	8.08	4.02	3.76	yes	no	yes
C06A5.5	3.66	9.49	16.56	1.56	8.49	yes	no	yes
C06A5.2	1.83	0.67	0.51	1.43	0.82	no	no	no
C14B1.1.1	295.38	270.02	291.78	335.92	364.68	no	no	no
C06A5.1	21.12	13.52	16.09	22.06	25.54	no	no	no
M116.5	16.67	16.25	12.54	16.67	20.24	no	no	no
M116.4	14	16.02	10.13	7.83	18.77	no	no	no
T05G5.11	0.87	0	0.24	0.34	0	no	no	no
M116.2	4.97	13.62	13.09	5.24	18	yes	no	yes
M116.1	1.17	5.12	1.95	0	1.57	no	no	no
C06A5.9	40.95	32.94	33.15	37.1	50.62	no	no	no
F58G1.1	44.18	43.92	55.42	56.82	63.88	no	no	no
F01F1.8a.1	109	121.89	100.39	95.97	114.07	no	no	no
F58G1.3	3.37	9.43	5.22	5.73	2.71	no	no	no
F58G1.4	314.32	237.23	255.86	251.76	180.31	no	no	no
F58G1.5	0.86	0	0.72	1	0	no	no	no
F58G1.6	5.32	5.83	4.71	7.33	2.94	no	no	no
F58G1.7	0.8	0.66	1.17	0.94	1.08	no	no	no
F58G1.8	0	0	0.69	0.96	0	no	no	no
F58G1.9	0	1.72	0	0	0	no	no	no
T21C9.12	59.95	47.43	61.02	56.84	66.66	no	no	no
T28H11.5	83.31	157.26	79.79	60.05	45.33	no	no	no
C56A3.8a	8.34	10.23	10.59	14.07	8.95	no	no	no
F26G5.5	0	0.44	0	0	0	no	no	no
F26G5.4	0	0	0	0	0	no	no	no
Y116A8C.30a	44.66	48.06	39.28	43.13	46.22	no	no	no
F58E1.8	0.9	0.98	0.75	1.05	3.01	no	no	yes
C29E6.4	0	0.17	0.13	0.18	0	no	no	no
F46B3.18	0	0	0	0	0	no	no	yes
R13H7.2a	0.37	0.2	0.16	0.44	1	no	no	no
F47D2.4	0	0	0	0	0	no	no	no
F08F1.4a	4.56	8.92	8.98	6.87	7.42	no	no	no
C17H11.6c.1	5.16	6.5	6.05	4.96	3.82	no	no	no
T04H1.8	0.74	0.27	1.03	0.57	0.33	no	no	no
Y47H9C.1	0	0	0.61	0	0	no	no	no
Y47H9C.2	3.63	3.97	4.54	5.31	3.24	no	no	no
ZK180.7	0.63	0.69	1.05	0	1.68	no	no	no
M01F1.2.1	956.23	837.11	1000.14	969.44	872.94	no	no	no
Y47H9C.6	0	0.97	0.25	0	0.39	no	no	no
Y47H9C.7	30.74	26.14	25.98	28.8	27.15	no	no	no
Y69A2AR.1a	66.7	57.34	60.2	62.3	61.13	no	no	no
Y47H9C.9	0.17	0	0.03	0	0.48	yes	no	no
T04H1.3	1.9	1.04	2.38	4.46	0	no	no	no
B0035.12.1	101.49	63.44	60.96	79.41	87.45	no	no	no
T04H1.5	45.65	23.2	33.43	40.79	35.97	no	no	no
T04H1.6	0	0.37	1.12	0	0.45	no	no	no
T04H1.7	0.86	0.71	1.26	1.01	0.86	no	no	no
Y40A1A.1	0	0.53	0	0	0	no	no	no
K08C7.3a	22.52	28.26	27.32	20.02	21.33	no	no	no
W02D3.12	43.82	37.76	29.29	47.22	43.09	no	no	no
T07D1.4.1	9.01	12.59	8.47	11.08	12.99	no	no	no
C38D4.6b.1	45.88	46.43	47.35	52.43	54.28	no	no	no
Y51F10.6	7.49	9.57	11.99	11.69	15.06	no	no	no
Y51F10.7	121.83	166.39	149	190.66	133.46	no	no	yes
Y51F10.5	28.92	28.01	28.06	38.63	37.37	no	no	no
Y51F10.2	143.76	113.6	154.53	186.36	175.69	no	no	no
Y51F10.3	52.23	52.69	53.11	51.91	46.07	no	no	no
F08D12.12.1	0.96	0.26	0.4	0.56	0.32	no	no	no
Y37E3.11a	71.86	68.79	80.87	72.04	83.77	no	no	no
F58D12.1	0	0	0	0	0	no	yes	no
F58D12.3	0.13	0.3	0.11	0.16	0	no	no	no
F54D5.11.1	64.83	60.03	50.33	68.59	75.15	no	no	no
Y51F10.8	0.67	0	0.56	0	0	no	no	yes
Y51F10.9	9.68	6.57	11.37	14.31	13.3	no	no	no
R134.2	0	0	0	0.14	0	no	no	no
C10G8.6	3.01	2.06	4.09	3.09	3.54	no	no	no
R134.1	0	0	0	0	0	no	no	no
F40E10.1	1.07	5.15	5.18	2.25	4.58	no	no	no
C10G8.1	0.41	0	0	0	0	no	no	no
C06C6.5a	2.47	2.16	3.57	1.73	1.32	no	no	no
C10G8.3	0.73	0	0	0.85	0	no	no	no
Y69A2AR.13	0.66	0.36	0.55	0	0.44	no	no	yes
Y69A2AR.12	2.17	1.58	1.21	0.85	0	no	no	yes
Y69A2AR.15	0	0.32	0.49	0	0.79	no	no	no
C05D12.1.1	0.91	1.75	1.71	1.6	0.31	no	no	no
Y69A2AR.17	21.66	18.19	16.29	21.14	25.17	no	no	no
Y69A2AR.16	31.62	31.45	31.17	35.25	37.19	no	no	no
ZC53.4	0	0	0	0	0	no	no	yes
ZC53.7	17.29	19.94	14.83	16.52	21.36	no	no	yes
ZC53.6	1.84	0.5	0.77	2.15	3.08	no	no	no
ZC53.1	8.29	12.11	7.7	8.99	12.77	no	no	yes
B0041.8.1	122.06	101.46	97.62	129.06	114.63	no	no	no
W03B1.7	0	0.48	0	0.52	1.18	no	no	no
R01B10.5.1	20.49	14.33	15.88	20.82	22.51	no	no	no
F07C6.3	6.42	9.59	15.11	10.93	7.04	no	no	no
C50F4.16.1	33.33	41.73	26.21	43.3	41.69	no	no	no
VK10D6R.1	18.39	26.85	30.72	17.95	26.71	no	no	no
Y45G12A.1	0	0	0	0	0	no	no	no
F34D10.2.1	53.04	43.16	50.33	51.91	60.45	no	no	no
C26G2.2	3.33	4.6	4.96	2.71	3.1	no	no	no
R10A10.1	0	0	0.71	0	0	no	no	no
F40G12.8	0	0	0	0	0	no	no	no
F40G12.9	0	0	0	0	0	no	no	no
C15A11.2	1.36	2.24	0.57	1.59	1.82	no	no	no
C50F4.12	22.65	18.2	21.57	31.28	30.64	no	no	no
C50F4.11	82.77	62.92	68.38	72.33	76.26	no	no	no
C15A11.1	0	0	0	0	0	no	no	no
C15A11.6	57.2	15.01	16.54	23.98	5.25	no	no	no
F54B8.11	0	0	0	0	0	no	no	no
C15A11.4	1.38	3.41	1.73	1.62	1.85	no	no	no
F40G12.1	0	0	0	0	0	no	no	no
Y6G8.2	0.88	1.36	1.47	0.86	0.78	no	no	yes
ZK617.1a.1	15.83	17.31	17.89	16.9	14.8	no	no	no
D2063.1	1.24	3.18	1.04	1.46	3.34	no	no	no
T22A3.3b.1	34.09	37.1	36.13	44.76	50.62	no	no	no
T07E3.5	37.93	23.19	29.97	37.54	41	no	no	no
R03E9.1.1	15.18	11.99	7.37	19.84	12.78	no	no	no
T07E3.2	0	3.36	1.28	0	0	no	no	no
F35G12.3a	38.95	28.42	33.26	36.97	43.39	no	no	no
F49E2.5d.1	3.75	3.19	3.52	4.3	3.11	no	no	no
K09E9.1.1	7.25	7.25	6.42	6.25	6.58	no	no	no
F40E10.4	1.1	1.1	1.14	1.92	0.61	no	no	no
Y6G8.3	14.39	10.81	18.55	24.8	14.61	no	no	yes
Y49F6C.5	0.57	1.24	0.94	0	3.03	no	no	yes
Y49F6C.4	1.61	2.2	2.35	3.29	1.62	no	no	no
Y49F6C.7	0	0	0	0	0	no	no	no
Y49F6C.6	0.52	0	0	0	0	no	no	no
Y49F6C.3	11.2	11.29	5.99	4.2	12.02	no	no	no
Y49F6C.2	0	0	0	0	0	no	no	no
F35G12.6	1.97	3.23	2.19	1.54	1.76	no	no	no
C07E3.2.1	56.31	46.75	45.73	50.41	44.48	no	no	no
C40D2.2.1	5.17	5	5.39	5.45	5.23	no	no	yes
H32K16.1	3.15	3.76	4.78	2.68	2.69	no	no	no
Y49F6C.8	51.29	29.47	37.24	33.48	59.75	no	no	no
F25B5.3c.1	58.68	65.98	53.49	53.61	58.14	no	no	no
H32K16.2	1.94	2.13	3.25	6.82	0	no	no	no
B0391.10	4.63	19.87	17.09	6.33	10.35	yes	no	yes
B0391.11	0	0	0	0	0	no	no	no
B0391.12	0	0	0	0	0	no	no	yes
ZK792.3	18.54	23.27	18.35	21.09	17.62	no	no	no
F40E10.5	2.28	0.83	1.9	0	0.51	no	no	no
K09B11.9a	27.37	21.17	26.17	26.4	26.11	no	no	no
ZK792.7	2.48	3.89	3.85	4.57	4.28	no	no	no
F37B4.13	0	0	0.35	0	0	no	no	no
F37B4.12	0	0	0	0	0	no	no	no
F37B4.11	0	0	0	0	0	no	no	no
F37B4.10	15.86	13.26	13.95	17.6	10.63	no	no	no
T07F8.4	30.32	25.28	32.09	37.68	38.39	no	no	no
F46B3.9	0	0	0	0	0	no	no	yes
R12E2.15	14.49	12.27	26.42	18.52	3.53	no	no	no
T07F8.1	0	0	0	0	0	no	no	no
T07F8.2	0.67	0	0.85	0.39	0	no	no	no
C06B8.11	0	0	0	0	0	no	no	no
F36H9.1	0	0	0	0	0	no	no	no
F46B3.1	0.74	0	0	0	0	no	no	yes
F36H9.3	72.69	94.26	99.14	79.5	87.43	no	no	no
F36H9.2	0	0	0.83	0.59	0.67	no	no	no
F46B3.4	1.7	6.53	2.84	5.98	3.42	no	no	yes
F36H9.4	9.28	16.93	11.88	11.59	8.29	no	no	no
M88.1.1	116.67	62.05	39.64	54.15	72.38	no	no	no
F46B3.7	0	0	0	0	0	no	no	yes
F29C12.6	0	0	0	0	0	no	no	no
F29C12.5	0.59	1.93	5.65	1.38	7.49	yes	no	yes
F29C12.4	59.27	63.28	64.93	52.7	51.04	yes	no	no
F29C12.3	19.65	20.47	23.26	22.74	23.34	no	no	no
Y49F6B.9b.1	15.42	15.59	18.21	17.71	18.69	no	no	no
Y38E10A.1	0	0	0	0	0	no	no	yes
C09D4.6	0	0	0	0	0	no	no	no
T24H7.2.1	102.84	93.68	88.57	99.19	89.59	no	no	no
C09D4.3	3.59	3.94	4.85	3.89	2.22	no	no	no
C09D4.2	27.65	30.86	30.51	38.49	33.57	no	no	no
R04B5.1	1.59	1.74	0	1.86	0	no	no	no
ZK632.11	61.39	42.88	41.65	54.09	50.6	no	no	no
Y47D3A.29	54.31	53.14	51.92	60.06	63.69	no	no	no
C32D5.7	2.81	2.77	3.29	3.95	4.15	no	no	no
F57E7.3	0	0	0	0	0	no	no	no
Y47D3A.22	10.69	10.09	11.82	9.05	8.82	no	no	no
Y47D3A.21	89.31	84.28	69.13	74.72	67.91	no	no	no
Y47D3A.20	16.95	17.33	16.06	17.21	21.22	no	no	no
Y47D3A.27	15.41	10.19	12.43	12.76	18.53	no	no	no
Y38E10A.5	4.48	3.86	5.62	5.25	2.58	no	no	no
F57F10.1a	4.48	5.61	4.28	4.05	4.47	no	no	no
AC3.6	0	0.46	0	0	0	no	no	no
T26E4.7	0	0	0	0	0	no	no	no
C48D1.1a	3.05	3.59	1.64	2.3	4.1	no	no	no
C32D5.3	47	37.95	45.65	51.65	58.11	no	no	no
T26E4.4	0	0	0	0	0	no	no	no
C24A11.2	0	0	0	0	0	no	no	no
Y38E10A.8	0	0	0	0	0	no	no	yes
F59B1.1	0	0	0	0	0	no	no	no
C24A11.6	0	0	0	0	0	no	no	no
C24A11.5	0	0	0	0	0	no	no	no
Y73B6BL.31a	19.74	22.52	15.58	22.16	19.48	no	no	no
T26E4.2	0	0	0	0	0	no	no	no
C24A11.9	27.6	21.22	29.71	29.53	25.26	no	no	no
F10A3.1	0	0	0	0	0	no	no	no
F21A10.1a	3.03	6.64	1.27	7.99	2.03	no	no	no
M01A8.1	0	0.74	0.56	1.58	3.63	no	no	no
F26H9.7	18.31	15.97	14.99	18.38	21.04	no	no	no
F26H9.4	19.7	14.84	19.55	26.68	28.06	no	no	no
F26H9.5	91.24	77.19	99.57	110.68	83.16	no	no	no
F26H9.2	37.91	26.94	34.67	36.9	48.43	no	no	no
W10D5.1	9.59	7.57	4.81	8.54	8.23	no	no	no
C12D8.5	23.88	20.27	25.19	17.13	10.81	no	no	no
F26H9.1	39.06	32.03	38.47	43.19	44.76	no	no	no
C41G7.5b.1	0	0.26	0	0	0.31	no	no	no
K08E4.2	19.86	14.69	17.64	24.43	25.64	no	no	no
Y37E3.10.1	173.59	190.75	181.2	146.08	122.11	no	no	no
F26H9.8	0.1	0.22	0.25	0.12	0.13	no	no	no
ZK652.5	1.19	0	0	0	0	no	no	no
F35C12.3b.1	3.74	4.09	3.35	2.5	5.01	no	no	no
Y46G5A.35	23.59	20.54	20.21	24.09	14.6	no	no	no
Y49A3A.2.1	268.93	281.58	304.3	276.97	298.27	no	no	no
K06A4.7.1	327.19	420.21	449.35	411.86	292.47	no	no	no
ZK652.3	108.96	114.5	116.21	106.87	114.02	no	no	no
ZK652.2	109.06	173.03	171.26	110.12	110.94	no	no	no
F53A10.2a	10.53	8.17	11.51	10.44	8.26	no	no	no
F36F12.2	0	0	0	0	0	no	no	no
ZK652.9	83.08	85.87	83.66	86.33	85.69	no	no	no
Y54G9A.9.1	21.07	13.36	12.05	25.98	17.85	no	no	no
K03H1.9	0	1.52	0.58	1.63	0.93	no	no	no
F26F12.3c.1	11.32	17.24	10.22	12	14.96	no	no	no
T16D1.1	0	0	0	0	0	no	no	no
Y43F8B.14	0	0.34	0.65	1.09	0.16	no	no	yes
C08B11.4	45.18	51.6	53.74	58.57	48.72	no	no	no
Y43F8B.12	0	0	0.78	0	0	no	no	no
Y43F8B.13	0.59	0	0.99	0.69	1.19	no	no	yes
Y43F8B.10	0	0	0	0	0	no	no	no
Y43F8B.11	0.77	3.38	1.93	3.61	2.07	no	no	no
T14G8.3a	36.11	31.92	27.05	29.75	26.38	no	no	no
B0464.5a	35.42	29.15	29.48	30.86	28.85	no	no	no
Y71D11A.3a	6.91	9.09	8.66	7.69	6.95	no	no	no
F42D1.2.1	54.2	71.3	76.83	88.99	76.4	no	no	no
B0414.7a	24.82	21.24	22.54	27.75	27.13	no	no	no
Y43F8B.18	0	0	0	0	0.75	no	no	yes
K08E4.8	0	0	0	0	0	no	no	no
T24F1.1.1	95.79	88.57	84.65	87.48	93.61	no	no	no
Y34B4A.7.1	11.52	11.01	14.81	11.42	11.49	no	no	no
T07A9.11.1	2547.89	2219.38	2312.57	2204.75	2052.21	no	no	no
ZK1151.1a	12.07	11.26	14.11	14.68	10.62	no	no	no
C36B1.9	13.48	8.06	9.39	26.56	10.41	no	no	no
Y56A3A.3	13.12	27.9	32.24	28.93	23.8	no	no	no
C36B1.7	150.89	96.49	118.84	129.38	134.56	no	no	no
D2013.9.1	47.49	46.66	46.3	42.6	52.56	no	no	no
F34D6.6	0	0	0.17	0	0	no	no	yes
C36B1.3	214.88	139.85	116.85	176.35	178.36	no	no	no
ZK1151.1i	9.12	9.83	9.95	10.9	8.26	no	no	no
ZK1151.1h	12.04	11.21	14.16	14.09	10.38	no	no	no
C31A11.4	0	0.53	0.41	0	0.65	no	no	no
C31A11.5	1.54	3.38	4.11	2.26	1.29	no	no	no
C31A11.6	0	0	0	0	0	no	no	no
C31A11.7	0	0.85	0.98	1.37	0	no	no	yes
C31A11.1	0	0	0	0	0	no	no	no
C31A11.3	0	0	0	0	0	no	no	no
F11D11.8	0	0	0	0	0	no	no	yes
F43E2.7a	234.22	215.42	190.03	184.45	209.55	yes	no	no
T25E12.14	0	0	0	0	0	no	no	no
C31A11.9	0	0	0	0	0	no	no	no
F37H8.1	3.54	4.85	4.44	3.63	4.75	no	no	no
C29F3.7a	17.32	27.4	23.51	15.21	37.09	no	no	no
Y73B6BL.23	89.84	63.32	70.99	82.8	76.11	no	no	no
F37H8.2	1.39	2.61	2.49	3.25	8.25	yes	no	yes
Y73B6BL.25	7.44	11.2	8.29	5.81	9.56	no	no	no
F37H8.4	1.17	1.28	0.65	2.73	0	no	no	no
Y73B6BL.27	16.58	24.52	18.01	26.22	28.9	no	no	no
Y73B6BL.26	0.28	0.92	0.93	0.98	0.37	no	no	no
Y73B6BL.29	14.29	16.48	14.14	14.98	18.66	no	no	no
Y73B6BL.28	0.77	0.42	0.96	0.45	1.03	no	no	no
F31A3.4	0.57	0	0	0.67	0.77	no	no	no
Y46G5A.39	0.24	0	0	0.84	0.64	no	no	yes
F45D3.1	2.55	0	0.71	1	4.57	no	no	no
F20B6.9.1	1.15	0	1.92	1.35	1.54	no	no	no
F45D3.3	14.9	11.69	12.62	16.04	14.58	no	no	no
F45D3.2	1.09	1.19	1.36	1.59	1.82	no	no	no
Y95B8A.8	27.78	36.95	28.18	32.53	27.93	no	no	no
F45H11.5	38.89	33.57	34.47	30.37	39.51	no	no	no
Y95B8A.1	0.39	0.42	1.13	0.23	1.04	no	no	no
Y95B8A.2	5.09	2.53	2.32	1.63	1.86	no	no	no
F45H11.6	1.31	2.16	0.73	2.05	1.18	no	no	no
Y95B8A.4	1.9	2.6	5.15	2.78	0.64	no	no	yes
Y95B8A.5	53.5	45.36	56.03	55.36	50.6	no	no	no
Y95B8A.7	48.1	52.92	54.97	62.15	48.3	no	no	no
W03H9.4	69.86	58.1	51.8	56.55	46.84	yes	no	no
F52A8.2	11.3	12.06	12.59	11.2	8.55	no	no	no
F52A8.4	4.21	2.77	2.11	4.44	1.69	no	no	no
K05F6.12	0.81	0.44	2.03	1.43	1.63	no	no	yes
K05F6.11	6.17	9.35	6.22	9.15	6.57	no	no	no
K05F6.10	0	0	0	0	0	no	no	yes
T20H4.2	1.17	1.28	1.46	0.68	0.78	no	no	no
R52.9	0	0.93	0	0	1.14	no	no	no
K11C4.1	2.17	4.28	3.63	3.05	3.49	no	no	no
K11C4.2	1.81	3.47	3.4	2.12	0.61	no	no	no
K11C4.5	7.9	7.24	7.72	6.65	6.06	no	no	no
C54H2.1a	11.98	12.74	10.01	11.22	14.68	no	no	no
C08E3.1	0.87	0	0.73	1.02	0	no	no	yes
[truncated: 18,912 more rows]
