# Supplementary material for: Decoupling the downstream effects of germline nuclear RNAi reveals that H3K9me3 is dispensable for heritable RNAi and the maintenance of endogenous siRNA-mediated transcriptional silencing in Caenorhabditis elegans
Source: Epigenetics Chromatin. 2017 Feb 15;10:6. doi: 10.1186/s13072-017-0114-8 (PMC5311726; doi:10.1186/s13072-017-0114-8)
Supplement: Supplementary file 11 — Additional file 11: Table S5. RPKM values of 1-kb windows for all pre-mRNA-seq libraries used in this study. GRTS loci, GRH loci, SET-32-dependent H3K9me3, MET-2 SET-25-dependent H3K9me3, and MET-2 SET-25;SET-32-dependent H3K9me3 are indicated. [file 13072_2017_114_MOESM11_ESM.xlsx]

## Sheet: pre-mRNA-seq_1kb_ce6_whole_geno
chr	pos (kb)	pre-mRNA-seq_WT_OP50	pre-mRNA-seq_set32_OP50	pre-mRNA-seq_met2set25_OP50	pre-mRNA-seq_met2set25set32_OP50	pre-mRNA-seq_hrde1_OP50	GRH loci	GRTS loci	misanotated	set32-dependent_K9_targets_rep1	set32-dependent_K9_targets_rep2	met2set25-dependent_K9_targets_rep1	met2set25-dependent_K9_targets_rep2	met2set25set32-dependent_K9_targets_rep1	met2set25set32-dependent_K9_targets_rep2
chrV	0	0.07	0.82	0.12	1.14	0.06	no	no	yes	no	no	no	no	no	no
chrV	1	0.08	0	0	0	0	no	no	no	no	no	no	no	no	no
chrV	2	0	0	0.14	0	0	no	no	no	no	no	no	no	no	no
chrV	3	0.49	1.8	5.02	0	1.65	no	no	no	no	no	no	no	no	no
chrV	4	1.82	3.59	0	0	1.47	no	no	no	no	no	no	no	no	no
chrV	5	0.98	3.59	0	0	0.11	no	no	no	no	no	no	no	no	no
chrV	6	26.45	23.36	40.3	6.18	14.73	no	no	no	no	no	no	no	no	no
chrV	7	77.53	26.95	53.73	15.44	44.2	no	no	no	no	no	no	no	no	no
chrV	8	18.24	5.39	14.92	0	8.84	no	no	no	no	no	no	no	no	no
chrV	9	11.95	9.16	15.72	3.45	7.45	no	no	no	no	no	no	no	no	no
chrV	10	14.81	7.01	7.28	1.21	8.13	no	no	no	no	no	no	no	no	no
chrV	11	10.26	5.39	9.95	15.44	1.47	no	no	no	no	no	no	no	no	no
chrV	12	8.21	5.39	4.48	0	4.91	no	no	no	no	no	no	no	no	no
chrV	13	8.21	0	7.46	9.26	2.95	no	no	no	no	no	no	no	no	no
chrV	14	3.68	3.59	1.49	12.45	5.89	no	no	no	no	no	no	no	no	no
chrV	15	2.81	9.63	6.07	0.13	6.06	no	no	no	no	no	no	no	no	no
chrV	16	6.38	10.78	5.97	6.18	4.42	no	no	no	no	no	no	no	no	no
chrV	17	3.65	1.8	8.95	3.09	8.84	no	no	no	no	no	no	no	no	no
chrV	18	4.56	3.59	13.43	6.18	2.95	no	no	no	no	no	no	no	no	no
chrV	19	1.82	0.9	2.98	4.63	0.74	no	no	no	no	no	no	no	no	no
chrV	20	18.24	5.39	11.94	13.9	19.16	no	no	no	no	no	no	no	no	no
chrV	21	8.21	12.58	14.92	9.26	7.37	no	no	no	no	no	no	no	no	no
chrV	22	19.15	23.36	10.45	18.53	22.1	no	no	no	no	no	no	no	no	no
chrV	23	16.42	17.97	16.42	9.26	16.21	no	no	no	no	no	no	no	no	no
chrV	24	10.03	12.58	8.95	6.18	13.26	no	no	no	no	no	no	no	no	no
chrV	25	22.8	32.34	26.86	15.44	17.68	no	no	no	no	no	no	no	no	no
chrV	26	16.42	21.56	35.82	9.26	14.73	no	no	no	no	no	no	no	no	no
chrV	27	2.74	7.19	16.42	9.26	10.31	no	no	no	no	no	no	no	no	no
chrV	28	16.42	12.58	22.39	18.53	8.84	no	no	no	no	no	no	no	no	no
chrV	29	13.68	7.19	14.92	0	14.73	no	no	no	no	no	no	no	no	no
chrV	30	13.68	14.37	19.4	12.35	7.37	no	no	no	no	no	no	no	no	no
chrV	31	14.14	5.39	43.78	8.75	19.16	no	no	no	no	no	no	no	no	no
chrV	32	7.43	0.15	13.15	2.57	13.92	no	no	no	no	no	no	no	no	no
chrV	33	0	1.8	1.49	0	5.89	no	no	no	no	no	no	no	no	no
chrV	34	6.38	7.19	10.45	6.18	2.95	no	no	no	no	no	no	no	no	no
chrV	35	9.12	1.8	13.43	9.26	5.89	no	no	no	no	no	no	no	no	no
chrV	36	31.01	43.12	19.4	27.79	22.1	no	no	no	no	no	no	no	no	no
chrV	37	10.94	5.39	22.39	6.18	7.37	no	no	no	no	no	no	no	no	no
chrV	38	7.3	5.39	14.92	6.18	8.84	no	no	no	no	no	no	no	no	no
chrV	39	1.82	7.19	7.46	9.26	5.89	no	no	no	no	no	no	no	no	no
chrV	40	11.86	3.59	16.42	15.44	17.68	no	no	no	no	no	no	no	no	no
chrV	41	11.86	3.59	14.92	6.18	4.42	no	no	no	no	no	no	no	no	no
chrV	42	12.77	3.59	14.92	3.09	8.84	no	no	no	no	no	no	no	no	no
chrV	43	12.77	8.98	28.36	9.26	20.63	no	no	no	no	no	no	no	no	no
chrV	44	3.65	1.8	10.45	6.18	1.47	no	no	no	no	no	no	no	no	no
chrV	45	0.91	1.8	0	0	2.95	no	no	no	no	no	no	no	no	no
chrV	46	2.74	3.59	2.98	0	0	no	no	no	no	no	no	no	no	no
chrV	47	0.91	1.8	1.49	0	0	no	no	no	no	no	no	no	no	no
chrV	48	0	0	0	3.09	0	no	no	no	no	no	no	no	no	no
chrV	49	0	0	0	0	1.47	no	no	no	no	no	no	no	no	no
chrV	50	0	0	0	0	0	no	no	no	no	no	no	no	no	no
chrV	51	0.68	1.85	0	0	0	no	no	no	no	no	no	no	no	no
chrV	52	0.27	0.08	0.25	0.26	0.27	no	no	no	no	no	no	no	no	no
chrV	53	0.26	0.21	0.33	0.05	0.24	no	no	no	no	no	no	no	no	no
chrV	54	0.18	0.26	0.28	0.05	0.32	no	no	no	no	no	no	no	no	no
chrV	55	0	0	0	0	0	no	no	no	no	no	no	no	no	no
chrV	56	0	0	0	0	0	no	no	no	no	no	no	no	no	no
chrV	57	0	0	0	0	1.47	no	no	no	no	no	no	no	no	no
chrV	58	0	0	1.49	0	0	no	no	no	no	no	no	no	no	no
chrV	59	0.91	0	1.49	0	0	no	no	no	no	no	no	no	no	no
chrV	60	0	0	1.49	0	0	no	no	no	no	no	no	no	no	no
chrV	61	0.91	0	0	3.09	1.47	no	no	no	no	no	no	no	no	no
chrV	62	0.91	0	1.49	0	0	no	no	no	no	no	no	no	no	no
chrV	63	4.56	0	0	6.18	0	no	no	no	no	no	no	no	no	no
chrV	64	2.13	0.2	0.68	0	1.7	no	no	no	no	no	no	no	no	no
chrV	65	1.22	2	0.68	6.18	3.17	no	no	no	no	no	no	no	no	no
chrV	66	1.82	5.39	1.49	0	4.42	no	no	no	no	no	no	no	no	no
chrV	67	0.91	0	1.49	6.18	0	no	no	no	no	no	no	no	no	no
chrV	68	2.74	0	2.98	0	1.47	no	no	no	no	no	no	no	no	no
chrV	69	1.93	1.8	0.3	0	0.16	no	no	no	no	no	no	no	no	no
chrV	70	0.91	0	2.98	3.09	0	no	no	no	no	no	no	no	no	no
chrV	71	0.91	0	0	0	0.07	no	no	no	no	no	no	no	no	no
chrV	72	0	0	1.49	0	0	no	no	no	no	no	no	no	no	no
chrV	73	0.91	0	1.49	0	0	no	no	no	no	no	no	no	no	no
chrV	74	0	0	5.97	3.09	2.95	no	no	no	no	no	no	no	no	no
chrV	75	0	0	0	0	0	no	no	no	no	no	no	no	no	no
chrV	76	0	0	0	0	0	no	no	no	no	no	no	no	no	no
chrV	77	1.82	0	0	0	0	no	no	no	no	no	no	no	no	no
chrV	78	0	0	1.49	0	0	no	no	no	no	no	no	no	no	no
chrV	79	0	0	0	0	0	no	no	no	no	no	no	no	no	no
chrV	80	0	0	1.49	0	1.47	no	no	no	no	no	no	no	no	no
chrV	81	0	0	0	0	0	no	no	no	no	no	no	no	no	no
chrV	82	0.29	0.18	0.71	3.71	0.86	no	no	no	no	no	no	no	no	no
chrV	83	0.91	1.8	0	0	0	no	no	no	no	no	no	no	no	no
chrV	84	0	0	0	0	0	no	no	no	no	no	no	no	no	no
chrV	85	0	0	0	3.09	0	no	no	no	no	no	no	no	no	no
chrV	86	0	0	0	3.09	0	no	no	no	no	no	no	no	no	no
chrV	87	1.82	0	0	0	0	no	no	no	no	no	no	no	no	no
chrV	88	0	0	0	0	0	no	no	no	no	no	no	no	no	no
chrV	89	0	1.8	0	0	0	no	no	no	no	no	no	no	no	no
chrV	90	0.91	0	1.49	0	0	no	no	no	no	no	no	no	no	no
chrV	91	0	0	0	0	0	no	no	no	no	no	no	no	no	no
chrV	92	0.91	1.8	0	3.09	0	no	no	no	no	no	no	no	no	no
chrV	93	0.91	0	1.49	3.09	4.42	no	no	no	no	no	no	no	no	no
chrV	94	0.91	0	1.49	0	0	no	no	no	no	no	no	no	no	no
chrV	95	0.91	0	0	0	0	no	no	no	no	no	no	no	no	no
chrV	96	0	1.8	0	0	0	no	no	no	no	no	no	no	no	no
chrV	97	0	1.8	1.49	3.09	0	no	no	no	no	no	no	no	no	no
chrV	98	0.91	0	1.49	0.05	0.79	no	no	no	no	no	no	no	no	no
chrV	99	1.82	0	1.49	0	0	no	no	no	no	no	no	no	no	no
chrV	100	3.65	0	1.49	3.09	0	no	no	no	no	no	no	no	no	no
chrV	101	2.74	3.59	4.48	3.09	0	no	no	no	no	no	no	no	no	no
chrV	102	1.86	1.82	3.03	0	5.91	no	no	no	no	no	no	no	no	no
chrV	103	64.76	44.92	79.1	55.59	53.05	no	no	no	no	no	no	no	no	no
chrV	104	43.78	14.37	25.37	15.44	19.16	no	no	no	no	no	no	no	no	no
chrV	105	90.29	35.93	41.79	33.97	66.31	no	no	no	no	no	no	no	no	no
chrV	106	16.42	1.8	4.48	0	7.37	no	no	no	no	no	no	no	no	no
chrV	107	30.1	25.15	13.43	9.26	26.52	no	no	no	no	no	no	no	no	no
chrV	108	17.33	7.19	10.45	3.09	20.63	no	no	no	no	no	no	no	no	no
chrV	109	45.6	28.75	34.33	21.62	25.05	no	no	no	no	no	no	no	no	no
chrV	110	5.47	2.16	7.76	3.09	5.89	no	no	no	no	no	no	no	no	no
chrV	111	15.51	3.59	5.97	3.09	7.37	no	no	no	no	no	no	no	no	no
chrV	112	25.54	16.17	14.92	12.35	23.58	no	no	no	no	no	no	no	no	no
chrV	113	12.77	10.78	14.92	3.09	25.05	no	no	no	no	no	no	no	no	no
chrV	114	10.03	10.78	19.4	12.35	13.26	no	no	no	no	no	no	no	no	no
chrV	115	2.74	1.8	1.49	3.09	5.89	no	no	no	no	no	no	no	no	no
chrV	116	13.68	14.37	14.92	3.09	13.26	no	no	no	no	no	no	no	no	no
chrV	117	10.03	7.19	11.94	6.18	8.84	no	no	no	no	no	no	no	no	no
chrV	118	16.42	14.37	20.89	15.44	14.73	no	no	no	no	no	no	no	no	no
chrV	119	20.98	3.59	22.39	6.18	20.63	no	no	no	no	no	no	no	no	no
chrV	120	8.21	8.98	14.92	18.53	8.84	no	no	no	no	no	no	no	no	no
chrV	121	22.8	19.76	16.42	18.53	19.16	no	no	no	no	no	no	no	no	no
chrV	122	46.52	50.31	56.71	15.44	63.36	no	no	no	no	no	no	no	no	no
chrV	123	16.42	3.59	11.94	3.09	13.26	no	no	no	no	no	no	no	no	no
chrV	124	21.89	14.37	34.33	6.18	33.89	no	no	no	no	no	no	no	no	no
chrV	125	69.32	41.32	47.76	18.53	53.05	no	no	no	no	no	no	no	no	no
chrV	126	39.22	17.97	23.88	6.18	32.42	no	no	no	no	no	no	no	no	no
chrV	127	33.75	14.37	29.85	12.35	19.16	no	no	no	no	no	no	no	no	no
chrV	128	61.11	39.53	44.77	24.7	69.25	no	no	no	no	no	no	no	no	no
chrV	129	34.66	8.98	16.42	9.26	22.1	no	no	no	no	no	no	no	no	no
chrV	130	55.64	32.34	34.46	18.53	41.26	no	no	no	no	no	no	no	no	no
chrV	131	8.21	3.59	16.42	3.09	10.31	no	no	no	no	no	no	no	no	no
chrV	132	0	1.8	2.24	0	0	no	no	no	no	no	no	no	no	no
chrV	133	0	0	2.98	0	1.47	no	no	no	no	no	no	no	no	no
chrV	134	0	0	1.49	0	0	no	no	no	no	no	no	no	no	no
chrV	135	0	0	0.04	0	0.74	no	no	no	no	no	no	no	no	no
chrV	136	0	1.8	1.49	0	0	no	no	no	no	no	no	no	no	no
chrV	137	0	0	1.49	0	1.47	no	no	no	no	no	no	no	no	no
chrV	138	0	0	0	0	0	no	no	no	no	no	no	no	no	no
chrV	139	1.82	0	1.49	0	0	no	no	no	no	no	no	no	no	no
chrV	140	0.91	0	1.49	0	1.47	no	no	no	no	no	no	no	no	no
chrV	141	0.91	0	1.49	0	0	no	no	no	no	no	no	no	no	no
chrV	142	0	0	0	0	0	no	no	no	no	no	no	no	no	no
chrV	143	0	0	0	0	0	no	no	no	no	no	no	no	no	no
chrV	144	0	0	0	0	0	no	no	no	no	no	no	no	no	no
chrV	145	0	0	0	0	2.95	no	no	no	no	no	no	no	no	no
chrV	146	0	0	1.49	0	0	no	no	no	no	no	no	no	no	no
chrV	147	0	0	2.98	0	0	no	no	no	no	no	no	no	no	no
chrV	148	0.91	1.8	0	0	0	no	no	no	no	no	no	no	no	no
chrV	149	0	1.8	0	0	0	no	no	no	no	no	no	no	no	no
chrV	150	0.91	0	0	0	1.47	no	no	no	no	no	no	no	no	no
chrV	151	0	0	1.49	0	0	no	no	no	no	no	no	no	no	no
chrV	152	0	0	0	0	0	no	no	no	no	no	no	no	no	no
chrV	153	0.46	0	0	0	0	no	no	no	no	no	no	no	no	no
chrV	154	0.91	0	0	0	0	no	no	no	no	no	no	no	no	no
chrV	155	0.91	0	1.49	0	0	no	no	no	no	no	no	no	no	no
chrV	156	14.59	7.19	11.94	6.18	16.21	no	no	no	no	no	no	no	no	no
chrV	157	15.51	12.58	14.92	6.18	19.16	no	no	no	no	no	no	no	no	no
chrV	158	5.02	1.8	6.72	4.63	7.37	no	no	no	no	no	no	no	no	no
chrV	159	5.47	1.8	5.97	3.09	1.47	no	no	no	no	no	no	no	no	no
chrV	160	11.86	14.37	7.46	3.09	10.31	no	no	no	no	no	no	no	no	no
chrV	161	2.78	0	3.73	1.54	1.47	no	no	no	no	no	no	no	no	no
chrV	162	1.78	0	0.75	2.57	0	no	no	no	no	no	no	no	no	no
chrV	163	21.92	12.58	22.39	6.18	14.73	no	no	no	no	no	no	no	no	no
chrV	164	19.15	7.19	7.46	6.18	7.37	no	no	no	no	no	yes	yes	no	no
chrV	165	11.86	16.17	7.46	9.26	8.84	no	no	no	no	no	yes	no	no	no
chrV	166	11.86	3.59	7.46	0	8.84	no	no	no	no	no	no	no	no	no
chrV	167	19.15	3.59	10.45	9.26	20.63	no	no	no	no	no	no	no	no	no
chrV	168	15.06	6.34	10.65	6.28	5.94	no	no	no	no	no	no	no	no	no
chrV	169	3.65	0	4.48	0	0	no	no	no	no	no	no	no	no	no
chrV	170	20.07	10.78	23.88	6.18	20.63	no	no	no	no	no	no	no	no	no
chrV	171	6.38	1.8	11.94	0	8.84	no	no	no	no	no	no	no	no	no
chrV	172	19.61	12.58	33.58	0.39	12.85	no	no	no	no	no	no	no	no	no
chrV	173	15.5	6.66	7.63	7.76	9.93	no	no	no	no	no	no	no	no	no
chrV	174	9.12	5.39	7.46	3.09	5.89	no	no	no	no	no	no	no	no	no
chrV	175	6.38	0	4.48	0	2.95	no	no	no	no	no	no	no	no	no
chrV	176	3.65	5.39	5.97	6.18	4.42	no	no	no	no	no	no	no	no	no
chrV	177	14.59	5.39	19.4	6.18	19.16	no	no	no	no	no	no	no	no	no
chrV	178	32.83	35.93	32.83	24.7	30.94	no	no	no	no	no	no	no	no	no
chrV	179	51.08	26.95	44.77	21.62	32.42	no	no	no	no	no	no	no	no	no
chrV	180	43.78	26.95	26.86	30.88	25.05	no	no	no	no	no	no	no	no	no
chrV	181	22.89	16.17	10.45	9.26	18.12	no	no	no	no	no	no	no	no	no
chrV	182	4.54	2.64	3.83	2.25	3.95	no	no	no	no	no	no	no	no	no
chrV	183	21.15	8	14.56	5.34	4.06	no	no	no	no	no	no	no	no	no
chrV	184	28.27	26.95	26.86	3.09	32.42	no	no	no	no	no	no	no	no	no
chrV	185	2.74	1.8	5.97	3.09	5.89	no	no	no	no	no	no	no	no	no
chrV	186	21.89	7.19	23.88	3.09	20.63	no	no	no	no	no	no	no	no	no
chrV	187	10.03	5.39	5.97	6.18	2.95	no	no	no	no	no	no	no	no	no
chrV	188	11.31	9.18	12.01	3.29	8.9	no	no	no	no	no	no	no	no	no
chrV	189	69.32	17.97	34.33	15.44	53.05	no	no	no	no	no	no	no	no	no
chrV	190	30.1	10.78	16.42	3.09	16.21	no	no	no	no	no	no	no	no	no
chrV	191	15.51	8.98	17.91	3.09	13.26	no	no	no	no	no	no	no	no	no
chrV	192	13.68	4.19	1.8	3.4	7.37	no	no	no	no	no	no	no	no	no
chrV	193	47.43	26.95	25.37	15.44	39.78	no	no	no	no	no	no	no	no	no
chrV	194	25.54	27.55	9.29	12.66	14.73	no	no	no	no	no	no	no	no	no
chrV	195	28.27	30.54	25.37	0	20.63	no	no	no	no	no	no	no	no	no
chrV	196	8.23	12.75	9.1	3.09	4.94	no	no	no	no	no	no	no	no	no
chrV	197	14.59	16.17	19.4	9.26	16.95	no	no	no	no	no	no	no	no	no
chrV	198	3.75	0.08	0.2	3.28	7.48	no	no	no	no	no	no	no	no	no
chrV	199	45.6	21.56	53.73	6.18	30.94	no	no	no	no	no	no	no	no	no
chrV	200	16.42	7.19	20.89	0	20.63	no	no	no	no	no	no	no	no	no
chrV	201	18.24	16.17	14.92	6.18	41.26	no	no	no	no	no	no	no	no	no
chrV	202	1.82	5.39	7.46	3.09	5.89	no	no	no	no	no	no	no	no	no
chrV	203	2.74	4.49	10.45	3.09	2.98	no	no	no	no	no	no	no	no	no
chrV	204	19.11	1.8	20.09	6.34	11.09	no	no	no	no	no	no	no	no	no
chrV	205	8.21	7.19	10.82	3.09	8.84	no	no	no	no	no	no	no	no	no
chrV	206	9.12	8.98	11.94	3.09	4.42	no	no	no	no	no	no	no	no	no
chrV	207	0.99	0.87	12.45	3.28	2.63	no	no	no	no	no	no	no	no	no
chrV	208	2.74	8.98	2.98	3.09	8.84	no	no	no	no	no	no	no	no	no
chrV	209	2.74	3.59	5.97	6.18	2.95	no	no	no	no	no	no	no	no	no
chrV	210	5.47	7.19	10.45	0	5.89	no	no	no	no	no	no	no	no	no
chrV	211	2.74	3.59	2.98	3.09	1.47	no	no	no	no	no	no	no	no	no
chrV	212	0.31	1.85	0.07	3.22	0.36	no	no	no	no	no	no	no	no	no
chrV	213	0.33	0.41	0.2	0.21	3.05	no	no	no	no	no	no	no	no	no
chrV	214	0.06	0.03	0.15	0.05	0.15	no	no	no	no	no	no	no	no	no
chrV	215	0.03	0.03	1.54	0.05	0.04	no	no	no	no	no	no	no	no	no
chrV	216	0.91	0	0	0	0	no	no	no	no	no	no	no	no	no
chrV	217	0	0	0	0	0	no	no	no	no	no	no	no	no	no
chrV	218	0	1.8	0	0	0	no	no	no	no	no	no	no	no	no
chrV	219	0	0	0	0	0	no	no	no	no	no	no	no	no	no
chrV	220	0	1.8	0	0	0	no	no	no	no	no	no	no	no	no
chrV	221	0	0	0	0	0	no	no	no	no	no	no	no	no	no
chrV	222	0.29	0.11	0.11	0.27	0.12	no	no	no	no	no	no	no	no	no
chrV	223	0.81	0	2.24	0	0.66	no	no	no	no	no	no	no	no	no
chrV	224	0.91	0	0	0	0	no	no	no	no	no	no	no	no	no
chrV	225	0	3.59	0	0	1.47	no	no	no	no	no	no	no	no	no
chrV	226	0	3.59	1.49	3.09	2.95	no	no	no	no	no	no	no	no	no
chrV	227	0.91	0	2.98	3.09	2.95	no	no	no	no	no	no	no	no	no
chrV	228	2.74	0	5.97	0	2.95	no	no	no	no	no	no	no	no	no
chrV	229	0.91	0	4.48	0	0	no	no	no	no	no	no	no	no	no
chrV	230	0.91	1.8	2.98	0	0	no	no	no	no	no	no	no	no	no
chrV	231	2.74	0	0	0	1.47	no	no	no	no	no	no	no	no	no
chrV	232	4.56	0	2.98	0	0	no	no	no	no	no	no	no	no	no
chrV	233	4.56	1.8	4.48	0	0	no	no	no	no	no	no	no	no	no
chrV	234	3.65	3.59	2.98	3.09	1.47	no	no	no	no	no	no	no	no	no
chrV	235	0.91	0	0	3.09	0	no	no	no	no	no	no	no	no	no
chrV	236	0.91	0	0	0	2.95	no	no	no	no	no	no	no	no	no
chrV	237	4.56	0	4.48	0	7.37	no	no	no	no	no	no	no	no	no
chrV	238	0.91	0	2.98	3.09	0	no	no	no	no	no	no	no	no	no
chrV	239	0	0	0	0	0	no	no	no	no	no	no	no	no	no
chrV	240	0.91	0	0	0	2.95	no	no	no	no	no	no	no	no	no
chrV	241	0.91	0	0	0	1.47	no	no	no	no	no	no	no	no	no
chrV	242	0	0	0	0	0	no	no	no	no	no	no	no	no	no
chrV	243	0.91	0	0	0	0	no	no	no	no	no	no	no	no	no
chrV	244	3.65	1.8	1.49	0	4.42	no	no	no	no	no	no	no	no	no
chrV	245	2.74	0	1.49	3.09	1.47	no	no	no	no	no	no	no	no	no
chrV	246	0.91	0	2.98	0	1.47	no	no	no	no	no	no	no	no	no
chrV	247	0.91	1.8	0	0	2.95	no	no	no	no	no	no	no	no	no
chrV	248	3.65	0	1.49	0	1.47	no	no	no	no	no	no	no	no	no
chrV	249	2.74	0	1.49	0	1.47	no	no	no	no	no	no	no	no	no
chrV	250	2.74	1.8	0	0	4.42	no	no	no	no	no	no	no	no	no
chrV	251	0	1.8	1.49	0	1.47	no	no	no	no	no	no	no	no	no
chrV	252	0	1.8	0	0	1.47	no	no	no	no	no	no	no	no	no
chrV	253	0	0	0	0	2.95	no	no	no	no	no	no	no	no	no
chrV	254	3.65	3.59	4.48	0	7.37	no	no	no	no	no	no	no	no	no
chrV	255	5.47	3.59	1.49	6.18	10.31	no	no	no	no	no	no	no	no	no
chrV	256	5.47	7.19	7.46	9.26	5.89	no	no	no	no	no	no	no	no	no
chrV	257	0.91	1.8	4.48	3.09	2.95	no	no	no	no	no	no	no	no	no
chrV	258	0.91	1.8	2.98	3.09	0	no	no	no	no	no	no	no	no	no
chrV	259	1.82	0.34	8.01	3.09	1.61	no	no	no	no	no	no	no	no	no
chrV	260	0.91	0	7.46	9.26	0	no	no	no	no	no	no	no	no	no
chrV	261	0.61	0	0	0	0.49	no	no	no	no	no	no	no	no	no
chrV	262	1.22	0.6	0.75	0	0	no	no	no	no	no	no	yes	no	yes
chrV	263	2.64	2.7	3.46	2.32	1.4	no	no	no	no	no	no	no	no	no
chrV	264	0.91	0	0	0	0	no	no	no	no	no	no	no	no	no
chrV	265	0	0	0	0	0	no	no	yes	no	no	no	no	no	no
chrV	266	0.46	0	0	0	0	no	no	yes	no	no	no	no	no	no
chrV	267	0.46	0	0	0	0	no	no	yes	no	no	no	no	no	no
chrV	268	0	0	0	0	0	no	no	no	no	no	no	no	no	no
chrV	269	0.91	0	0	0	1.47	no	no	no	no	no	no	no	no	no
chrV	270	0	3.59	0	0	0	no	no	no	no	no	no	no	no	no
chrV	271	0.91	0	0	3.09	0	no	no	no	no	no	no	no	no	no
chrV	272	0	0	0	0	0	no	no	no	no	no	no	no	no	no
chrV	273	0	0	1.49	0	0	no	no	no	no	no	no	no	no	no
chrV	274	0	0	0	0	0	no	no	no	no	no	no	no	no	no
chrV	275	0	3.59	1.49	0	0	no	no	no	no	no	no	no	no	no
chrV	276	6.38	1.8	8.95	0	7.37	no	no	no	no	no	no	no	no	no
chrV	277	3.65	7.19	4.48	6.18	0	no	no	no	no	no	no	no	no	no
chrV	278	1.82	1.8	7.46	0	1.47	no	no	no	no	no	no	no	no	no
chrV	279	2.74	3.59	5.97	0	0	no	no	no	no	no	no	no	no	no
chrV	280	1.82	0	4.48	3.09	0	no	no	no	no	no	no	no	no	no
chrV	281	1.82	0	0	0	1.47	no	no	no	no	no	no	no	no	no
chrV	282	0	0	4.48	3.09	0	no	no	no	no	no	no	no	no	no
chrV	283	0	0	2.98	0	0	no	no	no	no	no	no	no	no	no
chrV	284	2.74	0	1.49	0	0	no	no	no	no	no	no	no	no	no
chrV	285	0	3.59	1.49	0	0	no	no	no	no	no	no	no	no	no
chrV	286	0.91	0	0	0	2.95	no	no	no	no	no	no	no	no	no
chrV	287	0.91	0	0	3.09	2.95	no	no	no	no	no	no	no	no	no
chrV	288	2.74	0	0	0	0	no	no	no	no	no	no	no	no	no
chrV	289	0	0	0.05	3.13	0	no	no	no	no	no	no	no	no	no
chrV	290	0.91	0	0	3.09	0	no	no	no	no	no	no	no	no	no
chrV	291	0	0	1.49	0	2.95	no	no	no	no	no	no	no	no	no
chrV	292	1.82	0	0	0	1.47	no	no	no	no	no	no	no	no	no
chrV	293	0	0	1.49	3.09	0	no	no	no	no	no	no	no	no	no
chrV	294	1.22	0	2.76	4.79	0.61	no	no	no	no	no	no	no	no	no
chrV	295	1.22	0	0	6.18	0	no	no	no	no	no	no	no	no	no
chrV	296	0.91	0	0	0	0	no	no	no	no	no	no	no	no	no
chrV	297	0.91	1.8	0	0	1.47	no	no	no	no	no	no	no	no	no
chrV	298	26.45	25.15	13.43	15.44	17.68	no	no	no	no	no	no	no	no	no
chrV	299	7.28	6.29	15.98	3.99	12.46	no	no	no	no	no	no	no	no	no
chrV	300	11.86	3.59	16.42	6.18	16.21	no	no	no	no	no	no	no	no	no
chrV	301	27.36	17.97	25.37	12.35	16.21	no	no	no	no	no	no	no	no	no
chrV	302	16.82	10.97	10.8	18.72	13.2	no	no	no	no	no	no	no	no	no
chrV	303	44.69	23.36	31.34	0	28	no	no	no	no	no	no	no	no	no
chrV	304	7.3	1.8	4.48	3.09	7.37	no	no	no	no	no	no	no	no	no
chrV	305	11.86	7.19	14.92	0	11.79	no	no	no	no	no	no	no	no	no
chrV	306	15.78	6.35	18.77	15.44	15.47	no	no	no	no	no	no	no	no	no
chrV	307	3.01	6.35	3.7	3.09	2.95	no	no	no	no	no	no	no	no	no
chrV	308	10.49	12.58	11.94	0	13.26	no	no	no	no	no	no	no	no	no
chrV	309	0.46	1.8	5.97	0	5.89	no	no	no	no	no	no	no	no	no
chrV	310	12.77	8.98	31.34	0	20.63	no	no	no	no	no	no	no	no	no
chrV	311	24.17	14.37	22.39	6.18	25.05	no	no	no	no	no	no	no	no	no
chrV	312	142.28	63.78	55.22	38.09	127.46	no	no	no	no	no	no	no	no	no
chrV	313	125.2	53.47	63.38	36.03	116.07	no	no	no	no	no	no	yes	yes	yes
chrV	314	109.98	47.31	52.86	22.13	115.3	no	no	no	no	no	no	yes	yes	yes
chrV	315	107.17	30.54	62.68	15.44	153.24	no	no	no	no	no	no	yes	yes	no
chrV	316	88.32	29.65	56.71	18.53	152.51	no	no	no	yes	yes	yes	yes	yes	yes
chrV	317	50.79	21.86	40.74	25.53	44.16	no	no	no	no	no	no	yes	yes	yes
chrV	318	39.01	13.46	11.34	10.39	58.72	no	no	no	no	yes	yes	yes	yes	yes
chrV	319	13.83	7.19	5.97	12.35	34.14	no	no	no	yes	no	yes	yes	yes	yes
chrV	320	5.47	1.8	5.97	0	23.58	no	yes	no	no	yes	no	yes	yes	yes
chrV	321	10.03	8.98	5.97	3.09	35.36	no	no	no	no	no	yes	yes	yes	yes
chrV	322	6.38	1.8	4.48	3.09	17.68	no	no	no	yes	no	yes	yes	yes	yes
chrV	323	3.65	5.39	7.46	6.18	14.73	no	no	no	no	yes	yes	yes	yes	yes
chrV	324	14.59	8.98	14.92	6.18	16.21	no	no	no	yes	yes	yes	yes	yes	yes
chrV	325	18.24	8.98	14.92	6.18	10.31	no	no	no	yes	no	yes	yes	yes	yes
chrV	326	10.03	8.98	13.43	12.35	8.84	no	no	no	no	no	yes	yes	yes	yes
chrV	327	21.89	8.98	26.86	6.18	22.1	no	no	no	no	no	yes	yes	yes	yes
chrV	328	23.71	12.58	19.4	15.44	13.26	no	no	no	no	no	yes	yes	yes	yes
chrV	329	24.63	7.19	16.42	9.26	17.68	no	no	no	no	no	no	yes	yes	yes
chrV	330	6.38	0	4.48	6.18	4.42	no	no	no	no	no	no	no	no	no
chrV	331	0.91	0	0	0	1.47	no	no	no	no	no	no	no	no	no
chrV	332	0	0	2.98	0	0	no	no	no	no	no	no	no	no	no
chrV	333	0.91	3.59	0	3.09	0	no	no	no	no	no	no	no	no	no
chrV	334	0	0	1.49	0	0	no	no	no	no	no	no	no	no	no
chrV	335	0	1.88	0.09	0.06	0	no	no	no	no	no	no	no	no	no
chrV	336	0.91	3.59	1.49	3.09	0	no	no	no	no	no	no	no	no	no
chrV	337	0	1.8	1.49	0	0	no	no	no	no	no	no	no	no	no
chrV	338	0	0	1.49	3.09	0	no	no	no	no	no	no	no	no	no
chrV	339	0	0	0	0	0	no	no	no	no	no	no	no	no	no
chrV	340	0.91	0.07	1.59	6.24	0	no	no	no	no	no	no	no	no	no
chrV	341	0	1.8	1.49	0	1.47	no	no	no	no	no	no	no	no	no
chrV	342	0	0.08	0.09	0.06	0	no	no	no	no	no	no	no	no	no
chrV	343	0.91	0.08	0.11	0.08	0	no	no	no	no	no	no	no	no	no
chrV	344	0	0	0	0	1.47	no	no	no	no	no	no	no	no	no
chrV	345	0	0	1.49	0	1.47	no	no	no	no	no	no	no	no	no
chrV	346	0.91	1.82	0.01	0.02	0	no	no	no	no	no	no	no	no	no
chrV	347	1.82	0	1.49	3.09	0.21	no	no	no	no	no	no	no	no	no
chrV	348	5.47	3.59	1.49	0	5.89	no	no	no	no	no	no	no	no	no
chrV	349	13.68	7.19	20.89	9.26	13.26	no	no	no	no	no	no	no	no	no
chrV	350	14.59	14.37	17.91	12.35	13.26	no	no	no	no	no	no	no	no	no
chrV	351	6.13	4.45	17.61	3.29	12.77	no	no	no	no	no	no	no	no	no
chrV	352	23.71	5.39	22.39	9.26	13.26	no	no	no	no	no	no	no	no	no
chrV	353	16.42	8.98	13.43	12.35	17.68	no	no	no	no	no	no	no	no	no
chrV	354	10.94	19.76	5.97	9.26	8.84	no	no	no	no	no	no	no	no	no
chrV	355	34.66	28.75	26.86	27.79	32.42	no	no	no	no	no	no	no	no	no
chrV	356	7.3	11.98	5.97	9.26	4.42	no	no	no	no	no	no	no	no	no
chrV	357	15.51	16.17	17.91	6.18	19.16	no	no	no	no	no	no	no	no	no
chrV	358	21.89	14.37	13.43	3.09	13.26	no	no	no	no	no	no	no	no	no
chrV	359	12.77	7.19	11.94	3.09	22.1	no	no	no	no	no	no	no	no	no
chrV	360	13.68	3.59	13.43	0	11.79	no	no	no	no	no	no	no	no	no
chrV	361	29.19	12.58	17.91	12.35	19.16	no	no	no	no	no	no	no	no	no
chrV	362	3.65	1.8	1.49	0	10.31	no	no	no	no	no	no	no	no	no
chrV	363	11.93	12.58	16.42	0	13.3	no	no	no	no	no	no	no	no	no
chrV	364	0.16	0	2.98	3.09	0.21	no	no	no	no	no	no	no	no	no
chrV	365	0.91	0	0	0	0	no	no	no	no	no	no	no	no	no
chrV	366	0.91	0	0	0	1.47	no	no	no	no	no	no	no	no	no
chrV	367	0	1.8	0	0	0	no	no	no	no	no	no	no	no	no
chrV	368	0	0.1	0	0	4.42	no	no	no	no	no	no	no	no	no
chrV	369	0.97	0	0	0	0	no	no	no	no	no	no	no	no	no
chrV	370	0	0	0	0	0	no	no	no	no	no	no	no	no	no
chrV	371	1.82	0	1.49	0	1.47	no	no	no	no	no	no	no	no	no
chrV	372	0.91	1.8	1.49	0	1.47	no	no	no	no	no	no	no	no	no
chrV	373	0	0	1.49	0	1.47	no	no	no	no	no	no	no	no	no
chrV	374	0.91	0	1.49	0	0	no	no	no	no	no	no	no	no	no
chrV	375	1.82	1.8	0	0	0	no	no	no	no	no	no	no	no	no
chrV	376	0.91	0	0	0	0	no	no	no	no	no	no	no	no	no
chrV	377	3.65	0	1.49	0	1.47	no	no	no	no	no	no	no	no	no
chrV	378	4.56	0	4.48	0	2.95	no	no	no	no	no	no	no	no	no
chrV	379	2.74	3.59	2.98	0	1.47	no	no	no	no	no	no	no	no	no
chrV	380	4.56	0	5.97	3.09	4.42	no	no	no	no	no	no	no	no	no
chrV	381	1.82	0	1.49	0	0	no	no	no	no	no	no	no	no	no
chrV	382	1.82	0	0	0	0	no	no	no	no	no	no	no	no	no
chrV	383	3.65	0	5.97	3.09	2.95	no	no	no	no	no	no	no	no	no
chrV	384	3.65	1.8	8.95	9.26	2.95	no	no	no	no	no	no	no	no	no
chrV	385	10.94	10.78	8.95	6.18	2.95	no	no	no	no	no	no	no	no	no
chrV	386	31.92	26.95	26.86	21.62	22.1	no	no	no	no	no	no	yes	no	yes
chrV	387	20.07	23.36	10.45	0	11.79	no	no	no	no	no	no	no	no	no
chrV	388	0.91	0	4.48	0	0	no	no	no	no	no	no	no	no	no
chrV	389	0.91	1.8	0	0	1.47	no	no	no	no	no	no	no	no	no
chrV	390	2.18	0.1	2.47	0.16	3.1	no	no	no	no	no	no	no	no	no
chrV	391	2.74	0	0	0	4.5	no	no	no	no	no	no	no	no	no
chrV	392	2.74	1.8	0	0	2.95	no	no	no	no	no	no	no	no	no
chrV	393	1.82	0	0	6.18	2.95	no	no	no	no	no	no	no	no	no
chrV	394	3.65	1.8	0	6.18	8.84	no	no	no	no	no	no	no	no	no
chrV	395	8.21	1.8	4.48	6.18	2.95	no	no	no	no	no	no	no	no	no
chrV	396	7.3	5.39	2.98	9.26	8.84	no	no	no	no	no	no	no	no	no
chrV	397	4.56	3.59	8.95	0	11.79	no	no	no	no	no	no	no	no	no
chrV	398	19.15	17.97	11.94	6.18	10.31	no	no	no	no	no	no	no	no	no
chrV	399	2.74	0	1.49	0	7.37	no	no	no	no	no	no	no	no	no
chrV	400	2.74	0	1.49	0	1.47	no	no	no	no	no	no	no	no	no
chrV	401	0	1.8	0	0	1.47	no	no	no	no	no	no	no	no	no
chrV	402	0	0	0	0	0	no	no	no	no	no	no	no	no	no
chrV	403	0	0	0	0	0	no	no	no	no	no	no	no	no	no
chrV	404	0	0	0	0	0	no	no	no	no	no	no	no	no	no
chrV	405	0	0	0	0	1.47	no	no	no	no	no	no	no	no	no
chrV	406	0	0	0	0	0	no	no	no	no	no	no	no	no	no
chrV	407	0	0	0	0	0	no	no	no	no	no	no	no	no	no
chrV	408	0	1.8	0	0	0	no	no	no	no	no	no	no	no	no
chrV	409	0	0	0	0	0	no	no	no	no	no	no	no	no	no
chrV	410	1.22	0	0.5	0	0.74	no	no	no	no	no	no	no	no	no
chrV	411	5.78	3.59	3.48	0	0	no	no	no	no	no	no	no	no	no
chrV	412	8.66	0.9	4.48	6.18	10.31	no	no	no	no	no	no	no	no	no
chrV	413	3.06	3.31	3.88	7.3	2.11	no	no	no	no	no	no	no	no	no
chrV	414	11.86	8.98	2.98	9.26	2.95	no	no	no	no	no	no	no	no	no
chrV	415	10.03	5.39	4.48	15.44	5.89	no	no	no	no	no	no	no	no	no
chrV	416	44.23	49.41	82.09	67.94	22.1	no	no	no	no	no	no	no	no	no
chrV	417	40.13	43.12	56.71	49.41	30.94	no	no	no	no	no	no	no	no	no
chrV	418	10.03	12.58	11.94	15.44	10.31	no	no	no	no	no	no	no	no	no
chrV	419	11.86	16.17	2.98	6.18	7.37	no	no	no	no	no	no	no	no	no
chrV	420	6.38	5.39	4.48	9.26	2.95	no	no	no	no	no	no	no	no	no
chrV	421	6.38	10.78	4.48	6.18	4.42	no	no	no	no	no	no	no	no	no
chrV	422	0	0	1.49	0	1.47	no	no	no	no	no	no	no	no	no
chrV	423	0	1.8	0	0	0	no	no	no	no	no	no	no	no	no
chrV	424	0.91	0	1.49	3.09	0	no	no	no	no	no	no	no	no	no
chrV	425	0	0	0	0	0	no	no	no	no	no	no	no	no	no
chrV	426	1.82	3.59	0	0	1.47	no	no	no	no	no	no	no	no	no
chrV	427	1.82	0	1.49	0	0	no	no	no	no	no	no	no	no	no
chrV	428	0	8.98	2.98	0	4.42	no	no	no	no	no	no	no	no	no
chrV	429	0	0	0	0	0	no	no	no	no	no	no	no	no	no
chrV	430	0	0	1.49	0	0	no	no	no	no	no	no	no	no	no
chrV	431	0	0	0	0	0	no	no	no	no	no	no	no	no	no
chrV	432	0	0	1.49	0	0	no	no	no	no	no	no	no	yes	yes
chrV	433	0	0	0	0	0	no	no	no	no	no	no	no	yes	yes
chrV	434	0.91	0	0	0	0	no	no	no	no	no	no	yes	no	yes
chrV	435	0	0	0	0	0	no	no	no	no	no	yes	yes	yes	yes
chrV	436	0	0	1.49	0	0	no	no	no	no	no	no	no	no	yes
chrV	437	0	1.8	0	0	0	no	no	no	no	no	no	no	no	no
chrV	438	2.82	0.11	0.17	0	2.99	no	no	no	no	no	no	no	no	no
chrV	439	0.91	0	1.49	0	1.47	no	no	no	no	no	no	no	no	no
chrV	440	0	1.8	1.49	0	2.95	no	no	no	no	no	yes	yes	no	no
chrV	441	0.91	1.8	0	0	1.47	no	no	no	no	no	no	no	no	no
chrV	442	0.91	0.36	1.05	0	0.53	no	no	no	no	no	no	no	no	no
chrV	443	0	0	0	0	0	no	no	no	no	no	no	no	no	no
chrV	444	1.82	0	0	0	2.95	no	no	no	no	no	no	no	no	no
chrV	445	11.86	10.78	4.48	3.09	7.37	no	no	no	no	no	no	no	no	no
chrV	446	1.82	1.8	0	0	1.47	no	no	no	no	no	no	no	no	no
chrV	447	1.82	3.59	1.49	3.09	0	no	no	no	no	no	no	no	no	no
chrV	448	2.74	5.39	4.48	0	2.95	no	no	no	no	no	no	no	no	no
chrV	449	2.74	0	0	3.09	0	no	no	no	no	no	no	no	no	no
chrV	450	4.56	1.8	16.42	9.26	2.95	no	no	no	no	no	no	no	no	no
chrV	451	0.91	0	1.49	0	1.47	no	no	no	no	no	no	no	no	no
chrV	452	0.91	0	0	6.18	1.47	no	no	no	no	no	no	no	no	no
chrV	453	1.82	1.8	1.49	0	0	no	no	no	no	no	no	no	no	no
chrV	454	0.91	3.59	0	0	2.95	no	no	no	no	no	no	no	no	no
chrV	455	2.74	0	1.49	3.09	4.42	no	no	no	no	no	no	no	no	no
chrV	456	0	3.59	1.49	3.09	1.47	no	no	no	no	no	no	no	no	no
chrV	457	1.82	0	4.48	0	0	no	no	no	no	no	no	no	no	no
chrV	458	1.82	0.22	3.39	0.93	0	no	no	no	no	no	no	no	no	no
chrV	459	0.91	0	0	3.09	0	no	no	no	no	no	no	no	no	no
chrV	460	1.82	3.59	5.97	6.18	5.89	no	no	no	no	no	no	no	no	no
chrV	461	10.94	1.8	8.95	15.44	7.37	no	no	no	no	no	no	no	no	no
chrV	462	8.21	3.59	16.42	0	8.84	no	no	no	no	no	no	no	no	no
chrV	463	15.51	14.37	32.83	12.35	25.79	no	no	no	no	no	no	no	no	no
chrV	464	5.47	5.39	8.95	0	5.89	no	no	no	no	no	no	no	no	no
chrV	465	1.82	1.8	8.95	3.09	7.37	no	no	no	no	no	no	no	no	no
chrV	466	2.74	1.8	4.48	3.09	7.37	no	no	no	no	no	no	no	no	no
chrV	467	3.65	3.59	7.46	0	4.42	no	no	no	no	no	no	no	no	no
chrV	468	0	0	0	0	0	no	no	no	no	no	no	no	no	no
chrV	469	0.08	0.6	1.72	0	0.87	no	no	no	no	no	no	no	no	no
chrV	470	3.02	0.73	0	1.54	2.17	no	no	no	no	no	no	no	no	no
chrV	471	0	0	1.49	0	0	no	no	no	no	no	no	no	no	no
chrV	472	0	0	0	0	0	no	no	no	no	no	no	no	no	no
chrV	473	0	0	1.49	0	0	no	no	no	no	no	no	no	no	no
chrV	474	0	0	0	3.09	0	no	no	no	no	no	no	no	no	no
chrV	475	0.91	0	7.46	0	0	no	no	no	no	no	no	no	no	no
chrV	476	1.82	0	1.49	0	0	no	no	no	no	no	no	no	no	no
chrV	477	1.82	1.8	0	0	1.47	no	no	no	no	no	no	no	no	no
chrV	478	0.91	3.59	8.95	3.09	2.95	no	no	no	no	no	no	no	no	no
chrV	479	12.77	3.59	19.4	6.18	10.31	no	no	no	no	no	no	no	no	no
chrV	480	4.56	7.19	22.39	15.44	14.73	no	no	no	no	no	no	no	no	no
chrV	481	20.98	10.78	26.86	6.18	8.84	no	no	no	no	no	no	no	no	no
chrV	482	8.21	12.58	19.4	9.26	4.42	no	no	no	no	no	no	no	no	no
chrV	483	6.38	0	7.46	3.09	5.89	no	no	no	no	no	no	no	no	no
chrV	484	0.91	1.8	4.48	0	0	no	no	no	no	no	no	no	no	no
chrV	485	0.91	0	2.98	0	0	no	no	no	no	no	no	no	no	no
chrV	486	4.56	0	14.92	0	1.47	no	no	no	no	no	no	no	no	no
chrV	487	3.65	8.98	16.42	3.09	4.42	no	no	no	no	no	no	no	no	no
chrV	488	1.82	1.8	7.46	0	1.47	no	no	no	no	no	no	no	no	no
chrV	489	0	0	0	0	1.47	no	no	no	no	no	no	no	no	no
chrV	490	1.82	5.39	1.49	0	4.42	no	no	no	no	no	no	no	no	no
chrV	491	1.82	0	4.48	3.09	0	no	no	no	no	no	no	no	no	no
chrV	492	0	0	0	0	0	no	no	no	no	no	no	no	no	no
chrV	493	0.91	0	0	0	0	no	no	no	no	no	no	no	no	no
chrV	494	0	0	0	3.09	0	no	no	no	no	no	no	no	no	no
chrV	495	3.65	0	5.97	0	0	no	no	no	no	no	no	no	no	no
chrV	496	2.74	3.59	7.46	12.35	2.95	no	no	no	no	no	no	no	no	no
chrV	497	0	1.8	1.49	3.09	0	no	no	no	no	no	no	no	no	no
chrV	498	0	0	0	0	0	no	no	no	no	no	no	no	no	no
chrV	499	0	0	0	0	0	no	no	no	no	no	no	no	no	no
chrV	500	0	0	0	0	0	no	no	no	no	no	no	no	no	no
chrV	501	0	0.03	0	0	0	no	no	no	no	no	no	no	no	no
chrV	502	0	0	0	0	0	no	no	no	no	no	no	no	no	no
chrV	503	0	0	0	0	0	no	no	no	no	no	no	no	no	no
chrV	504	0	1.8	5.97	9.26	2.95	no	no	no	no	no	no	no	no	no
chrV	505	0.91	0	1.49	0	1.47	no	no	no	no	no	no	no	no	no
chrV	506	4.25	1.59	4.81	1.52	1.15	no	no	no	no	no	no	no	no	no
chrV	507	0	0	0	0	0	no	no	no	no	no	no	no	no	no
chrV	508	0	0	0	0	0	no	no	no	no	no	no	no	no	no
chrV	509	0	0	0	0	0	no	no	no	no	no	no	no	no	no
chrV	510	0.91	0	0	0	0	no	no	no	no	no	no	no	yes	no
chrV	511	0	0	0	0	0	no	no	no	no	no	no	no	no	no
chrV	512	0	0	0	0	0	no	no	no	no	no	no	no	no	no
chrV	513	0	0	0	0	0	no	no	no	no	no	no	no	no	no
chrV	514	0	0	0	0	0	no	no	no	no	no	no	no	no	no
chrV	515	0	0	0	0	0	no	no	no	no	no	no	no	no	no
chrV	516	0.91	0	1.49	0	0	no	no	no	no	no	no	no	no	no
chrV	517	2.74	1.8	4.48	3.09	0	no	no	no	no	no	no	no	no	no
chrV	518	0.91	3.59	1.49	3.09	1.47	no	no	no	no	no	no	no	no	no
chrV	519	0.91	0	1.49	0	0	no	no	no	no	no	no	no	no	no
chrV	520	0	0	0	0	0	no	no	no	no	no	no	no	no	no
chrV	521	0	0	0	0	0	no	no	no	no	no	no	no	no	no
chrV	522	0	0	2.98	0	0	no	no	no	no	no	no	no	no	no
chrV	523	0	0	2.98	0	0	no	no	no	no	no	no	no	no	no
chrV	524	0	0	0	0	0	no	no	no	no	no	no	no	no	no
chrV	525	0	0	0	0	0	no	no	no	no	no	no	no	no	no
chrV	526	0	0	0	0	0	no	no	no	no	no	no	no	no	no
chrV	527	0	0	0	0	0	no	no	no	no	no	no	no	no	no
chrV	528	0	0	0	0	0	no	no	no	no	no	no	no	yes	yes
chrV	529	0	0	0	0	0	no	no	no	no	no	no	no	no	no
chrV	530	0	0	0	0	0	no	no	no	no	no	no	no	no	no
chrV	531	0	0	0	0	0	no	no	no	no	no	no	no	no	no
chrV	532	0	0	1.49	3.09	0	no	no	no	no	no	no	no	no	no
chrV	533	1.82	5.39	5.97	0	1.47	no	no	no	no	no	no	no	no	no
chrV	534	1.82	1.8	0	6.18	1.47	no	no	no	no	no	no	no	no	no
chrV	535	1.82	7.19	4.48	3.09	2.95	no	no	no	no	no	no	no	no	no
chrV	536	0.91	3.59	4.48	0	7.37	no	no	no	no	no	no	no	no	no
chrV	537	3.65	1.8	13.43	9.26	0	no	no	no	no	no	no	no	no	no
chrV	538	0	0	0	0	0	no	no	no	no	no	no	no	no	no
chrV	539	0	0	0	0	0	no	no	no	no	no	no	no	no	no
chrV	540	0	0	0	0	0	no	no	no	no	no	no	no	no	no
chrV	541	0	0	0	0	0	no	no	no	no	no	no	no	no	no
chrV	542	0	0	0	0	0	no	no	no	no	no	no	no	no	no
chrV	543	0	0	0	0	0	no	no	no	no	no	no	no	no	no
chrV	544	0	0	0	0	0	no	no	no	no	no	no	no	no	no
chrV	545	0	0	0	0	0	no	no	no	no	no	no	no	no	no
chrV	546	0	0	0	0	0	no	no	no	no	no	no	no	no	no
chrV	547	0	0	0	0	0	no	no	no	no	no	no	no	no	no
chrV	548	0	0	0	0	0	no	no	no	no	no	no	no	no	no
chrV	549	0	0	0	0	0	no	no	no	no	no	no	no	no	no
chrV	550	0	0	0	0	0	no	no	no	no	no	no	no	no	no
chrV	551	0	0	0	0	0	no	no	no	no	no	no	no	no	no
chrV	552	0	0	0	0	0	no	no	no	no	no	no	no	no	no
chrV	553	0	0	0	0	0	no	no	no	no	no	no	no	no	no
chrV	554	0	0	0	0	0	no	no	no	no	no	no	no	no	no
chrV	555	0	0	0	0	0	no	no	no	no	no	no	no	no	no
chrV	556	0	0	0	0	0	no	no	no	no	no	no	no	no	no
chrV	557	0	0	0	0	0	no	no	no	no	no	no	no	no	no
chrV	558	0	0	0	0	0	no	no	no	no	no	no	no	no	no
chrV	559	0	0	0	0	0	no	no	no	no	no	no	no	no	no
chrV	560	0	0	0	0	0	no	no	no	no	no	no	no	no	no
chrV	561	0	0	0	0	0	no	no	no	no	no	no	no	no	no
chrV	562	0	0	0	0	0	no	no	no	no	no	no	no	no	no
chrV	563	2.74	3.59	4.48	9.26	1.47	no	no	no	no	no	no	no	no	no
chrV	564	4.56	3.59	8.95	0	2.95	no	no	no	no	no	no	no	no	no
chrV	565	0	0	0	0	0	no	no	no	no	no	no	no	no	no
chrV	566	0	0	0	0	0	no	no	no	no	no	no	no	no	no
chrV	567	0	0	0	0	0	no	no	no	no	no	no	no	no	no
chrV	568	0	0	0	0	0	no	no	no	no	no	no	no	no	no
chrV	569	0	0.44	0	0	0	no	no	no	no	no	no	no	no	no
chrV	570	0	1.8	0	0	0	no	no	no	no	no	no	no	no	no
chrV	571	0	0	0	0	0	no	no	no	no	no	no	no	no	no
chrV	572	0.26	0	0	0	0	no	no	no	no	no	no	no	no	no
chrV	573	0	0	0	0	0	no	no	no	no	no	no	no	no	no
chrV	574	0.37	1.8	0	0	0	no	no	no	no	no	no	no	no	no
chrV	575	0	0	0	0	0	no	no	no	no	no	no	no	no	no
chrV	576	0	0	0	0	1.47	no	no	no	no	no	no	no	no	no
chrV	577	0	0	0	0	0	no	no	no	no	no	no	no	no	no
chrV	578	0	0	0	0	0	no	no	no	no	no	no	no	no	no
chrV	579	0	0	0	0	0	no	no	no	no	no	no	no	no	no
chrV	580	0	0	0	0	0	no	no	no	no	no	no	no	no	no
chrV	581	0	0	0	0	0	no	no	no	no	no	no	no	no	no
chrV	582	0	0	0	0	0	no	no	no	no	no	no	no	no	no
chrV	583	0	0	0	0	0	no	no	no	no	no	no	no	no	no
chrV	584	0	0	0	0	0	no	no	no	no	no	no	no	no	no
chrV	585	0	0	0	0	0	no	no	no	no	no	no	no	no	no
chrV	586	0	0	0	0	0	no	no	no	no	no	no	no	no	no
chrV	587	0	0	0	0	0	no	no	no	no	no	no	no	no	no
chrV	588	0	0	0	0	0	no	no	no	no	no	no	no	no	no
chrV	589	0	0	0	0	0	no	no	no	no	no	no	no	no	no
chrV	590	0	0	0	0	0	no	no	no	no	no	no	no	no	no
chrV	591	0	0	0	0	0	no	no	no	no	no	no	no	no	no
chrV	592	0	0	0	0	0	no	no	no	no	no	no	no	no	no
chrV	593	0	0	0	0	0	no	no	no	no	no	no	no	no	no
chrV	594	0	0	0	0	0	no	no	no	no	no	no	no	no	no
chrV	595	0	0	0	0	0	no	no	no	no	no	no	no	no	no
chrV	596	0	0	0	0	0	no	no	no	no	no	no	no	no	no
chrV	597	0.91	0	0	0	0	no	no	no	no	no	no	no	no	no
chrV	598	0	0	0	0	0	no	no	no	no	no	no	no	no	no
chrV	599	0	0	0	0	0	no	no	no	no	no	no	no	no	no
chrV	600	0	0	0	0	0	no	no	no	no	no	no	no	no	no
chrV	601	0	0	0	0	0	no	no	no	no	no	no	no	no	no
chrV	602	0	0	0	0	0	no	no	no	no	no	no	no	no	no
chrV	603	0	0	0	0	0	no	no	no	no	no	no	no	no	no
chrV	604	0	0	0	0	0	no	no	no	no	no	no	yes	no	no
chrV	605	0	0	0	0	0	no	no	no	no	no	no	no	no	no
chrV	606	0	0	0	0	0	no	no	no	no	no	no	no	no	no
chrV	607	0	0	0	0	0	no	no	no	no	no	no	no	no	no
chrV	608	0	0	0	0	0	no	no	no	no	no	no	no	no	no
chrV	609	0	0	1.49	0	0	no	no	no	no	no	no	no	no	no
chrV	610	1.82	0	1.49	0	0	no	no	no	no	no	no	no	no	no
chrV	611	4.56	5.39	4.48	3.09	2.95	no	no	no	no	no	no	no	no	no
chrV	612	2.74	1.8	2.98	0	1.47	no	no	no	no	no	no	no	no	no
chrV	613	0.91	0	2.98	0	0	no	no	no	no	no	no	no	no	no
chrV	614	0	0	0	0	2.95	no	no	no	no	no	no	no	no	no
chrV	615	0	0	0	0	0	no	no	no	no	no	no	no	no	no
chrV	616	0.91	5.39	5.97	3.09	0	no	no	no	no	no	no	no	no	no
chrV	617	0.91	0	2.98	0	0	no	no	no	no	no	no	no	no	no
chrV	618	0	0	0	3.09	0	no	no	no	no	no	no	no	no	no
chrV	619	1.82	1.8	0	3.09	1.47	no	no	no	no	no	no	no	no	no
chrV	620	6.38	0	4.48	0	1.47	no	no	no	no	no	no	no	no	no
chrV	621	6.38	3.59	5.97	0	1.47	no	no	no	no	no	no	no	no	no
chrV	622	0	0	4.48	0	1.47	no	no	no	no	no	no	no	no	no
chrV	623	0.93	1.8	0.22	0.05	0.14	no	no	no	no	no	no	no	no	no
chrV	624	0.91	0	0	0	2.21	no	no	no	no	no	no	no	no	no
chrV	625	2.74	0	0	0	0	no	no	no	no	no	no	no	no	no
chrV	626	0	0	0	0	0	no	no	no	no	no	no	no	no	no
chrV	627	0	0	0	0	0	no	no	no	no	no	no	no	no	no
chrV	628	0	0	0	0	0	no	no	no	no	no	no	no	no	no
chrV	629	0	0	0	0	0	no	no	no	no	no	no	no	no	no
chrV	630	0	0	0	0	0	no	no	no	no	no	no	no	no	no
chrV	631	0	1.8	0	0	0	no	no	no	no	no	no	no	no	no
chrV	632	0	0	1.49	0	1.47	no	no	no	no	no	no	no	no	no
chrV	633	0	1.8	2.98	0	1.47	no	no	no	no	no	no	no	no	no
chrV	634	0	0	11.94	3.09	1.47	no	no	no	no	no	no	no	no	no
chrV	635	0	0	0	3.09	0	no	no	no	no	no	no	no	no	no
chrV	636	0.91	0	1.49	0	0	no	no	no	no	no	no	no	no	no
chrV	637	0	0	0	0	0	no	no	no	no	no	no	no	no	no
chrV	638	1.09	0	0	1.54	0	no	no	no	no	no	no	no	no	no
chrV	639	5.47	1.8	0	0	2.95	no	no	no	no	no	no	no	no	no
chrV	640	2.74	1.8	8.95	0	4.42	no	no	no	no	no	no	no	no	no
chrV	641	1.82	5.39	2.98	6.18	0	no	no	no	no	no	no	no	no	no
chrV	642	1.82	0	2.98	0	2.95	no	no	no	no	no	no	no	no	no
chrV	643	0	0	0	0	0	no	no	no	no	no	no	no	no	no
chrV	644	0	0	0	0	0	no	no	no	no	no	no	no	no	no
chrV	645	0	0	0	0	0	no	no	no	no	no	no	no	no	no
chrV	646	0	0	0	0	0	no	no	no	no	no	no	no	no	no
chrV	647	0	0	1.49	0	0	no	no	no	no	no	no	no	no	no
chrV	648	0	1.8	1.49	0	0	no	no	no	no	no	no	no	no	no
chrV	649	0	0	1.49	0	0	no	no	no	no	no	no	no	no	no
chrV	650	0	0	0	0	0	no	no	no	no	no	no	no	no	no
chrV	651	0.23	1.03	0.75	0	1.08	no	no	no	no	no	no	no	no	no
chrV	652	0	0	0	0	0	no	no	no	no	no	no	no	no	no
chrV	653	0	0	0	0	0	no	no	no	no	no	no	no	no	no
chrV	654	0	0	0	0	0	no	no	no	no	no	no	no	no	yes
chrV	655	0	0	0	0	0	no	no	no	no	no	no	no	no	no
chrV	656	0	0	0	0	0	no	no	no	no	no	no	no	no	no
chrV	657	0	0	0	0	0	no	no	no	no	no	no	no	no	no
chrV	658	0.14	0	0	0	0	no	no	no	no	no	no	no	no	no
chrV	659	0	0	0	0	0	no	no	no	no	no	no	no	no	no
chrV	660	0	0	0	0	0	no	no	no	no	no	no	no	no	no
chrV	661	0	0	0	0	0	no	no	no	no	no	no	no	no	no
chrV	662	0	0	0	0	0	no	no	no	no	no	no	no	no	no
chrV	663	0	0	0	0	0	no	no	no	no	no	no	no	no	no
chrV	664	0	1.8	0	0	0	no	no	no	no	no	no	no	no	no
chrV	665	0	1.8	1.49	0	0	no	no	no	no	no	no	no	no	yes
chrV	666	0.91	0	0	0	4.42	no	no	no	no	no	no	no	no	no
chrV	667	0.91	0	0	0	1.47	no	no	no	no	no	no	no	no	no
chrV	668	0.91	1.8	0	0	0	no	no	no	no	no	no	no	no	no
chrV	669	0.46	0	0.75	0	0	no	no	no	no	no	yes	yes	yes	yes
chrV	670	3.34	2.4	2.98	0	3.44	no	no	no	no	no	no	yes	no	yes
chrV	671	0	0	0	0	0	no	no	no	no	no	no	no	no	no
chrV	672	0	0	0	0	1.47	no	no	no	no	no	no	no	no	no
chrV	673	0	0	0	0	1.47	no	no	no	no	no	no	no	no	no
chrV	674	1.92	0	3.23	0	0	no	no	no	no	no	no	no	no	no
chrV	675	10.94	0	29.85	0	10.31	no	no	no	no	no	no	no	no	no
chrV	676	5.47	3.59	22.39	6.18	7.37	no	no	no	no	no	no	no	no	no
chrV	677	0	0	1.49	0	1.47	no	no	no	no	no	no	no	no	no
chrV	678	0	0	0	0	0	no	no	no	no	no	no	no	no	no
chrV	679	0	0	0	0	0	no	no	no	no	no	no	no	no	no
chrV	680	0	0	1.49	0	0	no	no	no	no	no	no	no	no	no
chrV	681	0	0	0	0	0	no	no	no	no	no	no	no	no	no
chrV	682	0.01	0	0	0.02	1.47	no	no	no	no	no	no	no	no	no
chrV	683	0	0	0	0	0	no	no	no	no	no	no	no	no	no
chrV	684	2.74	1.8	1.49	0	0	no	no	no	no	no	no	no	no	no
chrV	685	2.74	10.78	4.48	6.18	5.89	no	no	no	no	no	no	no	no	no
chrV	686	2.3	1.91	1.89	0.7	2.14	no	no	no	no	no	no	no	no	no
chrV	687	16.42	1.8	14.92	3.09	14.74	no	no	no	no	no	no	no	no	no
chrV	688	11.86	8.98	7.46	3.09	5.89	no	no	no	no	no	no	no	no	no
chrV	689	9.12	12.58	10.45	0	11.79	no	no	no	no	no	no	no	no	no
chrV	690	0.94	1.8	1.53	3.09	0.08	no	no	no	no	no	no	no	no	no
chrV	691	0	0	0	0	0	no	no	no	no	no	no	no	no	no
chrV	692	0	0	0	0	0	no	no	no	no	no	no	no	no	no
chrV	693	0	0	0	0	0	no	no	no	no	no	no	no	no	no
chrV	694	0	0	0	0	1.47	no	no	no	no	no	no	no	no	no
chrV	695	0	1.8	1.49	0	1.47	no	no	no	no	no	no	no	no	no
chrV	696	2.74	5.39	1.49	0	1.47	no	no	no	no	no	no	no	no	no
chrV	697	10.03	1.8	2.98	3.09	5.89	no	no	no	no	no	no	no	no	no
chrV	698	5.47	3.59	5.97	3.09	16.21	no	no	no	no	no	no	no	no	no
chrV	699	3.65	0	0	6.18	4.42	no	no	no	no	no	no	no	no	no
chrV	700	0	0	1.49	0	1.47	no	no	no	no	no	no	no	no	yes
chrV	701	0	0	0	0	0	no	no	no	no	no	no	no	no	no
chrV	702	0	0	0	0	0	no	no	no	no	no	no	no	no	no
chrV	703	0	1.8	0	0	0	no	no	no	no	no	no	no	no	no
chrV	704	0.09	0	0.14	0	0.27	no	no	no	no	no	no	no	no	no
chrV	705	1.23	0.26	0	0	0	no	no	no	no	no	no	no	no	no
chrV	706	0.63	0.08	0.06	0.13	0.26	no	no	no	no	no	no	no	no	no
chrV	707	0	0	0	0	0	no	no	no	no	no	no	no	no	no
chrV	708	0	0	0	0	0	no	no	no	no	no	no	no	no	no
chrV	709	0	0	0	0	1.47	no	no	no	no	no	no	no	no	no
chrV	710	0	0	0	0	0	no	no	no	no	no	no	no	no	no
chrV	711	0	0	0	0	0	no	no	no	no	no	no	no	no	no
chrV	712	0	0	0	0	0	no	no	no	no	no	no	no	no	no
chrV	713	0	0	0	0	0	no	no	no	no	no	no	no	no	no
chrV	714	2.58	0.9	0.97	0	0.37	no	no	no	no	no	no	no	no	no
chrV	715	0.87	5.21	2.74	1.54	2.7	no	no	no	no	no	no	no	no	no
chrV	716	0.14	0.14	0	0	0	no	no	no	no	no	no	no	no	no
chrV	717	0.13	0	0.21	0	0	no	no	no	no	no	no	no	no	no
chrV	718	0.07	0.14	0	0	1.57	no	no	no	no	no	no	no	no	no
chrV	719	0.91	0	0	0	0	no	no	no	no	no	no	no	no	no
chrV	720	0	0	0	0	0	no	no	no	no	no	no	no	no	no
chrV	721	1.37	1.8	0.75	0	2.21	no	no	no	no	no	no	no	no	no
chrV	722	1.82	10.78	7.46	0	0	no	no	no	no	no	no	no	no	no
chrV	723	4.56	32.34	4.48	6.18	5.89	no	no	no	no	no	no	no	no	no
chrV	724	66.12	66.48	106.71	40.15	84.73	no	no	no	no	no	no	yes	no	no
chrV	725	139.55	86.24	194.02	71.03	125.25	no	no	no	no	no	yes	yes	yes	yes
chrV	726	155.96	104.21	211.93	117.35	141.46	no	no	no	no	no	no	yes	no	yes
chrV	727	134.99	88.04	189.54	108.08	106.09	no	no	no	no	no	no	no	no	no
chrV	728	0	1.8	8.95	3.09	0	no	no	no	no	no	no	no	no	no
chrV	729	1.82	5.39	2.98	3.09	0	no	no	no	no	no	no	no	no	no
chrV	730	1.82	0	13.43	0	0	no	no	no	no	no	no	no	no	no
chrV	731	2.74	1.8	6.11	0	2.95	no	no	no	no	no	no	no	no	no
chrV	732	0.91	1.8	0	0	1.47	no	no	no	no	no	no	no	no	no
chrV	733	3.65	0	1.49	6.18	0	no	no	no	no	no	no	no	no	no
chrV	734	0.91	0	0	0	0	no	no	no	no	no	no	no	no	no
chrV	735	0.91	0	0	0	0	no	no	no	no	no	no	no	no	no
chrV	736	0	1.8	0	0	0	no	no	no	no	no	no	no	no	no
chrV	737	0	0	0	0	0	no	no	no	no	no	no	no	no	no
chrV	738	0	1.8	1.49	0	0	no	no	no	no	no	no	no	no	no
chrV	739	2.28	0.45	1.85	1.86	0.95	no	no	no	no	no	no	no	no	no
chrV	740	3.52	4.55	8.03	5.33	4.1	no	no	no	no	no	no	no	no	no
chrV	741	1.28	0.88	1.19	0.36	0.99	no	no	no	no	no	no	no	no	no
chrV	742	0	0	0	0	0	no	no	no	no	no	no	no	no	no
chrV	743	0	0	0	0	1.47	no	no	no	no	no	no	no	no	no
chrV	744	0	0	0	0	0	no	no	no	no	no	no	no	no	no
chrV	745	0	0	0	0	0	no	no	no	no	no	no	no	no	no
chrV	746	0	0	1.49	0	1.47	no	no	no	no	no	no	no	no	no
chrV	747	0	0	0	0	0	no	no	no	no	no	no	no	no	no
chrV	748	0	1.8	0	0	0	no	no	no	no	no	no	no	no	no
chrV	749	0	0	0	0	0	no	no	no	no	no	no	no	no	no
chrV	750	0	0	1.49	0	0	no	no	no	no	no	no	no	no	no
chrV	751	0	1.8	0	3.09	0	no	no	no	no	no	no	no	no	no
chrV	752	0	0	0	0	0	no	no	no	no	no	no	no	no	no
chrV	753	1.82	0	2.98	3.09	2.95	no	no	no	no	no	no	no	no	no
chrV	754	0	3.59	2.98	0	1.47	no	no	no	no	no	no	no	no	no
chrV	755	1.82	0	1.49	3.09	0	no	no	no	no	no	no	no	no	no
chrV	756	0.91	0	1.49	0	2.95	no	no	no	no	no	no	no	no	no
chrV	757	0.91	1.8	1.49	0	2.95	no	no	no	no	no	no	no	no	no
chrV	758	1.82	0	10.45	6.18	1.47	no	no	no	no	no	no	no	no	no
chrV	759	0	0	0	3.09	1.47	no	no	no	no	no	no	no	no	no
chrV	760	2.74	0	0	3.09	4.42	no	no	no	no	no	no	no	no	no
chrV	761	1.82	0	1.49	0	2.95	no	no	no	no	no	no	no	no	no
chrV	762	0.91	1.8	0	0	1.47	no	no	no	no	no	no	no	no	no
chrV	763	3.65	5.39	4.48	6.18	5.89	no	no	no	no	no	no	no	no	no
chrV	764	2.74	3.59	5.97	9.26	4.42	no	no	no	no	no	no	no	no	no
chrV	765	1.06	2.35	0.25	0	1.72	no	no	no	no	no	no	yes	yes	yes
chrV	766	7.35	20.93	11.36	7.97	20.38	no	no	no	no	no	no	no	no	yes
chrV	767	7.32	12.96	5.86	5.44	12.84	no	no	no	no	no	no	yes	yes	yes
chrV	768	6.84	12.58	5.47	6.18	13.51	no	no	no	no	no	yes	yes	yes	yes
chrV	769	6.81	4.49	5.77	5.66	13.9	no	no	no	no	no	no	no	no	no
chrV	770	10.31	6.32	7.05	7.17	16.33	no	no	no	no	no	no	no	no	no
chrV	771	3.04	1.2	1.62	1.99	4.68	no	no	no	no	no	no	no	no	no
chrV	772	0	0.06	0	0	2.95	no	no	no	no	no	no	no	no	no
chrV	773	33.75	12.58	19.4	6.18	23.58	no	no	no	no	no	no	no	no	no
chrV	774	73.88	52.1	71.64	30.88	66.31	no	no	no	no	no	no	no	no	no
chrV	775	4.56	3.59	5.97	3.09	4.42	no	no	no	no	no	no	no	no	no
chrV	776	0.91	0	1.49	0	1.64	no	no	no	no	no	no	no	no	no
chrV	777	0	0	1.49	0	2.95	no	no	no	no	no	no	no	no	no
chrV	778	1.82	1.81	1.52	0	1.47	no	no	no	no	no	no	no	no	no
chrV	779	0	0.15	0.22	0.14	0	no	no	no	no	no	no	no	no	no
chrV	780	0	0	0	0	0	no	no	no	no	no	no	no	no	no
chrV	781	0.91	0	0	0	0.25	no	no	no	no	no	no	no	no	no
chrV	782	0	0	0	0	0	no	no	no	no	no	no	no	no	no
chrV	783	0.91	0	0	0	0.16	no	no	no	no	no	no	no	no	no
chrV	784	0	0	0	0	1.47	no	no	no	no	no	no	no	no	no
chrV	785	0	0	0	0	0	no	no	no	no	no	no	no	no	no
chrV	786	0	0	0	0	0	no	no	no	no	no	no	no	no	no
chrV	787	0	0	0	0	0	no	no	no	no	no	no	no	no	no
chrV	788	0	0	0	0	0.15	no	no	no	no	no	no	no	no	no
chrV	789	0	1.8	0	0	1.47	no	no	no	no	no	no	no	no	no
chrV	790	1.96	4.31	2.01	2.62	1.47	no	no	no	no	no	no	no	no	no
chrV	791	2.28	8.98	0	7.72	3.73	no	no	no	yes	yes	yes	yes	yes	yes
chrV	792	4.56	8.98	1.49	0	4.42	no	no	no	yes	yes	yes	yes	yes	yes
chrV	793	2.74	12.58	1.49	18.53	8.84	no	no	no	no	yes	yes	yes	yes	yes
chrV	794	9.12	25.15	0	12.35	8.84	no	no	no	no	no	yes	yes	yes	yes
chrV	795	9.12	34.14	1.49	18.53	10.31	no	no	no	yes	yes	yes	yes	yes	yes
chrV	796	7.3	35.93	4.48	27.79	17.68	no	no	no	yes	yes	yes	yes	yes	yes
chrV	797	16.92	47.61	6.49	42.15	41.85	no	no	no	no	no	yes	yes	yes	yes
chrV	798	0.55	5.21	0.11	2.16	4.62	no	no	no	yes	no	yes	yes	yes	yes
chrV	799	0.26	0	0.72	0	0	no	no	no	no	no	no	no	no	no
chrV	800	0	0	0.25	0	0	no	no	no	no	no	no	no	no	no
chrV	801	0	0	0	0	0	no	no	no	no	no	no	no	no	no
chrV	802	0	1.8	0	0	0	no	no	no	no	no	no	no	no	no
chrV	803	0.91	0	0	0	0	no	no	no	no	no	no	no	no	no
chrV	804	0	0	0	0	0	no	no	no	no	no	no	no	no	no
chrV	805	0	0	0	0	0	no	no	no	no	no	no	no	no	no
chrV	806	0.3	0	0.29	0.24	0.38	no	no	no	no	no	no	no	no	no
chrV	807	0.26	0.22	0.6	0.88	0.49	no	no	no	no	no	no	no	no	no
chrV	808	0	0	0	0	0	no	no	no	no	no	no	no	no	no
chrV	809	0	0	1.49	0	0	no	no	no	no	no	no	no	no	no
chrV	810	2.74	0	2.98	3.09	1.47	no	no	no	no	no	no	no	no	no
chrV	811	3.65	1.8	4.48	0	1.47	no	no	no	no	no	no	no	no	no
chrV	812	3.65	0	8.95	1.54	1.47	no	no	no	no	no	no	no	no	no
chrV	813	3.65	3.59	4.48	0	5.89	no	no	no	no	no	no	no	no	no
chrV	814	3.65	0	1.49	0	0	no	no	no	no	no	no	no	no	no
chrV	815	0	0	2.98	0.62	1.84	no	no	no	no	no	no	no	no	no
chrV	816	0	0	0	0	0	no	no	no	no	no	no	no	no	no
chrV	817	0	0	0	0	0	no	no	no	no	no	no	no	no	no
chrV	818	0	0	0	0	0	no	no	no	no	no	no	no	no	no
chrV	819	0	0	0	0	0	no	no	no	no	no	no	no	no	no
chrV	820	0	0	0	0	0	no	no	no	no	no	no	no	no	no
chrV	821	0	0	0	0	0	no	no	no	no	no	no	no	no	no
chrV	822	0	0	0	0	0	no	no	no	no	no	no	no	no	no
chrV	823	0.16	0	0.22	0	0.1	no	no	no	no	no	no	no	no	no
chrV	824	0.09	0.05	0.27	0	0.28	no	no	no	no	no	no	no	no	no
chrV	825	0	0	0	3.09	0	no	no	no	no	no	no	no	no	no
chrV	826	0	0	0	0	0	no	no	no	no	no	no	no	no	no
chrV	827	0	0	0	0	0	no	no	no	no	no	no	no	no	no
chrV	828	0	0	0	0	0	no	no	no	no	no	no	no	no	no
chrV	829	0	0	0	0	0	no	no	no	no	no	no	no	no	no
chrV	830	0	0	0	0	0	no	no	no	no	no	no	no	no	no
chrV	831	0	0	0	0	0	no	no	no	no	no	no	no	no	no
chrV	832	0	0	0	0	0	no	no	no	no	no	no	no	no	no
chrV	833	0	0	0	0	0	no	no	no	no	no	no	no	no	no
chrV	834	0	0	1.49	0	0	no	no	no	no	no	no	no	no	no
chrV	835	0	0	0	0	0	no	no	no	no	no	no	no	no	no
chrV	836	0	0	0	1.54	0	no	no	no	no	no	no	yes	yes	yes
chrV	837	1.82	1.8	2.98	0	0.37	no	no	no	no	no	no	no	yes	no
chrV	838	0	0	0	0	0	no	no	no	no	no	no	no	no	no
chrV	839	0	0	0	0	0	no	no	no	no	no	no	no	no	no
chrV	840	0	1.8	0	0	0	no	no	no	no	no	no	no	no	yes
chrV	841	0	0	0	1.54	0	no	no	no	no	no	no	no	no	yes
chrV	842	0	0	0	0	0	no	no	no	no	no	no	no	no	no
chrV	843	1.37	0.9	1.49	0	0	no	no	no	no	no	no	no	no	no
chrV	844	0	0	0	0	0	no	no	no	no	no	no	no	no	no
chrV	845	0	0	0	0	0	no	no	no	no	no	no	no	no	no
chrV	846	0	0	0.25	0	0	no	no	no	no	no	no	no	no	no
chrV	847	0	0	0	1.54	0	no	no	no	no	no	no	no	no	no
chrV	848	0	0	0	0	0	no	no	no	no	no	no	no	no	no
chrV	849	0	0	0	0	0	no	no	no	no	no	no	no	no	no
chrV	850	0	0	0	0	0	no	no	no	no	no	no	no	no	no
chrV	851	0	0	0	0	0	no	no	no	no	no	no	no	no	no
chrV	852	0	0	1.49	0	0	no	no	no	no	no	no	no	no	no
chrV	853	0	0	0	0	0	no	no	no	no	no	no	no	no	no
chrV	854	0	0	0	0	0	no	no	no	no	no	no	no	no	no
chrV	855	0	0	0	0	0	no	no	no	no	no	no	no	no	no
chrV	856	0.91	0	0	0	0.49	no	no	no	no	no	no	no	no	no
chrV	857	0.04	0.08	5.97	1.82	0.07	no	no	no	no	no	no	no	no	no
chrV	858	0	0	0	0	1.47	no	no	no	no	no	no	no	no	no
chrV	859	21.5	64.08	25.6	64.5	33.06	no	no	no	no	no	no	no	no	no
chrV	860	0	0	0	0	0	no	no	no	no	no	no	no	no	no
chrV	861	0	1.8	0	0	1.47	no	no	no	no	no	no	no	no	no
chrV	862	0.91	0	0	0	1.47	no	no	no	no	no	no	no	no	no
chrV	863	0	0	1.49	0	0	no	no	no	no	no	no	no	no	no
chrV	864	0	0	0	0	0	no	no	no	no	no	no	no	no	no
chrV	865	1.82	5.39	4.48	0	1.47	no	no	no	no	no	no	no	no	no
chrV	866	0.91	0	1.49	0	4.42	no	no	no	no	no	no	no	no	no
chrV	867	0	0	0	0	0	no	no	no	no	no	no	no	no	no
chrV	868	0	0	0	0	0.74	no	no	no	no	no	no	no	no	no
chrV	869	0.91	0	1.49	0	0	no	no	no	no	no	no	no	no	no
chrV	870	0.91	0	0	0	0	no	no	no	no	no	no	no	no	no
chrV	871	0	0	0	3.09	0	no	no	no	no	no	no	no	no	no
chrV	872	0	0	2.98	0	0	no	no	no	no	no	no	no	no	no
chrV	873	0.21	0.28	0.51	0.74	0.22	no	no	no	no	no	no	no	no	no
chrV	874	0	0	0	0	0	no	no	no	no	no	no	no	no	no
chrV	875	0	0	0	0	0	no	no	no	no	no	no	no	no	no
chrV	876	0	0	0	0	0	no	no	no	no	no	no	no	no	no
chrV	877	0	0	1.49	3.09	0	no	no	no	no	no	no	no	no	no
chrV	878	0	0	0	0	1.6	no	no	no	no	no	no	no	no	no
chrV	879	1.94	1.87	1.49	0.22	0.08	no	no	no	no	no	no	no	no	no
chrV	880	0	0	1.49	0	0	no	no	no	no	no	no	no	no	no
chrV	881	0	0	0	0	0	no	no	no	no	no	no	no	no	no
chrV	882	0	0	0	0	0	no	no	no	no	no	no	no	no	no
chrV	883	0	0	0	0	0	no	no	no	no	no	no	no	no	no
chrV	884	0	0	0	0	0	no	no	no	no	no	no	no	no	no
chrV	885	0	0.31	0.78	0.28	0	no	no	no	no	no	no	no	no	no
chrV	886	0	0.36	0	0	0	no	no	no	no	no	no	no	no	no
chrV	887	0	0	0	0	0	no	no	no	no	no	no	no	no	no
chrV	888	0.22	0	0	0	0	no	no	no	no	no	no	no	no	no
chrV	889	0	0	0	0	0	no	no	no	no	no	no	no	no	no
chrV	890	0.3	0.29	0.22	0.35	0.33	no	no	no	no	no	no	no	no	no
chrV	891	0	0	0	0	0	no	no	no	no	no	no	no	no	no
chrV	892	0	0	0	0	0	no	no	no	no	no	no	no	no	no
chrV	893	0	0	0	0	0	no	no	no	no	no	no	no	no	no
chrV	894	0	0	0	3.09	0	no	no	no	no	no	no	no	no	no
chrV	895	0	0	2.98	3.09	0	no	no	no	no	no	no	no	no	no
chrV	896	0.91	0	0	0	0	no	no	no	no	no	no	no	no	no
chrV	897	0	0	0	0	0	no	no	no	no	no	no	no	no	no
chrV	898	0	1.8	1.49	3.09	2.95	no	no	no	no	no	no	no	no	no
chrV	899	6.47	2.43	13.95	10.29	4.44	no	no	no	no	no	no	no	no	no
chrV	900	6.38	3.59	22.39	3.09	1.47	no	no	no	no	no	no	no	no	no
chrV	901	5.47	5.39	5.97	3.09	2.95	no	no	no	no	no	no	no	no	no
chrV	902	6.38	0	11.94	0	1.47	no	no	no	no	no	no	no	no	no
chrV	903	0	0	3.23	0	1.47	no	no	no	no	no	no	no	no	no
chrV	904	3.65	1.8	5.97	0	8.84	no	no	no	no	no	no	no	no	no
chrV	905	66.58	39.53	55.22	18.53	35.36	no	no	no	no	no	no	no	no	no
chrV	906	6.48	5.39	8.95	0	0.21	no	no	no	no	no	no	no	no	no
chrV	907	14.61	8.98	13.93	9.26	10.81	no	no	no	no	no	no	no	no	no
chrV	908	10.94	1.8	13.43	18.53	4.42	no	no	no	no	no	no	no	no	no
chrV	909	8.21	5.39	14.92	0	13.26	no	no	no	no	no	no	no	no	no
chrV	910	11.33	5.4	9.46	3.09	5.9	no	no	no	no	no	no	no	no	no
chrV	911	7.3	3.59	4.48	3.09	11.79	no	no	no	no	no	no	no	no	no
chrV	912	2.74	1.8	2.98	3.09	1.47	no	no	no	no	no	no	no	no	no
chrV	913	25.08	10.78	17.91	15.44	22.84	no	no	no	no	no	no	no	no	no
chrV	914	15.51	11.68	18.66	6.18	20.63	no	no	no	no	no	no	no	no	no
chrV	915	7.75	6.29	7.46	6.18	4.42	no	no	no	no	no	no	no	no	no
chrV	916	6.38	5.39	2.98	3.09	17.68	no	no	no	no	no	no	no	no	no
chrV	917	0	1.8	1.49	0	2.95	no	no	no	no	no	no	no	no	no
chrV	918	0.91	0	0	3.09	2.95	no	no	no	no	no	no	no	no	no
chrV	919	2.85	0.8	1.49	3.09	1.47	no	no	no	no	no	no	no	no	no
chrV	920	4.56	0	0	3.09	0	no	no	no	no	no	no	no	no	no
chrV	921	0.91	0	0	0	1.47	no	no	no	no	no	no	no	no	no
chrV	922	0.91	0	1.49	0	1.47	no	no	no	no	no	no	no	no	no
chrV	923	1.82	0.26	0	1.54	0	no	no	no	no	no	no	no	no	no
chrV	924	0.97	1.05	0.5	0	0	no	no	no	no	no	no	no	no	no
chrV	925	1.93	0.22	1.78	0	0.54	no	no	no	no	no	no	no	no	no
chrV	926	0.91	0	1.49	0	0	no	no	no	no	no	no	no	no	no
chrV	927	1.08	1.8	0.09	0	0	no	no	no	no	no	no	no	no	no
chrV	928	0	0	0	0	0	no	no	no	no	no	no	no	no	no
chrV	929	0	0	0	0	1.47	no	no	no	no	no	no	no	no	no
chrV	930	0	0	0	0	0	no	no	no	no	no	no	no	no	no
chrV	931	0.91	1.8	0	0	0	no	no	no	no	no	no	no	no	no
chrV	932	0	0	0	0	0	no	no	no	no	no	no	no	no	no
chrV	933	1.82	0	1.49	0	0	no	no	no	no	no	no	no	no	no
chrV	934	1.87	8.98	7.46	6.18	5.89	no	no	no	no	no	no	no	no	no
chrV	935	3.65	3.59	4.48	0	2.95	no	no	no	no	no	no	no	no	no
chrV	936	10.94	1.85	8.95	0	2.95	no	no	no	no	no	no	no	no	no
chrV	937	14.14	16.17	16.42	6.18	14	no	no	no	no	no	no	no	no	no
chrV	938	13.22	6.29	18.66	6.18	12.52	no	no	no	no	no	no	no	no	no
chrV	939	10.94	13.48	29.85	9.26	19.89	no	no	no	no	no	no	no	no	no
chrV	940	12.77	16.17	16.42	6.18	12.49	no	no	no	no	no	no	no	no	no
chrV	941	3.74	5.46	6.04	0.11	6.18	no	no	no	no	no	no	no	no	no
chrV	942	20.22	19.76	26.97	3.09	16.21	no	no	no	no	no	no	no	no	no
chrV	943	1.18	1.81	7.46	3.09	2.95	no	no	no	no	no	no	no	no	no
chrV	944	9.12	12.58	22.39	6.18	4.42	no	no	no	no	no	no	no	no	no
chrV	945	10.94	7.19	7.46	3.09	8.1	no	no	no	no	no	no	no	no	no
chrV	946	8.21	3.59	5.97	0.44	4.42	no	no	no	no	no	no	no	no	no
chrV	947	1.82	5.39	1.49	0	4.42	no	no	no	no	no	no	no	no	no
chrV	948	7.3	7.19	4.48	6.18	4.42	no	no	no	no	no	no	no	no	no
chrV	949	8.21	3.59	8.95	0	7.37	no	no	no	no	no	no	no	no	no
chrV	950	7.3	5.39	5.97	3.09	2.95	no	no	no	no	no	no	no	no	no
chrV	951	17.33	10.78	17.91	12.35	7.37	no	no	no	no	no	no	no	no	no
chrV	952	7.3	8.98	5.97	3.09	2.95	no	no	no	no	no	no	no	no	no
chrV	953	3.86	3.82	10.21	7.78	6.87	no	no	no	no	no	no	no	no	no
chrV	954	21.89	17.97	14.92	12.35	16.21	no	no	no	no	no	no	no	no	no
chrV	955	5.47	1.8	4.48	0	4.42	no	no	no	no	no	no	no	no	no
chrV	956	12.77	7.19	13.43	12.35	17.68	no	no	no	no	no	no	no	no	no
chrV	957	4.06	0.23	6.6	0.87	1.99	no	no	no	no	no	no	no	no	no
chrV	958	13.01	11.27	18.42	1.08	14.45	no	no	no	no	no	no	no	no	no
chrV	959	7.84	2.72	13.97	10.74	3.47	no	no	no	no	no	no	no	no	no
chrV	960	6.38	5.39	8.95	6.18	1.47	no	no	no	no	no	no	no	no	no
chrV	961	1.48	3.68	4.49	0.14	1.47	no	no	no	no	no	no	no	no	no
chrV	962	39.78	26.14	34.96	27.93	22.18	no	no	no	no	no	no	no	no	no
chrV	963	0.96	1.85	5.77	6.21	2.21	no	no	no	no	no	no	no	no	no
chrV	964	14.59	5.39	7.46	6.18	8.84	no	no	no	no	no	no	no	no	no
chrV	965	3.73	0	2.99	0	2.95	no	no	no	no	no	no	no	no	no
chrV	966	1.82	1.8	8.95	0	1.47	no	no	no	no	no	no	no	no	no
chrV	967	4.66	1.9	0.83	0.07	1.47	no	no	no	no	no	no	no	no	no
chrV	968	8.29	3.98	9.05	9.34	11.95	no	no	no	no	no	no	no	no	no
chrV	969	24.63	7.19	11.94	6.18	11.79	no	no	no	no	no	no	no	no	no
chrV	970	1.17	5.39	4.73	3.71	2.95	no	no	no	no	no	no	no	no	no
chrV	971	3.88	2.76	7.07	1.71	5.59	no	no	no	no	no	no	no	no	no
chrV	972	20.98	8.98	17.91	12.35	11.89	no	no	no	no	no	no	no	no	no
chrV	973	3.27	2.25	4.86	0.64	3.23	no	no	no	no	no	no	no	no	no
chrV	974	7.92	13.03	10.69	3.28	11.24	no	no	no	no	no	no	no	no	no
chrV	975	24.63	7.19	22.39	9.26	14.73	no	no	no	no	no	no	no	no	no
chrV	976	15.51	5.39	25.37	6.18	16.21	no	no	no	no	no	no	no	no	no
chrV	977	11.34	3.89	6.17	7.69	3.02	no	no	no	no	no	no	no	no	no
chrV	978	15.58	5.39	10.45	3.37	8.48	no	no	no	no	no	no	no	no	no
chrV	979	15.79	12.72	12.29	3.12	13.59	no	no	no	no	no	no	no	no	no
chrV	980	13.05	2.08	10.78	6.18	9.33	no	no	no	no	no	no	no	no	no
chrV	981	9.12	5.39	1.49	6.18	2.95	no	no	no	no	no	no	no	no	no
chrV	982	23.71	23.36	14.92	12.35	23.58	no	no	no	no	no	no	no	no	no
chrV	983	22.74	19.86	23.92	24.75	14.98	no	no	no	no	no	no	no	no	no
chrV	984	6.38	3.59	11.94	3.09	10.31	no	no	no	no	no	no	no	no	no
chrV	985	51.16	25.15	29.85	9.26	19.16	no	no	no	no	no	no	no	no	no
chrV	986	8.23	3.59	10.45	0	1.48	no	no	no	no	no	no	no	no	no
chrV	987	22.76	3.68	18.54	6.32	19.82	no	no	no	no	no	no	no	no	no
chrV	988	4.14	1.83	1.73	4.1	3.8	no	no	no	no	no	no	no	no	no
chrV	989	2.11	3.62	5.57	0.17	2.68	no	no	no	no	no	no	no	no	no
chrV	990	32.83	14.37	20.89	12.35	16.21	no	no	no	no	no	no	no	no	no
chrV	991	16.42	17.97	13.43	12.35	10.31	no	no	no	no	no	no	no	no	no
chrV	992	13.63	2.68	16.76	1.68	7.69	no	no	no	no	no	no	no	no	no
chrV	993	30.1	10.78	22.39	9.26	26.52	no	no	no	no	no	no	no	no	no
chrV	994	7.66	7.42	9.02	3.34	4.48	no	no	no	no	no	no	no	no	no
chrV	995	31.01	19.76	26.86	6.18	41.99	no	no	no	no	no	no	no	no	no
chrV	996	54.72	19.76	79.1	6.18	57.47	no	no	no	no	no	no	no	no	no
chrV	997	12.77	7.19	16.42	6.18	16.21	no	no	no	no	no	no	no	no	no
chrV	998	9.48	7.45	11.46	13.09	9.64	no	no	no	no	no	no	no	no	no
chrV	999	3.11	0.77	7.25	3.9	3.79	no	no	no	no	no	no	no	no	no
chrV	1000	13.68	19.76	16.42	3.09	4.42	no	no	no	no	no	no	no	no	no
chrV	1001	39.22	34.14	23.88	18.53	33.89	no	no	no	no	no	no	no	no	no
chrV	1002	10.03	5.39	5.97	0	7.37	no	no	no	no	no	no	no	no	no
chrV	1003	44.69	10.78	25.37	15.44	38.31	no	no	no	no	no	no	no	no	no
chrV	1004	26.45	8.98	11.94	6.18	5.89	no	no	no	no	no	no	no	no	no
chrV	1005	51.08	23.36	25.37	6.18	38.31	no	no	no	no	no	no	no	no	no
chrV	1006	16.87	14.37	11.94	6.18	14.73	no	no	no	no	no	no	no	no	no
chrV	1007	20.07	5.39	5.97	6.18	5.89	no	no	no	no	no	no	no	no	no
chrV	1008	42.41	24.49	20.24	6.95	23.97	no	no	no	no	no	no	no	no	no
chrV	1009	151.4	84.45	85.07	12.35	103.14	no	no	no	no	no	no	no	no	no
chrV	1010	24.63	23.36	16.42	15.44	32.42	no	no	no	no	no	no	no	no	no
chrV	1011	10.03	3.59	7.56	3.09	13.26	no	no	no	no	no	no	no	no	no
chrV	1012	70.23	37.73	28.36	30.88	38.31	no	no	no	no	no	no	no	no	no
chrV	1013	19.15	7.19	19.4	9.26	19.16	no	no	no	no	no	no	no	no	no
chrV	1014	34.89	16.17	28.36	15.72	24.32	no	no	no	no	no	no	no	no	no
chrV	1015	12.77	3.59	20.89	9.26	16.21	no	no	no	no	no	no	no	no	no
chrV	1016	48.34	32.34	28.36	24.7	41.26	no	no	no	no	no	no	no	no	no
chrV	1017	19.15	8.98	11.94	0	13.26	no	no	no	no	no	no	no	no	no
chrV	1018	24.63	14.37	40.3	9.26	25.05	no	no	no	no	no	no	no	no	no
chrV	1019	1.82	0.11	2.98	3.09	2.95	no	no	no	no	no	no	no	no	no
chrV	1020	1.82	3.59	1.49	6.18	4.42	no	no	no	no	no	no	no	no	no
chrV	1021	1.82	5.39	0	3.09	0	no	no	no	no	no	no	no	no	no
chrV	1022	5.47	5.39	2.98	3.09	2.95	no	no	no	no	no	no	no	no	no
chrV	1023	1.82	1.8	5.97	0	0	no	no	no	no	no	no	no	no	no
chrV	1024	3.65	7.19	2.98	3.09	1.47	no	no	no	no	no	no	no	no	no
chrV	1025	10.94	12.58	2.98	0	7.37	no	no	no	no	no	no	no	no	no
chrV	1026	10.03	5.39	2.98	3.09	8.84	no	no	no	no	no	no	no	no	no
chrV	1027	2.74	1.8	4.48	0	1.47	no	no	no	no	no	no	no	no	no
chrV	1028	1.82	1.8	2.98	0	2.95	no	no	no	no	no	no	no	no	no
chrV	1029	1.05	0.22	3.49	3.09	5.96	no	no	no	no	no	no	no	no	no
chrV	1030	1.84	1.8	1.49	3.09	1.47	no	no	no	no	no	no	no	no	no
chrV	1031	0.91	0	2.98	0	2.95	no	no	no	no	no	no	no	no	no
chrV	1032	0.91	0	2.98	0	0	no	no	no	no	no	no	no	no	no
chrV	1033	0	0	0	0	0	no	no	no	no	no	no	no	no	no
chrV	1034	0	0	1.49	0	0	no	no	no	no	no	no	no	no	no
chrV	1035	0.91	1.8	4.48	0	1.47	no	no	no	no	no	no	no	no	no
chrV	1036	3.65	0	1.49	3.09	0	no	no	no	no	no	no	no	no	no
chrV	1037	2.66	1.58	6.44	4.05	2.47	no	no	no	no	no	no	no	no	no
chrV	1038	1.82	0	10.45	0	2.95	no	no	no	no	no	no	no	no	no
chrV	1039	1.82	0	5.97	3.09	1.47	no	no	no	no	no	no	no	no	no
chrV	1040	0	0	4.48	0	0	no	no	no	no	no	no	no	no	no
chrV	1041	0.91	0	5.97	3.09	0	no	no	no	no	no	no	no	no	no
chrV	1042	2.74	3.59	10.45	3.09	10.31	no	no	no	no	no	no	no	no	no
chrV	1043	17.33	12.58	8.95	6.18	16.21	no	no	no	no	no	no	no	no	no
chrV	1044	31.92	21.56	40.3	15.44	20.63	no	no	no	no	no	no	no	no	no
chrV	1045	12.77	26.95	13.43	12.35	14.73	no	no	no	no	no	no	no	no	no
chrV	1046	51.08	35.93	35.82	24.7	32.42	no	no	no	no	no	no	no	no	no
chrV	1047	48.34	19.76	34.33	15.44	29.47	no	no	no	no	no	no	no	no	no
chrV	1048	8.21	7.19	8.95	6.18	10.81	no	no	no	no	no	no	no	no	no
chrV	1049	4.56	1.8	5.97	6.18	1.47	no	no	no	no	no	no	no	no	no
chrV	1050	0	0	0	0	1.47	no	no	no	no	no	no	no	no	no
chrV	1051	0	0	0	0	1.47	no	no	no	no	no	no	no	no	no
chrV	1052	0	0	0	0	0	no	no	no	no	no	no	no	no	no
chrV	1053	0.93	0	1.49	0	1.52	no	no	no	no	no	no	no	no	no
chrV	1054	0	0	4.48	0	1.47	no	no	no	no	no	no	no	no	no
chrV	1055	0	0	1.49	0	0	no	no	no	no	no	no	no	no	no
chrV	1056	0	0	0	0	0	no	no	no	no	no	no	no	no	no
chrV	1057	0	0	1.49	0	0	no	no	no	no	no	no	no	no	no
chrV	1058	0	1.8	0	0	0	no	no	no	no	no	no	no	no	no
chrV	1059	0	0	0	3.09	0	no	no	no	no	no	no	no	no	no
chrV	1060	0	0	0	0	0	no	no	no	no	no	no	no	no	no
chrV	1061	3.65	1.8	1.49	6.18	5.89	no	no	no	no	no	no	no	no	no
chrV	1062	4.56	5.39	2.98	3.09	2.95	no	no	no	no	no	no	no	no	no
chrV	1063	4.1	0.16	2.98	4.63	5.7	no	no	no	no	no	no	no	no	no
chrV	1064	1.82	0	1.49	0	1.47	no	no	no	no	no	no	no	no	no
chrV	1065	7.3	1.8	5.97	6.18	8.84	no	no	no	no	no	no	no	no	no
chrV	1066	3.65	3.59	11.94	9.26	2.95	no	no	no	no	no	no	no	no	no
chrV	1067	5.47	0	1.49	3.09	1.47	no	no	no	no	no	no	no	no	no
chrV	1068	3.65	1.8	8.95	0	1.47	no	no	no	no	no	no	no	no	no
chrV	1069	2.15	4.03	5.15	3.25	3.29	no	no	no	no	no	no	no	no	no
chrV	1070	3.09	2.17	0.23	9.38	1.02	no	no	no	no	no	no	no	no	no
chrV	1071	0.91	0	2.98	0	0	no	no	no	no	no	no	no	no	no
chrV	1072	0.91	0	1.49	0	2.95	no	no	no	no	no	no	no	no	no
chrV	1073	0	0	2.98	0	2.95	no	no	no	no	no	no	no	no	no
chrV	1074	1.82	0	1.49	3.09	1.47	no	no	no	no	no	no	no	no	no
chrV	1075	0.91	0	2.98	0	1.47	no	no	no	no	no	no	no	no	no
chrV	1076	1.82	0	0	3.09	4.42	no	no	no	no	no	no	no	no	no
chrV	1077	0.91	1.8	4.48	0	0	no	no	no	no	no	no	no	no	no
chrV	1078	0	0	0	0	1.47	no	no	no	no	no	no	no	no	no
chrV	1079	1.82	0	1.49	0	1.47	no	no	no	no	no	no	no	no	no
chrV	1080	0	0	1.49	3.09	1.47	no	no	no	no	no	no	no	no	no
chrV	1081	0	0	0	0	0	no	no	no	no	no	no	no	no	no
chrV	1082	0	0	0	0	0	no	no	no	no	no	no	no	no	no
chrV	1083	0	1.8	0	0	0	no	no	no	no	no	no	no	no	no
chrV	1084	0	0	0	0	0	no	no	no	no	no	no	no	no	no
chrV	1085	0	0	1.49	3.09	0	no	no	no	no	no	no	no	no	no
chrV	1086	0	0	1.49	0	0	no	no	no	no	no	no	no	no	no
chrV	1087	0	0	1.49	0	0	no	no	no	no	no	no	no	no	no
chrV	1088	0.91	0	0	0	0	no	no	no	no	no	no	no	no	no
chrV	1089	0	0	0	0	0	no	no	no	no	no	no	no	no	no
chrV	1090	0.44	0.35	0.37	0	0.39	no	no	no	no	no	no	no	no	no
chrV	1091	0	0	0	0	0	no	no	no	no	no	no	no	no	no
chrV	1092	3.65	0	0	3.09	0	no	no	no	no	no	no	no	no	no
chrV	1093	4.22	5.68	9.86	3.36	3.94	no	no	no	no	no	no	no	no	no
chrV	1094	1.61	4.39	4.53	3.63	4.7	no	no	no	no	no	no	no	no	no
chrV	1095	1.37	5.39	1.49	0	1.47	no	no	no	no	no	no	no	no	no
chrV	1096	3.65	5.39	6.72	3.09	3.68	no	no	no	no	no	no	no	no	no
chrV	1097	2.74	1.8	2.43	9.26	3.68	no	no	no	no	no	no	no	no	no
chrV	1098	4.56	5.39	2.98	0	7.37	no	no	no	no	no	no	no	no	no
chrV	1099	1.82	1.8	1.49	12.35	1.47	no	no	no	no	no	no	no	no	no
chrV	1100	3.65	0.6	4.48	6.18	1.84	no	no	no	no	no	no	no	no	no
chrV	1101	1.82	1.8	8.95	9.26	4.42	no	no	no	no	no	no	no	no	no
chrV	1102	2.86	0	1.52	0.05	0.02	no	no	no	no	no	no	no	no	no
chrV	1103	1.82	1.8	2.98	3.09	1.47	no	no	no	no	no	no	no	no	no
chrV	1104	10.68	7.81	12.64	3.41	9.99	no	no	yes	no	no	no	no	no	no
chrV	1105	0.02	0.01	0.02	0.33	1.57	no	no	yes	no	no	no	no	no	no
chrV	1106	0.91	0	0	0	0	no	no	no	no	no	no	no	no	no
chrV	1107	2.06	0	4.25	0.76	3.87	no	no	no	no	no	no	no	no	no
chrV	1108	2.19	1.11	0.98	1.41	0.7	no	no	no	no	no	no	no	no	no
chrV	1109	2.66	2.22	2.7	5.15	8.55	no	no	no	no	no	no	no	no	no
chrV	1110	2.23	2.62	2.13	2.62	3.49	no	no	no	no	no	no	no	no	no
chrV	1111	0.91	3.59	0	0	1.47	no	no	no	no	no	no	no	no	no
chrV	1112	2.74	1.8	0	0	0	no	no	no	no	no	no	no	no	no
chrV	1113	1.82	1.8	1.49	6.18	2.95	no	no	no	no	no	no	no	no	no
chrV	1114	2.74	3.59	1.49	0	7.37	no	no	no	no	no	no	no	no	no
chrV	1115	1.82	3.59	1.49	0	8.84	no	no	no	no	no	no	no	no	no
chrV	1116	0.91	3.59	1.49	0	0	no	no	no	no	no	no	no	no	no
chrV	1117	0.91	0	0	0	4.42	no	no	no	no	no	no	no	no	no
chrV	1118	0.98	0	0	0	0.04	no	no	no	no	no	no	no	no	no
chrV	1119	0	0	4.48	3.09	1.47	no	no	no	no	no	no	no	no	no
chrV	1120	0.91	0	2.98	0	0	no	no	no	no	no	no	no	no	no
chrV	1121	0	0	1.49	3.09	2.95	no	no	no	no	no	no	no	no	no
chrV	1122	0.91	0	0	3.09	1.47	no	no	no	no	no	no	no	no	no
chrV	1123	3.65	5.39	1.49	3.09	2.95	no	no	no	no	no	no	no	no	no
chrV	1124	0	1.8	5.97	6.18	4.42	no	no	no	no	no	no	no	no	no
chrV	1125	2.74	1.8	2.98	0	4.42	no	no	no	no	no	no	no	no	no
chrV	1126	2.78	1.84	0.04	0	5.95	no	no	no	no	no	no	no	no	no
chrV	1127	3.72	2.04	3.17	3.53	4.42	no	no	no	no	no	no	no	no	no
chrV	1128	1.82	0	2.98	3.09	2.95	no	no	no	no	no	no	no	no	no
chrV	1129	6.44	3.62	4.5	0	8.88	no	no	no	no	no	no	no	no	no
chrV	1130	3.65	1.8	1.49	6.18	5.89	no	no	no	no	no	no	no	no	no
chrV	1131	3.65	0	2.98	3.09	2.95	no	no	no	no	no	no	no	no	no
chrV	1132	39.22	14.37	31.34	12.35	50.1	no	no	no	no	no	no	no	no	no
chrV	1133	140.46	44.92	122.38	33.97	142.93	no	no	no	no	no	no	no	no	no
chrV	1134	1.82	0	5.97	0	1.47	no	no	no	no	no	no	no	no	no
chrV	1135	1.84	0	4.56	3.13	2.23	no	no	no	no	no	no	no	no	no
chrV	1136	3.89	0.22	1.64	0	4.49	no	no	no	no	no	no	no	no	no
chrV	1137	2.15	0.22	3.49	0.39	1.09	no	no	no	no	no	no	no	no	no
chrV	1138	0.09	0.27	3.3	0	0.06	no	no	no	no	no	no	no	no	no
chrV	1139	0.91	0	0	0	0	no	no	no	no	no	no	no	no	no
chrV	1140	0	0	0	0	0	no	no	no	no	no	no	no	no	no
chrV	1141	0	0	0	0	0	no	no	no	no	no	no	no	no	no
chrV	1142	0	0	0	0	0	no	no	no	no	no	no	no	no	no
chrV	1143	0	0	0	0	0	no	no	no	no	no	no	no	no	no
chrV	1144	0.08	0	0.04	0	0	no	no	no	no	no	no	no	no	no
chrV	1145	0.3	0.04	0.05	0	0	no	no	no	no	no	no	no	no	no
chrV	1146	0	0	2.98	0	0	no	no	no	no	no	no	no	no	no
chrV	1147	0	0	0	0	0	no	no	no	no	no	no	no	no	no
chrV	1148	0.91	0	0	3.09	1.47	no	no	no	no	no	no	no	no	no
chrV	1149	0.3	0	0	0	1.47	no	no	no	no	no	no	no	no	no
chrV	1150	3.31	5.65	18.21	6.42	3.03	no	no	no	no	no	no	no	no	no
chrV	1151	33.75	14.37	43.28	24.7	26.69	no	no	no	no	no	no	no	no	no
chrV	1152	20.07	14.37	28.36	30.88	17.68	no	no	no	no	no	no	no	no	no
chrV	1153	64.85	24.19	48.88	13.71	55.65	no	no	no	no	no	no	no	no	no
chrV	1154	77.53	39.53	79.1	33.97	55.99	no	no	no	no	no	no	no	no	no
chrV	1155	51.2	16.17	43.28	30.88	23.58	no	no	no	no	no	no	no	no	no
chrV	1156	78.44	69.17	87.31	61.76	67.78	no	no	no	no	no	no	no	no	no
chrV	1157	82.54	49.41	117.91	32.42	104.62	no	no	no	no	no	no	no	no	no
chrV	1158	27.36	26.95	67.91	12.35	45.68	no	no	no	no	no	no	no	no	no
chrV	1159	6.55	19.04	4.92	0.08	17.78	no	no	no	no	no	no	no	no	no
chrV	1160	2.74	7.19	0	0	4.42	no	no	no	no	no	no	no	no	no
chrV	1161	0.64	0.74	0.74	0.51	0.21	no	no	no	no	no	no	no	no	no
chrV	1162	0	0.26	0.44	0	0.11	no	no	no	no	no	no	no	no	no
chrV	1163	0	0	0	0	1.47	no	no	no	no	no	no	no	no	no
chrV	1164	0	0	0	0	0	no	no	no	no	no	no	no	no	no
chrV	1165	0.91	0	0	3.09	0	no	no	no	no	no	no	no	no	no
chrV	1166	0	0	0	0	0	no	no	no	no	no	no	no	no	no
chrV	1167	0	0	0	0	0	no	no	no	no	no	no	no	no	no
chrV	1168	0	0	0	0	0	no	no	no	no	no	no	no	no	no
chrV	1169	0	0	0	0	0	no	no	no	no	no	no	no	no	no
chrV	1170	0	0	1.49	0	0	no	no	no	no	no	no	no	no	no
chrV	1171	0.91	0	1.49	0	2.95	no	no	no	no	no	no	no	no	no
chrV	1172	0.91	3.59	0	3.09	0	no	no	no	no	no	no	no	no	no
chrV	1173	0.11	1.8	0.02	3.09	0	no	no	no	no	no	no	no	no	no
chrV	1174	0	0	1.49	0	0	no	no	no	no	no	no	no	no	no
chrV	1175	0.91	0	1.51	0	0	no	no	no	no	no	no	no	no	no
chrV	1176	53.81	30.54	25.37	37.06	57.47	no	no	no	no	no	no	no	no	no
chrV	1177	57.46	61.99	90.29	37.06	85.46	no	no	no	no	no	no	no	no	no
chrV	1178	57.46	71.87	68.65	43.23	67.78	no	no	no	no	no	no	no	no	no
chrV	1179	1.82	7.19	7.46	18.53	0.49	no	no	no	no	no	no	no	no	no
chrV	1180	1.03	0	1.49	0	0	no	no	no	no	no	no	no	no	no
chrV	1181	0.91	0	2.98	3.09	0	no	no	no	no	no	no	no	no	no
chrV	1182	3.65	1.8	5.97	0	1.61	no	no	no	no	no	no	no	no	no
chrV	1183	0.46	0	0	0	0	no	no	no	no	no	no	no	no	no
chrV	1184	1.82	1.8	1.49	0	4.42	no	no	no	no	no	no	no	no	no
chrV	1185	1.82	3.59	1.49	0	4.79	no	no	no	no	no	no	no	no	no
chrV	1186	6.41	1.8	8.95	3.09	3.12	no	no	no	no	no	no	no	no	no
chrV	1187	6.38	5.39	8.95	0	11.79	no	no	no	no	no	no	no	no	no
chrV	1188	12.77	10.78	4.48	9.26	5.89	no	no	no	no	no	no	no	no	no
chrV	1189	1.45	0.44	0.7	0.23	0.67	no	no	no	no	no	no	no	no	no
chrV	1190	6.72	2.27	3.89	1.6	3.95	no	no	no	no	no	no	no	no	no
chrV	1191	2.43	1.17	4.06	0.47	5.27	no	no	no	no	no	no	no	no	no
chrV	1192	6.38	5.39	7.46	6.18	7.37	no	no	no	no	no	no	no	no	no
chrV	1193	11.4	10.78	17.91	12.35	13.26	no	no	no	no	no	no	no	no	no
chrV	1194	10.34	14.37	11.94	9.26	9.58	no	no	no	no	no	no	no	no	no
chrV	1195	23.76	14.52	13.76	15.44	9.06	no	no	no	no	no	no	no	no	no
chrV	1196	10.94	8.09	10.45	9.26	17.68	no	no	no	no	no	no	no	no	no
chrV	1197	9.31	5.24	6.66	2.47	18.69	no	no	no	no	no	no	no	no	no
chrV	1198	6.38	16.17	1.49	0	33.89	no	no	no	no	no	no	no	no	yes
chrV	1199	15.75	34.16	7.66	24.91	32.85	no	no	no	no	no	no	yes	yes	yes
chrV	1200	70.3	99.99	48.46	40.34	70.87	no	no	no	no	no	no	yes	yes	yes
chrV	1201	35.36	29.78	30.47	9.88	20.16	no	no	no	no	no	no	no	no	yes
chrV	1202	171.54	85.97	107.8	91.66	144.71	no	no	no	yes	yes	yes	yes	yes	yes
chrV	1203	193.56	84.62	122.78	98.58	165	no	no	no	yes	yes	yes	yes	yes	yes
chrV	1204	287.72	140.37	125.05	89.16	140.32	no	no	no	yes	yes	yes	yes	yes	yes
chrV	1205	322.64	211.71	158.95	149.26	196.59	no	no	no	no	no	yes	yes	yes	yes
chrV	1206	12.77	1.8	9.7	4.63	8.84	no	no	no	no	no	no	no	no	no
chrV	1207	40.13	11.68	35.82	12.35	33.89	no	no	no	no	no	no	no	no	no
chrV	1208	13.68	8.98	14.92	6.18	13.26	no	no	no	no	no	no	no	no	no
chrV	1209	18.24	8.98	14.92	12.35	28	no	no	no	no	no	no	no	no	no
chrV	1210	11.86	3.61	8.95	3.09	10.31	no	no	no	no	no	no	no	no	no
chrV	1211	0.91	0	1.49	0	0	no	no	no	no	no	no	no	no	no
chrV	1212	13.68	8.98	16.42	9.26	13.26	no	no	no	no	no	no	no	no	no
chrV	1213	1.82	1.8	2.98	3.09	4.42	no	no	no	no	no	no	no	no	no
chrV	1214	9.12	10.78	10.45	0	7.38	no	no	no	no	no	no	no	no	no
chrV	1215	1.34	4.1	4.88	6.18	4.91	no	no	no	no	no	no	no	no	no
chrV	1216	1.88	3.11	4.25	4.12	2.21	no	no	no	no	no	no	no	no	no
chrV	1217	2.25	1.77	2.81	4.63	2.95	no	no	no	no	no	no	no	no	no
chrV	1218	12.77	3.59	8.95	6.69	12.03	no	no	no	no	no	no	no	no	no
chrV	1219	43.78	25.15	37.31	21.62	35.36	no	no	no	no	no	no	no	no	no
chrV	1220	5.88	7.19	12.05	12.49	5.97	no	no	no	no	no	no	no	no	no
chrV	1221	4.56	1.8	0	0	1.47	no	no	no	no	no	no	no	no	no
chrV	1222	4.56	5.39	2.98	0	4.42	no	no	no	no	no	no	no	no	no
chrV	1223	4.58	0	9	0.05	5.92	no	no	no	no	no	no	no	no	no
chrV	1224	3.65	7.19	5.97	0	8.84	no	no	no	no	no	no	no	no	no
chrV	1225	9.58	1.8	8.95	6.18	5.89	no	no	no	no	no	no	no	no	no
chrV	1226	2.74	1.8	5.97	6.18	5.89	no	no	no	no	no	no	no	no	no
chrV	1227	7.3	1.83	7.47	6.25	7.37	no	no	no	no	no	no	no	no	no
chrV	1228	5.47	10.78	14.92	0	10.31	no	no	no	no	no	no	no	no	no
chrV	1229	7.3	5.39	4.48	9.26	7.37	no	no	no	no	no	no	no	no	no
chrV	1230	14.59	5.39	4.48	12.35	10.31	no	no	no	no	no	no	no	no	no
chrV	1231	13.68	0	16.42	12.35	11.79	no	no	no	no	no	no	no	no	no
chrV	1232	16.42	5.39	8.95	9.26	10.31	no	no	no	no	no	no	no	no	no
chrV	1233	11.08	20.77	6.12	9.26	4.52	no	no	no	no	no	no	no	no	no
chrV	1234	6.38	7.19	8.21	7.72	5.89	no	no	no	no	no	no	no	no	no
chrV	1235	5.47	5.39	2.98	3.09	4.42	no	no	no	no	no	no	no	no	no
chrV	1236	0.91	0	4.48	3.09	0	no	no	no	no	no	no	no	no	no
chrV	1237	0.93	3.59	4.48	6.18	0.16	no	no	no	no	no	no	no	no	no
chrV	1238	1.82	1.8	1.49	0	1.47	no	no	no	no	no	no	no	no	no
chrV	1239	2.74	0	4.48	3.09	1.47	no	no	no	no	no	no	no	no	no
chrV	1240	2.74	0	1.49	3.09	2.95	no	no	no	no	no	no	no	no	no
chrV	1241	2.74	3.59	4.48	3.09	1.47	no	no	no	no	no	no	no	no	no
chrV	1242	2.74	0	1.49	9.26	1.47	no	no	no	no	no	no	no	no	no
chrV	1243	2.74	1.8	4.48	0	0	no	no	no	no	no	no	no	no	no
chrV	1244	0	0	0	3.09	0	no	no	no	no	no	no	no	no	no
chrV	1245	0	0	0.75	0	0	no	no	no	no	no	no	no	no	no
chrV	1246	1.27	2.89	3.95	3.93	0.96	no	no	no	no	no	no	no	no	no
chrV	1247	0.91	0	0	0	0	no	no	no	no	no	no	no	no	no
chrV	1248	0.91	0	0	0	1.47	no	no	no	no	no	no	no	no	no
chrV	1249	1.82	1.8	0	0	0	no	no	no	no	no	no	no	no	no
chrV	1250	0	1.8	0	0	0	no	no	no	no	no	no	no	no	no
chrV	1251	0	0	0	0	0	no	no	no	no	no	no	no	no	no
chrV	1252	0	0	0	0	0	no	no	no	no	no	no	no	no	no
chrV	1253	0	0	0	0	0	no	no	no	no	no	no	no	no	no
chrV	1254	1.31	0.23	0.53	0.67	0.91	no	no	no	no	no	no	no	no	no
chrV	1255	0.63	0.2	1.42	2.22	0.81	no	no	no	no	no	no	no	no	no
chrV	1256	1.25	0.35	2.33	4.44	1.43	no	no	no	no	no	no	no	no	no
chrV	1257	0.38	0.82	0.36	0	0.41	no	no	no	no	no	no	no	no	no
chrV	1258	1.4	1.66	1.37	0.4	1.5	no	no	no	no	no	no	no	no	no
chrV	1259	0.11	0.04	0.08	0.06	0.09	no	no	no	no	no	no	no	no	no
chrV	1260	0.53	1.98	1.63	3.14	0.89	no	no	no	no	no	no	no	no	no
chrV	1261	6.38	12.58	13.43	12.35	10.31	no	no	no	no	no	no	no	no	no
chrV	1262	38.31	39.53	85.07	21.62	47.15	no	no	no	no	no	no	no	no	no
chrV	1263	69.32	44.92	82.09	37.06	61.89	no	no	no	no	no	no	no	no	no
chrV	1264	7.3	1.8	20.89	6.18	7.37	no	no	no	no	no	no	no	no	no
chrV	1265	1.86	1.8	1.5	0	0.19	no	no	no	no	no	no	no	no	no
chrV	1266	9.12	5.39	7.46	0	4.42	no	no	no	no	no	no	no	no	no
chrV	1267	2.87	5.6	6.21	3.09	3.22	no	no	no	no	no	no	no	no	no
chrV	1268	2.74	3.59	1.49	3.09	1.72	no	no	no	no	no	no	no	no	no
chrV	1269	2.98	10.78	9.74	12.35	5.89	no	no	no	no	no	no	no	no	no
chrV	1270	0	0	4.48	0	0	no	no	no	no	no	no	no	no	no
chrV	1271	0	1.8	1.49	0	1.47	no	no	no	no	no	no	no	no	no
chrV	1272	0	1.8	1.49	0	1.47	no	no	no	no	no	no	no	no	no
chrV	1273	0.13	0.28	0.43	0	0.02	no	no	no	no	no	no	no	no	no
chrV	1274	0.01	3.72	1.51	6.18	0.09	no	no	no	no	no	no	no	no	no
chrV	1275	0	0	2.98	0	0	no	no	no	no	no	no	no	no	no
chrV	1276	3.65	3.59	4.48	3.09	4.42	no	no	no	no	no	no	no	no	no
chrV	1277	18.24	14.37	14.92	18.53	19.16	no	no	no	no	no	no	no	no	no
chrV	1278	10.71	8	6.48	9.45	10.21	no	no	no	no	no	no	no	no	no
chrV	1279	20.07	16.17	10.45	12.35	29.47	no	no	no	no	no	no	no	no	no
chrV	1280	41.04	26.95	28.36	12.35	22.1	no	no	no	no	no	no	no	no	no
chrV	1281	30.1	10.78	10.45	9.26	17.68	no	no	no	no	no	no	no	no	no
chrV	1282	40.13	35.93	29.85	6.18	33.89	no	no	no	no	no	no	no	no	no
chrV	1283	36.48	30.54	17.91	15.44	28	no	no	no	no	no	no	no	no	no
chrV	1284	13.68	5.39	11.94	0	8.84	no	no	no	no	no	no	no	no	no
chrV	1285	11.86	1.8	10.45	3.09	7.37	no	no	no	no	no	no	no	no	no
chrV	1286	1.86	3.64	1.51	3.09	1.51	no	no	no	no	no	no	no	no	no
chrV	1287	0.91	1.8	1.49	0	0	no	no	no	no	no	no	no	no	no
chrV	1288	0.46	0.01	2.98	3.09	0	no	no	no	no	no	no	no	no	no
chrV	1289	2.74	3.59	2.98	3.09	4.72	no	no	no	no	no	no	no	no	no
chrV	1290	0	1.85	4.85	0.77	0.53	no	no	no	no	no	no	no	no	no
chrV	1291	0.91	0	4.48	3.09	0	no	no	no	no	no	no	no	no	no
chrV	1292	0.91	1.8	1.49	3.09	0	no	no	no	no	no	no	no	no	no
chrV	1293	0.91	0	7.46	0	1.47	no	no	no	no	no	no	no	no	no
chrV	1294	0.07	0	1.72	0	0.04	no	no	no	no	no	no	no	no	no
chrV	1295	0.91	1.8	0	0	0	no	no	no	no	no	no	no	no	no
chrV	1296	0.91	1.8	1.49	6.18	1.47	no	no	no	no	no	no	no	no	no
chrV	1297	0.98	0.17	1.67	0.08	0	no	no	no	no	no	no	no	no	no
chrV	1298	0	0	1.49	3.09	2.95	no	no	no	no	no	no	no	no	no
chrV	1299	0	0	1.49	3.09	0	no	no	no	no	no	no	no	no	no
chrV	1300	0.91	0.03	1.53	0.04	0.02	no	no	no	no	no	no	no	no	no
chrV	1301	0	0	0	0	0	no	no	no	no	no	no	no	no	no
chrV	1302	0	0	2.98	3.09	1.72	no	no	no	no	no	no	no	no	no
chrV	1303	0.91	0	1.49	0	0	no	no	no	no	no	no	no	no	no
chrV	1304	1.77	4.8	1.24	2.22	2.86	no	no	no	no	no	no	no	no	no
chrV	1305	0.46	0	2.98	0	1.47	no	no	no	no	no	no	no	no	no
chrV	1306	0	1.8	0	0	1.47	no	no	no	no	no	no	no	no	no
chrV	1307	0	1.8	4.48	0	2.95	no	no	no	no	no	no	no	no	no
chrV	1308	0.91	0	0	0	0	no	no	no	no	no	no	no	no	no
chrV	1309	1.82	0	0	0	1.52	no	no	no	no	no	no	no	no	no
chrV	1310	1.82	0	1.49	0	0	no	no	no	no	no	no	no	no	no
chrV	1311	0	1.8	0	0	0	no	no	no	no	no	no	no	no	no
chrV	1312	0	0	1.49	3.09	0	no	no	no	no	no	no	no	no	no
chrV	1313	0	0	0	0	1.47	no	no	no	no	no	no	no	no	no
chrV	1314	0	0	0	0	0	no	no	no	no	no	no	no	no	no
chrV	1315	0.91	0	5.97	0	1.47	no	no	no	no	no	no	no	no	no
chrV	1316	0	0	2.98	0	1.47	no	no	no	no	no	no	no	no	no
chrV	1317	0	0	5.97	6.18	0	no	no	no	no	no	no	no	no	no
chrV	1318	0	0	1.49	3.09	0	no	no	no	no	no	no	no	no	no
chrV	1319	2.74	0	4.48	3.09	0	no	no	no	no	no	no	no	no	no
chrV	1320	0.91	1.8	2.98	0	0	no	no	no	no	no	no	no	no	no
chrV	1321	0.91	1.8	2.24	3.09	2.95	no	no	no	no	no	no	no	no	no
chrV	1322	2.74	0	4.48	0	0	no	no	no	no	no	no	no	no	no
chrV	1323	2.74	0	2.98	0	1.47	no	no	no	no	no	no	no	no	no
chrV	1324	2.74	1.8	10.45	0	1.47	no	no	no	no	no	no	no	no	no
chrV	1325	3.65	1.8	6.72	3.09	2.95	no	no	no	no	no	no	no	no	no
chrV	1326	1.82	0	2.98	0	4.42	no	no	no	no	no	no	no	no	no
chrV	1327	1.82	0	0	0	0	no	no	no	no	no	no	no	no	no
chrV	1328	0	0	0	3.09	0	no	no	no	no	no	no	no	no	no
chrV	1329	1.85	0	1.49	0	0	no	no	no	no	no	no	no	no	no
chrV	1330	0.66	1.41	1.18	1.93	2.19	no	no	no	no	no	no	no	no	no
chrV	1331	4.41	1.65	1.79	0.78	4.22	no	no	no	no	no	no	no	no	no
chrV	1332	0	0	2.98	0	1.47	no	no	no	no	no	no	no	no	no
chrV	1333	0	0	2.98	0	1.47	no	no	no	no	no	no	no	no	no
chrV	1334	1.82	0	0	0	1.47	no	no	no	no	no	no	no	no	no
chrV	1335	1.82	0	1.49	0	0	no	no	no	no	no	no	no	no	no
chrV	1336	2.74	0	2.98	0	1.47	no	no	no	no	no	no	no	no	no
chrV	1337	0.91	0	1.49	0	0	no	no	no	no	no	no	no	no	no
chrV	1338	2.74	0	2.98	0	5.89	no	no	no	no	no	no	no	no	no
chrV	1339	0.91	1.8	2.98	3.09	4.42	no	no	no	no	no	no	no	no	no
chrV	1340	3.65	0	2.98	0	1.47	no	no	no	no	no	no	no	no	no
chrV	1341	0.91	1.8	4.48	0	2.95	no	no	no	no	no	no	no	no	no
chrV	1342	3.65	0	5.97	0	2.95	no	no	no	no	no	no	no	no	no
chrV	1343	9.17	3.59	3.17	3.09	3	no	no	no	no	no	no	no	no	no
chrV	1344	2.74	3.59	1.49	0	5.89	no	no	no	no	no	no	no	no	no
chrV	1345	1.82	1.8	4.48	0	1.47	no	no	no	no	no	no	no	no	no
chrV	1346	0.91	1.8	1.49	0	1.47	no	no	no	no	no	no	no	no	no
chrV	1347	4.75	2.04	3.04	3.12	3.08	no	no	no	no	no	no	no	no	no
chrV	1348	2.74	3.59	4.48	3.09	2.95	no	no	no	no	no	no	no	no	no
chrV	1349	5.47	3.59	4.48	3.09	2.95	no	no	no	no	no	no	no	no	no
chrV	1350	3.65	0	0	3.09	2.95	no	no	no	no	no	no	no	no	no
chrV	1351	3.65	5.39	4.48	0	2.95	no	no	no	no	no	no	no	no	no
chrV	1352	5.47	3.59	1.49	0	4.42	no	no	no	no	no	no	no	no	no
chrV	1353	8.21	14.37	10.45	6.18	13.26	no	no	no	no	no	no	no	no	no
chrV	1354	5.7	5.39	8.95	0	11.79	no	no	no	no	no	no	no	no	no
chrV	1355	5.47	3.59	8.95	0	1.47	no	no	no	no	no	no	no	no	no
chrV	1356	8.28	7.22	9.01	3.09	6.04	no	no	no	no	no	no	no	no	no
chrV	1357	4.56	3.59	4.48	0	4.42	no	no	no	no	no	no	no	no	no
chrV	1358	2.74	0	4.48	3.09	2.95	no	no	no	no	no	no	no	no	no
chrV	1359	1.84	1.8	6.05	0.05	4.44	no	no	no	no	no	no	no	no	no
chrV	1360	1.84	1.8	1.52	0.05	1.5	no	no	no	no	no	no	no	no	no
chrV	1361	2.74	0	4.48	0	4.42	no	no	no	no	no	no	no	no	no
chrV	1362	1.82	0	1.49	0	1.47	no	no	no	no	no	no	no	no	no
chrV	1363	0.91	1.8	5.97	0	1.47	no	no	no	no	no	no	no	no	no
chrV	1364	1.82	1.8	4.48	0	0	no	no	no	no	no	no	no	no	no
chrV	1365	0.91	0	2.98	0	0	no	no	no	no	no	no	no	no	no
chrV	1366	4.56	0	2.98	0	1.47	no	no	no	no	no	no	no	no	no
chrV	1367	3.65	3.59	4.48	3.09	2.95	no	no	no	no	no	no	no	no	no
chrV	1368	0	0	0	0	1.47	no	no	no	no	no	no	no	no	no
chrV	1369	3.65	0	0	0	0	no	no	no	no	no	no	no	no	no
chrV	1370	0.91	0	1.49	0	0	no	no	no	no	no	no	no	no	no
chrV	1371	1.13	2.1	0.33	3.76	1.84	no	no	no	no	no	no	no	no	no
chrV	1372	6.38	9.58	20.89	12.35	11.79	no	no	no	no	no	no	no	no	no
chrV	1373	16.42	25.15	19.4	15.44	22.1	no	no	no	no	no	no	no	no	no
chrV	1374	24.67	12.58	14.92	15.44	19.2	no	no	no	no	no	no	no	no	no
chrV	1375	20.98	5.39	10.45	21.62	14.92	no	no	no	no	no	no	no	no	no
chrV	1376	20.98	19.76	20.89	9.26	20.63	no	no	no	no	no	no	no	no	no
chrV	1377	37.39	16.17	29.87	24.7	30.94	no	no	no	no	no	no	no	no	no
chrV	1378	61.79	48.35	49.03	23.1	45.14	no	no	no	no	no	no	no	no	no
chrV	1379	42.95	39.69	30.12	34.1	21	no	no	no	no	no	no	no	no	no
chrV	1380	49.25	25.15	34.33	15.44	40.08	no	no	no	no	no	no	no	no	no
chrV	1381	39.28	16.19	26.87	33.97	42.25	no	no	no	no	no	no	no	no	no
chrV	1382	59.74	61.99	55.22	30.88	44.2	no	no	no	no	no	no	no	no	no
chrV	1383	31.92	10.78	25.37	12.35	16.21	no	no	no	no	no	no	no	no	no
chrV	1384	5.47	3.59	8.21	0	0.02	no	no	no	no	no	no	no	no	no
chrV	1385	14.59	3.59	9.2	6.69	3.24	no	no	no	no	no	no	no	no	no
chrV	1386	12.29	5.72	6.05	0.08	3.03	no	no	no	no	no	no	no	no	no
chrV	1387	9.12	1.8	13.43	12.35	2.95	no	no	no	no	no	no	no	no	no
chrV	1388	18.24	3.59	19.4	3.09	4.42	no	no	no	no	no	no	no	no	no
chrV	1389	12.77	7.19	8.96	3.09	7.37	no	no	no	no	no	no	no	no	no
chrV	1390	4.56	0	8.95	0	2.95	no	no	no	no	no	no	no	no	no
chrV	1391	3.3	2.22	3.26	6.51	4.83	no	no	no	no	no	no	no	no	no
chrV	1392	6.38	12.58	19.4	9.26	19.16	no	no	no	no	no	no	no	no	no
chrV	1393	4.9	1.82	7.53	6.24	2.95	no	no	no	no	no	no	no	no	no
chrV	1394	5.47	3.59	8.95	12.35	8.84	no	no	no	no	no	no	no	no	no
chrV	1395	8.21	5.39	10.45	18.53	10.31	no	no	no	no	no	no	no	no	no
chrV	1396	3.65	7.19	4.48	0	1.47	no	no	no	no	no	no	no	no	no
chrV	1397	4.56	5.39	14.92	3.09	4.42	no	no	no	no	no	no	no	no	no
chrV	1398	3.05	0.18	7.64	0.1	2.99	no	no	no	no	no	no	no	no	no
chrV	1399	3.65	7.19	8.95	3.09	2.95	no	no	no	no	no	no	no	no	no
chrV	1400	3.72	7.39	7.68	0.16	3.15	no	no	no	no	no	no	no	no	no
chrV	1401	5.47	5.39	13.43	0	7.37	no	no	no	no	no	no	no	no	no
chrV	1402	12.2	7.35	9.29	12.7	4.6	no	no	no	no	no	no	no	no	no
chrV	1403	1.39	2.98	8.37	2.59	1.33	no	no	no	no	no	no	no	no	no
chrV	1404	2.97	6.25	8.01	4.21	3.18	no	no	no	no	no	no	no	no	no
chrV	1405	0	5.39	2.98	6.18	0	no	no	no	no	no	no	no	no	no
chrV	1406	3.65	3.59	5.97	0	5.89	no	no	no	no	no	no	no	no	no
chrV	1407	0.98	2.01	0.36	0	2.98	no	no	no	no	no	no	no	no	no
chrV	1408	2.16	3.63	4.51	15.44	0	no	no	no	no	no	no	no	no	no
chrV	1409	1.13	2.06	0.03	3.09	1.96	no	no	no	no	no	no	no	no	no
chrV	1410	3.65	0	2.98	3.09	1.47	no	no	no	no	no	no	no	no	no
chrV	1411	9.12	10.78	10.45	3.09	4.42	no	no	no	no	no	no	no	no	no
chrV	1412	1.82	0	2.98	0	4.42	no	no	no	no	no	no	no	no	no
chrV	1413	0.91	3.59	1.49	3.09	2.95	no	no	no	no	no	no	no	no	no
chrV	1414	1.82	0	2.98	0	0	no	no	no	no	no	no	no	no	no
chrV	1415	1.05	7.26	0.25	3.16	0.2	no	no	no	no	no	no	no	no	no
chrV	1416	1.82	1.8	2.98	0	0	no	no	no	no	no	no	no	no	no
chrV	1417	0.91	0	1.49	0	2.95	no	no	no	no	no	no	no	no	no
chrV	1418	1.89	0.42	1.19	1.3	4.33	no	no	no	no	no	no	no	no	no
chrV	1419	1.82	0	0	0	0	no	no	no	no	no	no	no	no	no
chrV	1420	0	0	1.49	0	0	no	no	no	no	no	no	no	no	no
chrV	1421	0	0	0	0	0	no	no	no	no	no	no	no	no	no
chrV	1422	0	0	0	0	0	no	no	no	no	no	no	no	no	no
chrV	1423	0	0	0	0.01	0	no	no	no	no	no	no	no	no	no
chrV	1424	0.2	0.1	0.11	3.22	0.08	no	no	no	no	no	no	no	no	no
chrV	1425	0.91	0	1.49	0	0	no	no	no	no	no	no	no	no	no
chrV	1426	0	0	0	0	0	no	no	no	no	no	no	no	no	no
chrV	1427	3.65	0	2.98	0.05	1.5	no	no	no	no	no	no	no	no	no
chrV	1428	0.91	0	1.99	0	0	no	no	no	no	no	no	no	no	no
chrV	1429	0.91	1.8	0	0	0	no	no	no	no	no	no	no	no	no
chrV	1430	1.82	5.39	1.49	3.09	2.95	no	no	no	no	no	no	no	no	no
chrV	1431	1.01	1.83	1.49	0	1.47	no	no	no	no	no	no	no	no	no
chrV	1432	0	0	1.49	3.09	1.47	no	no	no	no	no	no	no	no	no
chrV	1433	1.37	0	0	0	0	no	no	no	no	no	no	no	no	no
chrV	1434	0	1.8	0	0	0	no	no	no	no	no	no	no	no	no
chrV	1435	0	0	0	0	0	no	no	no	no	no	no	no	no	no
chrV	1436	0.06	0.06	0.05	0	0.05	no	no	no	no	no	no	no	no	no
chrV	1437	0.91	0	0	0	0	no	no	no	no	no	no	no	no	no
chrV	1438	0	0	1.49	0	0	no	no	no	no	no	no	no	no	no
chrV	1439	2.74	0	2.98	3.09	1.47	no	no	no	no	no	no	no	no	no
chrV	1440	3.65	1.8	6.01	0	0.01	no	no	no	no	no	no	no	no	no
chrV	1441	3.65	0	5.97	6.18	4.42	no	no	no	no	no	no	no	no	no
chrV	1442	2.74	1.8	1.49	0	0	no	no	no	no	no	no	no	no	no
chrV	1443	0	0	0	0	0.74	no	no	no	no	no	no	no	no	no
chrV	1444	0	0	1.49	0	0	no	no	no	no	no	no	no	no	no
chrV	1445	0.11	0.15	0	0	1.62	no	no	no	no	no	no	no	no	no
chrV	1446	0	0	0	0	0	no	no	no	no	no	no	no	no	no
chrV	1447	6.38	1.8	1.49	6.18	2.95	no	no	no	no	no	no	no	no	no
chrV	1448	0.91	5.39	2.98	6.18	1.47	no	no	no	no	no	no	no	no	no
chrV	1449	0.91	0	0	3.09	0	no	no	no	no	no	no	no	no	no
chrV	1450	0.91	0	0	0	0	no	no	no	no	no	no	no	no	no
chrV	1451	0	0	0	0	0	no	no	no	no	no	no	no	no	no
chrV	1452	0	0	0	0	0	no	no	no	no	no	no	no	no	no
chrV	1453	0.33	2.25	2.98	0	0.37	no	no	no	no	no	no	no	no	no
chrV	1454	0.91	0	0	0	0	no	no	no	no	no	no	no	no	no
chrV	1455	0	0	7.46	9.26	1.48	no	no	no	no	no	no	no	no	no
chrV	1456	3.65	5.39	14.92	6.18	2.95	no	no	no	no	no	no	no	no	no
chrV	1457	0.68	0.18	4.93	1.85	0	no	no	no	no	no	no	no	no	no
chrV	1458	0.54	1.8	4.85	0	0.37	no	no	no	no	no	no	no	no	no
chrV	1459	0	0	4.48	0	0	no	no	no	no	no	no	no	no	no
chrV	1460	31.01	57.49	38.8	24.7	22.1	no	no	no	no	no	no	no	no	no
chrV	1461	14.59	26.95	28.36	15.44	28	no	no	no	no	no	no	no	no	no
chrV	1462	0	1.8	2.98	0	0	no	no	no	no	no	no	no	no	no
chrV	1463	0.91	8.98	5.97	6.18	0	no	no	no	no	no	no	no	no	no
chrV	1464	1.82	3.59	1.49	0	1.47	no	no	no	no	no	no	no	no	no
chrV	1465	2.74	1.8	0	0	8.84	no	no	no	no	no	no	no	no	no
chrV	1466	0.91	2.7	1.49	3.09	1.47	no	no	no	no	no	no	no	no	no
chrV	1467	18.24	5.39	8.95	3.09	8.84	no	no	no	no	no	no	no	no	no
chrV	1468	4.56	3.59	13.43	6.18	2.95	no	no	no	no	no	no	no	no	no
chrV	1469	15.83	9.16	11.24	7.28	7.4	no	no	no	no	no	no	no	no	no
chrV	1470	3.44	3.78	3.3	3.2	3.38	no	no	no	no	no	no	no	no	no
chrV	1471	26.45	5.39	14.92	12.35	14.73	no	no	no	no	no	no	no	no	no
chrV	1472	210.69	82.65	97.01	55.59	123.77	no	no	no	no	no	no	no	no	no
chrV	1473	44.11	23.61	30.67	24.7	30.17	no	no	no	no	no	no	no	no	no
chrV	1474	51.99	30.54	26.86	24.7	51.57	no	no	no	no	no	no	no	no	no
chrV	1475	70.23	35.93	74.62	40.15	57.47	no	no	no	no	no	no	no	no	no
chrV	1476	108.54	97.02	114.92	61.76	92.83	no	no	no	no	no	no	no	no	no
chrV	1477	6.41	12.6	22.41	18.53	8.86	no	no	no	no	no	no	no	no	no
chrV	1478	4.56	3.59	8.95	4.63	1.47	no	no	no	no	no	no	no	no	no
chrV	1479	4.58	5.45	14.99	3.2	10.34	no	no	no	no	no	no	no	no	no
chrV	1480	0.29	0.73	9.37	4.71	2.41	no	no	no	no	no	no	no	no	no
chrV	1481	0.91	1.8	1.49	0	1.47	no	no	no	no	no	no	no	no	no
chrV	1482	2.74	5.39	4.48	9.26	7.37	no	no	no	no	no	no	no	no	no
chrV	1483	4.56	0	5.97	3.09	5.89	no	no	no	no	no	no	no	no	no
chrV	1484	2.74	0	4.48	0	1.47	no	no	no	no	no	no	no	no	no
chrV	1485	1.82	1.8	4.48	0	2.95	no	no	no	no	no	no	no	no	no
chrV	1486	0	0	0	0	0	no	no	no	no	no	no	no	no	no
chrV	1487	0.91	0	0	0	0	no	no	no	no	no	no	no	no	no
chrV	1488	0	0	0	0	0	no	no	no	no	no	no	no	no	no
chrV	1489	0	0	1.49	0	0	no	no	no	no	no	no	no	no	no
chrV	1490	0	0	0	0	0	no	no	no	no	no	no	no	no	no
chrV	1491	0	0	0	0	0	no	no	no	no	no	no	no	no	no
chrV	1492	0	1.8	0	0	0	no	no	no	no	no	no	no	no	no
chrV	1493	0	0	0	0	0	no	no	no	no	no	no	no	no	no
chrV	1494	0.28	0	3.36	0	0	no	no	no	no	no	no	no	no	no
chrV	1495	1.82	0	4.48	6.18	0	no	no	no	no	no	no	no	no	no
chrV	1496	0	0	11.94	12.35	0	no	no	no	no	no	no	no	no	no
chrV	1497	0	1.8	7.46	6.18	0	no	no	no	no	no	no	no	no	no
chrV	1498	0.91	0	1.49	9.26	0	no	no	no	no	no	no	no	no	no
chrV	1499	0	0	0	0	0	no	no	no	no	no	no	no	no	no
chrV	1500	0.91	0	0	0	0	no	no	no	no	no	no	no	no	no
chrV	1501	0.91	0	0	0	0	no	no	no	no	no	no	no	no	no
chrV	1502	0	0	0	0	0	no	no	no	no	no	no	no	no	no
chrV	1503	0.91	0	0	0	0	no	no	no	no	no	no	no	no	no
chrV	1504	0.91	0	1.49	3.09	0	no	no	no	no	no	no	no	no	no
chrV	1505	0	1.8	0	3.09	0	no	no	no	no	no	no	no	no	no
chrV	1506	0	0	0	0	0	no	no	no	no	no	no	no	no	no
chrV	1507	0	0	0	0	0	no	no	no	no	no	no	no	no	no
chrV	1508	0	0	1.49	0	1.47	no	no	no	no	no	no	no	no	no
chrV	1509	0.91	3.59	0	0	0	no	no	no	no	no	no	no	no	no
chrV	1510	0	0	0	0	0	no	no	no	no	no	no	no	no	no
chrV	1511	0	0	1.49	0	0	no	no	no	no	no	no	no	no	no
chrV	1512	0	0	0	3.09	0	no	no	no	no	no	no	no	no	no
chrV	1513	0.02	0	0.08	0.05	0.02	no	no	no	no	no	no	no	no	no
chrV	1514	0	0	1.99	0	0	no	no	no	no	no	no	no	no	no
chrV	1515	0	0	0	0	0	no	no	no	no	no	no	no	no	no
chrV	1516	0	0	0	0	0	no	no	no	no	no	no	no	no	no
chrV	1517	0	0	0	0	0	no	no	no	no	no	no	no	no	no
chrV	1518	0	0	0	0	0	no	no	no	no	no	no	no	no	no
chrV	1519	0.91	0	0	0	0	no	no	no	no	no	no	no	no	no
chrV	1520	0	0	0	0	0	no	no	no	no	no	no	no	no	no
chrV	1521	0	0	0	0	0	no	no	no	no	no	no	no	no	no
chrV	1522	0	0	0	0	0	no	no	no	no	no	no	no	no	no
chrV	1523	0	0	0	0	0	no	no	no	no	no	no	no	no	no
chrV	1524	0	0	1.49	0	0	no	no	no	no	no	no	no	no	no
chrV	1525	0	0	0	3.09	0	no	no	no	no	no	no	no	no	no
chrV	1526	0	0	0	0	0	no	no	no	no	no	no	no	no	no
chrV	1527	0	0	0	0	0	no	no	no	no	no	no	no	no	no
chrV	1528	0	0	0	0	0	no	no	no	no	no	no	no	no	no
chrV	1529	0	0	0	0	0	no	no	no	no	no	no	no	no	no
chrV	1530	0	0	0	0	0	no	no	no	no	no	no	no	no	no
chrV	1531	0.91	0	0	0	0	no	no	no	no	no	no	no	no	no
chrV	1532	0	0	2.98	0	0	no	no	no	no	no	no	no	no	no
chrV	1533	0	1.8	0	0	0	no	no	no	no	no	no	no	no	no
chrV	1534	0	0	0	0	1.47	no	no	no	no	no	no	no	no	no
chrV	1535	0	0	0	0	0	no	no	no	no	no	no	no	no	no
chrV	1536	0	0	0	0	0	no	no	no	no	no	no	no	no	no
chrV	1537	1	1.8	2.14	1.06	1.87	no	no	no	no	no	no	no	no	no
chrV	1538	1.82	1.8	0	3.09	0	no	no	no	no	no	no	no	no	no
chrV	1539	0.91	3.59	2.98	0	0	no	no	no	no	no	no	no	no	no
chrV	1540	1.82	1.8	1.49	0	0	no	no	no	no	no	no	no	no	no
chrV	1541	0.91	0	1.49	0	0	no	no	no	no	no	no	no	no	no
chrV	1542	0	1.8	0	3.09	1.47	no	no	no	no	no	no	no	no	no
chrV	1543	0.91	1.8	1.49	0	1.47	no	no	no	no	no	no	no	no	no
chrV	1544	0	0	0	0	0	no	no	no	no	no	no	no	no	no
chrV	1545	0	0	0	0	1.47	no	no	no	no	no	no	no	no	no
chrV	1546	0	0	0	0	0	no	no	no	no	no	no	no	no	no
chrV	1547	0	0	0	0	0	no	no	no	no	no	no	no	no	no
chrV	1548	0	0	0	0	0	no	no	no	no	no	no	no	no	no
chrV	1549	0	0	1.49	0	0	no	no	no	no	no	no	no	no	no
chrV	1550	0	0	0	0.62	0	no	no	no	no	no	no	no	no	no
chrV	1551	0	0	0	0	0	no	no	no	no	no	no	no	no	no
chrV	1552	0	0	0	0	0	no	no	no	no	no	no	no	no	no
chrV	1553	0	0	0	0	0	no	no	no	no	no	no	no	no	no
chrV	1554	0	0	0	0	1.47	no	no	no	no	no	no	no	no	no
chrV	1555	1.82	1.8	4.48	0	1.47	no	no	no	no	no	no	no	no	no
chrV	1556	8.21	1.8	4.48	3.09	7.37	no	no	no	no	no	no	no	no	no
chrV	1557	10.03	3.59	5.97	0	7.37	no	no	no	no	no	no	no	no	no
chrV	1558	12.32	1.8	1.5	0	2.95	no	no	no	no	no	no	no	no	no
chrV	1559	18.24	0	4.48	3.09	4.42	no	no	no	no	no	no	no	no	no
chrV	1560	9.18	3.14	6.57	1.37	3.46	no	no	no	no	no	no	no	no	no
chrV	1561	6.81	3.17	5.83	4.09	3.04	no	no	no	no	no	no	no	no	no
chrV	1562	17.33	5.39	4.48	3.09	5.89	no	no	no	no	no	no	no	no	no
chrV	1563	3.65	0	1.49	0	2.95	no	no	no	no	no	no	no	no	no
chrV	1564	5.47	1.8	1.49	0	2.95	no	no	no	no	no	no	no	no	no
chrV	1565	7.3	3.59	0	3.09	2.95	no	no	no	no	no	no	no	no	no
chrV	1566	1.82	1.8	2.98	0	0	no	no	no	no	no	no	no	no	no
chrV	1567	27.36	5.39	7.46	3.09	13.26	no	no	no	no	no	no	no	no	no
chrV	1568	11.86	7.19	2.98	6.18	4.42	no	no	no	no	no	no	no	no	no
chrV	1569	18.24	3.59	4.48	0	7.37	no	no	no	no	no	no	no	no	no
chrV	1570	26.45	12.58	11.94	6.18	22.1	no	no	no	no	no	no	no	no	no
chrV	1571	11.86	7.19	10.45	6.18	5.89	no	no	no	no	no	no	no	no	no
chrV	1572	13.68	5.39	11.94	3.09	5.89	no	no	no	no	no	no	no	no	no
chrV	1573	11.86	8.98	8.95	3.09	7.86	no	no	no	no	no	no	no	no	no
chrV	1574	10.03	8.98	16.42	9.26	5.89	no	no	no	no	no	no	no	no	no
chrV	1575	30.1	5.39	17.91	9.26	14.73	no	no	no	no	no	no	no	no	no
chrV	1576	15.51	7.19	2.98	0	5.89	no	no	no	no	no	no	no	no	no
chrV	1577	10.94	3.59	5.97	0	8.84	no	no	no	no	no	no	no	no	no
chrV	1578	10.03	1.8	7.46	0	6.63	no	no	no	no	no	no	no	no	no
chrV	1579	17.33	8.98	5.97	6.18	7.37	no	no	no	no	no	no	no	no	no
chrV	1580	11.86	3.59	2.98	6.18	2.95	no	no	no	no	no	no	no	no	no
chrV	1581	9.12	8.98	2.98	0	4.42	no	no	no	no	no	no	no	no	no
chrV	1582	9.12	1.8	1.49	3.09	11.79	no	no	no	no	no	no	no	no	no
chrV	1583	32.83	19.76	10.45	9.26	17.68	no	no	no	no	no	no	no	no	no
chrV	1584	27.36	5.39	7.46	6.18	19.16	no	no	no	no	no	no	no	no	no
chrV	1585	14.59	14.37	11.94	9.26	22.1	no	no	no	no	no	no	no	no	no
chrV	1586	0	0	2.98	0	0	no	no	no	no	no	no	no	no	no
chrV	1587	2.13	2.7	2.24	0	42.49	no	yes	no	yes	no	yes	yes	yes	yes
chrV	1588	5.7	8.09	6.72	9.26	22.84	no	no	no	yes	yes	yes	yes	yes	yes
chrV	1589	9.12	8.92	9.1	13.12	26.58	no	no	no	no	no	no	no	no	no
chrV	1590	3.65	3.59	7.46	3.09	13.26	no	no	no	no	no	no	no	no	no
chrV	1591	7.3	3.59	4.48	9.26	38.31	no	no	no	no	no	no	no	no	no
chrV	1592	3.14	0.13	5.73	3.38	20.24	no	no	no	no	no	no	no	no	no
chrV	1593	0.3	0	0.3	3.09	5.9	no	no	no	no	no	no	no	no	no
chrV	1594	15.73	16.56	24.19	9.34	22.37	no	no	no	no	no	no	no	no	no
chrV	1595	1.04	0.3	1.02	0	3.27	no	no	no	no	no	no	no	no	no
chrV	1596	0	0	0	0	0	no	no	no	no	no	no	no	no	no
chrV	1597	0	0	0	0	1.47	no	no	no	no	no	no	no	no	no
chrV	1598	3.5	1.2	5.72	8.49	12.28	no	no	no	no	no	no	no	no	no
chrV	1599	2.22	1.05	3.36	0	1.9	no	no	no	no	no	no	no	no	no
chrV	1600	0	0	0	0	0	no	no	no	no	no	no	no	no	no
chrV	1601	0	3.59	0	3.09	0	no	no	no	no	no	no	no	no	no
chrV	1602	2.74	8.98	8.95	6.18	4.42	no	no	no	no	no	no	no	no	no
chrV	1603	0.91	3.59	7.46	6.18	1.47	no	no	no	no	no	no	no	no	no
chrV	1604	0.91	3.59	1.49	6.18	1.47	no	no	no	no	no	no	no	no	no
chrV	1605	1.75	0.22	0.06	1.81	0.68	no	no	no	no	no	no	no	no	no
chrV	1606	0	1.8	1.49	0	1.47	no	no	no	no	no	no	no	no	no
chrV	1607	0.91	0	0	3.09	1.47	no	no	no	no	no	no	no	no	no
chrV	1608	0	0	0	0	1.47	no	no	no	no	no	no	no	no	no
chrV	1609	0.16	0	0	0.24	0	no	no	no	no	no	no	no	no	no
chrV	1610	0.91	0	2.98	0	0	no	no	no	no	no	no	no	no	no
chrV	1611	1.82	3.59	1.49	0	1.47	no	no	no	no	no	no	no	no	no
chrV	1612	1.82	8.98	2.98	6.18	2.95	no	no	no	no	no	no	no	no	no
chrV	1613	0.91	0	0	3.09	2.95	no	no	no	no	no	no	no	no	no
chrV	1614	0	1.8	0	3.09	1.47	no	no	no	no	no	no	no	no	no
chrV	1615	0.91	1.8	4.48	3.09	0	no	no	no	no	no	no	no	no	no
chrV	1616	0.91	0	2.98	0	4.42	no	no	no	no	no	no	no	no	no
chrV	1617	3.65	1.8	0	3.09	1.47	no	no	no	no	no	no	no	no	no
chrV	1618	0	0	2.98	0	0	no	no	no	no	no	no	no	no	no
chrV	1619	0.91	1.8	1.49	6.18	1.47	no	no	no	no	no	no	no	no	no
chrV	1620	3.65	1.8	7.46	3.09	10.31	no	no	no	no	no	no	no	no	no
chrV	1621	1.82	0	2.98	3.09	0	no	no	no	no	no	no	no	no	no
chrV	1622	0.91	0	2.98	3.09	4.42	no	no	no	no	no	no	no	no	no
chrV	1623	4.56	7.19	4.48	3.09	5.89	no	no	no	no	no	no	no	no	no
chrV	1624	0	0	0	0	0	no	no	no	no	no	no	no	no	no
chrV	1625	0.91	1.8	5.97	6.18	1.47	no	no	no	no	no	no	no	no	no
chrV	1626	0.91	0	0	0	0	no	no	no	no	no	no	no	no	no
chrV	1627	0.91	0	0	0	0	no	no	no	no	no	no	no	no	no
chrV	1628	2.74	0	4.48	0	4.42	no	no	no	no	no	no	no	no	no
chrV	1629	0.91	1.96	1.49	0	0.83	no	no	no	no	no	no	no	no	no
chrV	1630	0	0	0	3.09	0	no	no	no	no	no	no	no	no	no
chrV	1631	0	0	0	0	0	no	no	no	no	no	no	no	no	no
chrV	1632	0	0	0	0	0.74	no	no	no	no	no	no	no	no	no
chrV	1633	0	0	0	0	0	no	no	no	no	no	no	no	no	no
chrV	1634	0	0	0	0	0	no	no	no	no	no	no	no	no	no
chrV	1635	0.3	0	0	0	0	no	no	no	no	no	no	no	no	no
chrV	1636	0	0	0	0	0	no	no	no	no	no	no	no	no	no
chrV	1637	0	0	0	0	0	no	no	no	no	no	no	no	no	no
chrV	1638	0	0	0	0	0	no	no	yes	no	no	no	no	no	no
chrV	1639	0	0	0	0	0	no	no	no	no	no	no	no	no	no
chrV	1640	0	0	0	0	0	no	no	no	no	no	no	no	no	no
chrV	1641	0	0	0	0	0	no	no	no	no	no	no	no	no	no
chrV	1642	0	0	0	0	1.47	no	no	no	no	no	no	no	no	no
chrV	1643	0	0	0	0	0	no	no	no	no	no	no	no	no	no
chrV	1644	0.91	0	0	0	0	no	no	no	no	no	no	no	no	no
chrV	1645	0	0	0	1.54	0	no	no	no	no	no	no	no	no	no
chrV	1646	0	0	0	0	0	no	no	no	no	no	no	no	no	no
chrV	1647	0	0	0	0	0	no	no	no	no	no	no	no	no	no
chrV	1648	0	0	0	0	0	no	no	no	no	no	no	no	no	no
chrV	1649	0	0	0	0	0	no	no	no	no	no	no	no	no	no
chrV	1650	0	0	0	0	0	no	no	no	no	no	no	no	no	no
chrV	1651	0	0	0	0	0	no	no	no	no	no	no	no	no	no
chrV	1652	0	0	0	0	0	no	no	no	no	no	no	no	no	no
chrV	1653	0.23	0	0.99	3.09	0.98	no	no	no	no	no	no	no	no	no
chrV	1654	0	0	0	0	0	no	no	no	no	no	no	no	no	no
chrV	1655	0	0	0	0	2.95	no	no	no	no	no	no	no	no	no
chrV	1656	0	0	1.49	0	0	no	no	no	no	no	no	no	no	no
chrV	1657	0	1.8	1.49	0	0	no	no	no	no	no	no	no	no	no
chrV	1658	0	3.59	5.97	0	1.47	no	no	no	no	no	no	no	no	no
chrV	1659	0	1.8	0	0	0	no	no	no	no	no	no	no	no	no
chrV	1660	0	0	0	0	0	no	no	no	no	no	no	no	no	no
chrV	1661	0	0	0	0	0	no	no	no	no	no	no	no	no	no
chrV	1662	0	0	1.49	0	0	no	no	no	no	no	no	no	no	no
chrV	1663	0	0	0	0	0	no	no	no	no	no	no	no	no	no
chrV	1664	0	0	0	0	0	no	no	no	no	no	no	no	no	no
chrV	1665	0	0	1.49	0	1.47	no	no	no	no	no	no	no	no	no
chrV	1666	1.07	1.06	1.38	1.3	0.54	no	no	no	no	no	no	no	no	no
chrV	1667	0.91	0	0	0	0	no	no	no	no	no	no	no	no	no
chrV	1668	0	1.8	0.37	0	0	no	no	no	no	no	no	no	no	no
chrV	1669	0	0	0	0	0	no	no	no	no	no	no	no	no	no
chrV	1670	0	0	0	0	0	no	no	no	no	no	no	no	no	no
chrV	1671	0	0	0	0	0	no	no	no	no	no	no	no	no	no
chrV	1672	0	0	0	0	0	no	no	no	no	no	no	no	no	no
chrV	1673	0	0	0	0	1.47	no	no	no	no	no	no	no	no	no
chrV	1674	0	0	0	0	0	no	no	no	no	no	no	no	no	no
chrV	1675	0	0	0.3	0	0	no	no	no	no	no	no	no	no	no
chrV	1676	0	0	1.49	0	0	no	no	no	no	no	no	no	no	no
chrV	1677	0.02	0	0	0.05	0.02	no	no	no	no	no	no	no	no	no
chrV	1678	0	0	1.49	0	0	no	no	no	no	no	no	no	no	no
chrV	1679	0	0	0	0	0	no	no	no	no	no	no	no	no	no
chrV	1680	0	0	0	0	0	no	no	no	no	no	no	no	no	no
chrV	1681	0	0	0	0	0	no	no	no	no	no	no	no	no	no
chrV	1682	0	0	0	0	0	no	no	no	no	no	no	no	no	no
chrV	1683	0	0	0	0	0	no	no	no	no	no	no	no	no	no
chrV	1684	0	1.8	0	0	0	no	no	no	no	no	no	no	no	no
chrV	1685	0	0	0	0	0	no	no	no	no	no	no	no	no	no
chrV	1686	0	0	0	0	0	no	no	no	no	no	no	no	no	no
chrV	1687	0	0	0	0	0.05	no	no	no	no	no	no	no	no	no
chrV	1688	9.58	5.24	7.09	1.8	10.49	no	no	no	no	no	no	no	no	no
chrV	1689	0.61	0.6	0	1.03	0.98	no	no	no	no	no	no	no	no	no
chrV	1690	5.47	7.19	2.98	0	5.89	no	no	no	no	no	no	no	no	no
chrV	1691	74.06	55.7	36.34	16.06	90.47	no	no	no	no	no	no	no	no	no
chrV	1692	106.82	72.32	70.94	24.7	145.75	no	no	no	no	no	no	no	no	no
chrV	1693	31.27	18.35	14.38	6.22	20.73	no	no	no	no	no	no	no	no	no
chrV	1694	2.5	0.74	1.51	1.03	8.39	no	no	no	no	no	no	no	no	no
chrV	1695	0	0	0	0	4.42	no	no	no	no	no	no	no	no	no
chrV	1696	0	0	0	0	2.95	no	no	no	no	no	no	no	no	no
chrV	1697	2.74	23.36	2.98	3.09	14.74	no	no	no	no	no	no	no	yes	no
chrV	1698	21.89	118.58	7.46	0	53.05	no	no	no	yes	yes	yes	yes	yes	yes
chrV	1699	16.87	89.84	8.21	9.26	69.99	no	no	no	yes	no	yes	yes	yes	yes
chrV	1700	0	3.59	0	0	7.37	yes	no	no	no	no	yes	no	no	no
chrV	1701	0	1.8	1.49	0	5.89	no	no	no	no	no	no	no	no	no
chrV	1702	0.23	0	0.37	0	0	no	no	no	no	no	no	no	no	no
chrV	1703	0.02	0.06	0.03	0.04	0.03	no	no	no	no	no	no	no	no	no
chrV	1704	0	0	0	0	0	no	no	no	no	no	no	no	no	no
chrV	1705	0	0	0	0	0	no	no	no	no	no	no	no	no	no
chrV	1706	0	0	0	0	0	no	no	no	no	no	no	no	no	no
chrV	1707	0	0	0	0	0	no	no	no	no	no	no	no	no	no
chrV	1708	0.32	0.62	0.82	0.55	0.39	no	no	no	no	no	no	no	no	no
chrV	1709	0	0	0	0	0	no	no	no	no	no	no	no	no	no
chrV	1710	0	0	0	0	0.49	no	no	no	no	no	no	no	no	no
chrV	1711	0	0	0	0	0	no	no	no	no	no	no	no	no	no
chrV	1712	0	0	0	0	0	no	no	no	no	no	no	no	no	no
chrV	1713	0	0	0	0	0	no	no	no	no	no	no	no	no	no
chrV	1714	0	0	0	0	0	no	no	no	no	no	no	no	no	no
chrV	1715	0	0	0	0	0	no	no	no	no	no	no	no	no	no
chrV	1716	0	0	0	0	0	no	no	no	no	no	no	no	no	no
chrV	1717	0	0	0	0	0	no	no	no	no	no	no	no	no	no
chrV	1718	0	0	0	0	0	no	no	no	no	no	no	no	no	no
chrV	1719	0	0	0	0	0	no	no	no	no	no	no	no	no	no
chrV	1720	0.91	0	0	0	0	no	no	no	no	no	no	no	no	no
chrV	1721	0	0	0	0	0	no	no	no	no	no	no	no	no	no
chrV	1722	0	0	1.49	0	0.12	no	no	no	no	no	no	no	no	no
chrV	1723	0	0.6	0.36	0	0	no	no	no	no	no	no	no	no	no
chrV	1724	0	0	0	0	0	no	no	no	no	no	no	no	no	no
chrV	1725	0	0	0	0	0	no	no	no	no	no	no	no	no	no
chrV	1726	0	0.04	0.19	0	0	no	no	no	no	no	no	no	no	no
chrV	1727	0.15	0	0.09	0.24	0	no	no	no	no	no	no	no	no	no
chrV	1728	0.19	0.46	0.29	0.26	0.19	no	no	no	no	no	no	no	no	no
chrV	1729	0	0	0	0	0	no	no	no	no	no	no	no	no	no
chrV	1730	0.91	0	0	0	0	no	no	no	no	no	no	no	no	no
chrV	1731	0	0	0	0	1.47	no	no	no	no	no	no	no	no	no
chrV	1732	0	0	0	0	0	no	no	no	no	no	no	no	no	no
chrV	1733	0	0	0	3.09	0	no	no	no	no	no	no	no	no	no
chrV	1734	0	0	0	0	0	no	no	no	no	no	no	no	no	no
chrV	1735	0	1.8	0	0	0	no	no	no	no	no	no	no	no	no
chrV	1736	0	0	0	0	0	no	no	no	no	no	no	no	no	no
chrV	1737	0	0	2.98	0	1.47	no	no	no	no	no	no	no	no	no
chrV	1738	0	0	0	3.09	0	no	no	no	no	no	no	no	no	no
chrV	1739	0	0	0	0	0	no	no	no	no	no	no	no	no	no
chrV	1740	0	0	0	0	0	no	no	no	no	no	no	no	no	no
chrV	1741	0	0	0	0	0	no	no	no	no	no	no	no	no	no
chrV	1742	0	0	0	0	0	no	no	no	no	no	no	no	no	no
chrV	1743	0	0	0	0	1.47	no	no	no	no	no	no	no	no	no
chrV	1744	3.65	0	7.46	0	2.95	no	no	no	no	no	no	no	no	no
chrV	1745	2.74	0	5.97	3.09	2.95	no	no	no	no	no	no	no	no	no
chrV	1746	2.74	0	4.48	6.18	2.95	no	no	no	no	no	no	no	no	no
chrV	1747	4.56	1.8	19.4	3.09	2.95	no	no	no	no	no	no	no	no	no
chrV	1748	1.82	0	4.48	9.26	4.42	no	no	no	no	no	no	no	no	no
chrV	1749	1.82	0	1.49	0	0	no	no	no	no	no	no	no	no	no
chrV	1750	0.23	0	0	0	0	no	no	no	no	no	no	no	no	no
chrV	1751	0	0	0	0	0	no	no	no	no	no	no	no	no	no
chrV	1752	0	0	0	0	0.1	no	no	no	no	no	no	no	no	no
chrV	1753	0	0	0	0	0	no	no	no	no	no	no	no	no	no
chrV	1754	1.82	0	0	0	0	no	no	no	no	no	no	no	no	no
chrV	1755	0	0	0	0	0	no	no	no	no	no	no	no	no	no
chrV	1756	0	0	1.49	0	0	no	no	no	no	no	no	no	no	no
chrV	1757	0	1.8	0	0	0	no	no	no	no	no	no	no	no	no
chrV	1758	2.13	0.08	0	0	0	no	no	no	no	no	no	no	no	no
chrV	1759	0	0	0	0	1.47	no	no	no	no	no	no	no	no	no
chrV	1760	1.37	3.59	0	0	0	no	no	no	no	no	no	no	no	no
chrV	1761	0.91	0	1.53	3.09	0	no	no	no	no	no	no	no	no	no
chrV	1762	0.91	3.59	1.49	3.09	1.47	no	no	no	no	no	no	no	no	no
chrV	1763	0.91	0.02	3.07	6.34	1.56	no	no	no	no	no	no	no	no	no
chrV	1764	6.38	14.37	4.74	15.44	10.31	no	no	no	no	no	no	no	no	no
chrV	1765	21.43	32.34	29.85	9.26	32.42	no	no	no	no	no	no	no	no	no
chrV	1766	11.86	3.59	8.95	6.18	4.42	no	no	no	no	no	no	no	no	no
chrV	1767	16.42	7.19	23.88	18.53	10.31	no	no	no	no	no	no	no	no	no
chrV	1768	22.8	30.54	11.94	18.53	23.58	no	no	no	no	no	no	no	no	no
chrV	1769	7.3	5.39	14.94	6.18	4.42	no	no	no	no	no	no	no	no	no
chrV	1770	7.3	5.39	10.45	6.18	4.42	no	no	no	no	no	no	no	no	no
chrV	1771	12.16	8.98	8.95	3.09	10.31	no	no	no	no	no	no	no	no	no
chrV	1772	10.94	5.39	10.45	3.09	4.42	no	no	no	no	no	no	no	no	no
chrV	1773	6.38	0	8.95	6.18	5.89	no	no	no	no	no	no	no	no	no
chrV	1774	0.04	0.03	1.52	0	0.02	no	no	no	no	no	no	no	no	no
chrV	1775	0.91	0	0.09	0.16	0.22	no	no	no	no	no	no	no	no	no
chrV	1776	0.67	0.1	0.04	0.04	0.08	no	no	no	no	no	no	no	no	no
chrV	1777	0	0	0	0	0.03	no	no	no	no	no	no	no	no	no
chrV	1778	0.91	1.8	1.49	0	0	no	no	no	no	no	no	no	no	no
chrV	1779	0	0	1.49	0	0	no	no	no	no	no	no	no	no	no
chrV	1780	0	0	1.49	0	1.47	no	no	no	no	no	no	no	no	no
chrV	1781	0	0	1.49	0	0	no	no	no	no	no	no	no	no	no
chrV	1782	0	0	0	0	0	no	no	no	no	no	no	no	no	no
chrV	1783	0	0	0	0	0	no	no	no	no	no	no	no	no	no
chrV	1784	0	0	0	0	0	no	no	no	no	no	no	no	no	no
chrV	1785	0	0	1.49	0	0	no	no	no	no	no	no	no	no	no
chrV	1786	0.91	0	0	0	0	no	no	no	no	no	no	no	no	no
chrV	1787	0	0	1.49	0	0.01	no	no	no	no	no	no	no	no	no
chrV	1788	0	0	0	0	0	no	no	no	no	no	no	no	no	no
chrV	1789	0	0	0	0	0	no	no	no	no	no	no	no	no	no
chrV	1790	0	0	0.36	0	0	no	no	no	no	no	no	no	no	no
chrV	1791	0	0.05	0	0	0	no	no	no	no	no	no	no	no	no
chrV	1792	0	0	0	0	0	no	no	no	no	no	no	no	no	no
chrV	1793	0	0	0	0	0	no	no	no	no	no	no	no	no	no
chrV	1794	0	0	0	0	0	no	no	no	no	no	no	no	no	no
chrV	1795	0	0	0	0	0	no	no	no	no	no	no	no	no	no
chrV	1796	0	0	0	0	0	no	no	no	no	no	no	no	no	no
chrV	1797	8.51	2.68	4.22	4.86	3.28	no	no	no	no	no	no	no	no	no
chrV	1798	0	1.8	0	0	0	no	no	no	no	no	no	no	no	no
chrV	1799	0	0	0	0	0	no	no	no	no	no	no	no	no	no
chrV	1800	0.91	0	0.01	0	0	no	no	no	no	no	no	no	no	no
chrV	1801	0	1.8	0	0	0	no	no	no	no	no	no	no	no	no
chrV	1802	0	0	0	0	0.08	no	no	no	no	no	no	no	no	no
chrV	1803	0	0	0	0	0	no	no	no	no	no	no	no	no	no
chrV	1804	5.47	0	2.98	0	2.95	no	no	no	no	no	no	no	no	no
chrV	1805	18.24	3.59	4.48	0	1.47	no	no	no	no	no	no	no	no	no
chrV	1806	0.91	1.8	2.98	0	0	no	no	no	no	no	no	no	no	no
chrV	1807	0.91	0	0.75	0	0	no	no	no	no	no	no	no	no	no
chrV	1808	1.82	0	2.98	3.09	1.47	no	no	no	no	no	no	no	no	no
chrV	1809	1.82	1.8	13.43	6.18	1.47	no	no	no	no	no	no	no	no	no
chrV	1810	0.91	0	0	0	0	no	no	no	no	no	no	no	no	no
chrV	1811	0.91	0	2.98	0	0	no	no	no	no	no	no	no	no	no
chrV	1812	0	0	0	0	0	no	no	no	no	no	no	no	no	no
chrV	1813	0.06	0	0.09	0.44	0.22	no	no	no	no	no	no	no	no	no
chrV	1814	0.69	0.1	0.33	0.71	0.56	no	no	no	no	no	no	no	no	no
chrV	1815	15.51	8.98	28.36	18.53	4.42	no	no	no	no	no	no	no	no	no
chrV	1816	14.82	8.98	12.44	3.09	12.06	no	no	no	no	no	no	no	no	no
chrV	1817	20.07	23.36	25.37	12.35	20.63	no	no	no	no	no	no	no	no	no
chrV	1818	25.54	19.76	22.4	18.53	20.63	no	no	no	no	no	no	no	no	no
chrV	1819	6.38	3.59	11.94	3.09	5.89	no	no	no	no	no	no	no	no	no
chrV	1820	31.01	25.15	25.37	15.44	17.68	no	no	no	no	no	no	no	no	no
chrV	1821	22.8	10.78	20.89	3.09	25.05	no	no	no	no	no	no	no	no	no
chrV	1822	14.59	16.17	19.4	15.44	7.37	no	no	no	no	no	no	no	no	no
chrV	1823	1.82	0	4.48	6.18	1.47	no	no	no	no	no	no	no	no	no
chrV	1824	0.91	1.8	1.49	0	1.47	no	no	no	no	no	no	no	no	no
chrV	1825	3.25	3.84	0.12	0.05	0.17	no	no	no	no	no	no	no	no	no
chrV	1826	0.06	0.03	0.04	0.05	0.04	no	no	no	no	no	no	no	no	no
chrV	1827	1.43	0.32	2.8	8.16	0.17	no	no	no	no	no	no	no	no	no
chrV	1828	2.13	0.06	1.49	0	2.95	no	no	no	no	no	no	no	no	no
chrV	1829	0	0	2.98	0	0	no	no	no	no	no	no	no	no	no
chrV	1830	0	0	0	3.09	0.1	no	no	no	no	no	no	no	no	no
chrV	1831	0.91	0	0	0	0	no	no	no	no	no	no	no	no	no
chrV	1832	0.8	0.36	0.66	0.15	0.45	no	no	no	no	no	no	no	no	no
chrV	1833	0.56	0	0	0.13	0.23	no	no	no	no	no	no	no	no	no
chrV	1834	2.48	3.02	1.56	1.74	3.87	no	no	no	no	no	no	yes	yes	yes
chrV	1835	2.64	3.62	2.13	1.36	6.13	no	no	no	no	no	no	yes	yes	yes
chrV	1836	3.62	4.11	2.23	1.9	6.53	no	no	no	no	no	no	yes	yes	yes
chrV	1837	2.35	2.72	1.46	1.64	3.77	no	no	no	no	no	no	yes	yes	yes
chrV	1838	0.56	0	0	0.13	0.23	no	no	no	no	no	no	no	no	no
chrV	1839	0.8	0.36	0.66	0.15	0.45	no	no	no	no	no	no	no	no	no
chrV	1840	0.91	0	0	0	0	no	no	no	no	no	no	no	no	no
chrV	1841	0	0	0	0	0.1	no	no	no	no	no	no	no	no	no
chrV	1842	2.74	0	0	3.09	1.47	no	no	no	no	no	no	no	no	no
chrV	1843	0	1.8	0	3.09	0	no	no	no	no	no	no	no	no	no
chrV	1844	0.91	0	0	0	0	no	no	no	no	no	no	no	no	no
chrV	1845	0	0	0	0	1.48	no	no	no	no	no	no	no	no	no
chrV	1846	4.56	3.59	2.98	15.44	5.89	no	no	no	no	no	no	no	no	no
chrV	1847	8.44	1.8	11.94	3.09	2.95	no	no	no	no	no	no	no	no	no
chrV	1848	1.82	0	1.49	0	2.95	no	no	no	no	no	no	no	no	no
chrV	1849	0	1.8	0	0	1.47	no	no	no	no	no	no	no	no	no
chrV	1850	0.46	4.49	2.98	6.18	6.26	no	no	no	no	no	no	no	no	no
chrV	1851	0.91	0	0	3.09	5.89	no	no	no	no	no	no	no	no	no
chrV	1852	0	1.8	4.48	6.18	1.47	no	no	no	no	no	no	no	no	no
chrV	1853	0.94	0.02	1.55	6.18	0	no	no	no	no	no	no	no	no	no
chrV	1854	1.82	0	4.48	0	4.42	no	no	no	no	no	no	no	no	no
chrV	1855	2.74	0	1.49	3.09	4.42	no	no	no	no	no	no	no	no	no
chrV	1856	2.74	5.39	4.48	0	1.47	no	no	no	no	no	no	no	no	no
chrV	1857	3.65	0.02	2.98	3.09	0	no	no	no	no	no	no	no	no	no
chrV	1858	0	1.8	0	3.09	0	no	no	no	no	no	no	no	no	no
chrV	1859	1.82	0	1.49	3.09	0	no	no	no	no	no	no	no	no	no
chrV	1860	1.06	1.83	1.52	0	1.49	no	no	no	no	no	no	no	no	no
chrV	1861	2.74	0	2.98	9.26	4.42	no	no	no	no	no	no	no	no	no
chrV	1862	4.09	4.21	3.56	4.45	0.37	no	no	no	no	no	no	no	no	no
chrV	1863	2.74	0	4.48	9.26	13.26	no	no	no	no	no	no	no	no	no
chrV	1864	9.12	1.8	11.94	6.18	7.37	no	no	no	no	no	no	no	no	no
chrV	1865	4.63	1.8	5.97	3.09	4.46	no	no	no	no	no	no	no	no	no
chrV	1866	25.54	17.97	23.88	18.53	19.16	no	no	no	no	no	no	no	no	no
chrV	1867	30.1	19.76	29.85	18.53	28	no	no	no	no	no	no	no	no	no
chrV	1868	22.8	5.39	13.43	6.18	19.16	no	no	no	no	no	no	no	no	no
chrV	1869	64.76	30.54	32.83	21.62	28	no	no	no	no	no	no	no	no	no
chrV	1870	53.81	32.34	47.76	9.26	60.41	no	no	no	no	no	no	no	no	no
chrV	1871	50.16	50.31	37.31	21.62	44.2	no	no	no	no	no	no	no	no	no
chrV	1872	71.14	57.49	46.27	24.7	57.47	no	no	no	no	no	no	no	no	no
chrV	1873	62.02	30.54	46.27	27.79	42.73	no	no	no	no	no	no	no	no	no
chrV	1874	51.99	30.54	55.22	18.53	39.78	no	no	no	no	no	no	no	no	no
chrV	1875	59.28	35.93	91.04	12.35	55.99	no	no	no	no	no	no	no	no	no
chrV	1876	14.59	17.97	20.89	18.53	25.05	no	no	no	no	no	no	no	no	no
chrV	1877	2	2.05	13	1.54	3.26	no	no	no	no	no	no	no	no	no
chrV	1878	21.89	19.76	20.89	15.44	10.31	no	no	no	no	no	no	no	no	no
chrV	1879	14.82	12.58	13.43	9.26	13.26	no	no	no	no	no	no	no	no	no
chrV	1880	6.38	7.19	4.48	0	5.89	no	no	no	no	no	no	no	no	no
chrV	1881	3.8	2.46	4.73	12.35	17.68	no	no	no	no	no	no	no	no	no
chrV	1882	18.24	5.39	11.94	12.35	7.37	no	no	no	no	no	no	no	no	no
chrV	1883	3.67	0	10.45	6.18	4.42	no	no	no	no	no	no	no	no	no
chrV	1884	18.24	10.78	10.45	3.09	5.89	no	no	no	no	no	no	no	no	no
chrV	1885	12.31	8.98	4.48	9.26	10.31	no	no	no	no	no	no	no	no	no
chrV	1886	12.77	10.78	17.91	21.62	14.73	no	no	no	no	no	no	no	no	no
chrV	1887	27.36	10.78	16.42	9.26	25.05	no	no	no	no	no	no	no	no	no
chrV	1888	26.94	14.5	20.19	6.18	11.13	no	no	no	no	no	no	no	no	no
chrV	1889	28.31	10.86	28.36	6.18	22.16	no	no	no	no	no	no	no	no	no
chrV	1890	35.57	7.19	23.88	9.26	22.1	no	no	no	no	no	no	no	no	no
chrV	1891	33.06	10.78	26.86	10.04	21.37	no	no	no	no	no	no	no	no	no
chrV	1892	59.28	28.75	55.22	21.62	25.05	no	no	no	no	no	no	no	no	no
chrV	1893	1.06	0.22	0	0	0	no	no	no	no	no	no	no	no	no
chrV	1894	4.44	2.99	2.36	4.37	2.5	no	no	no	no	no	no	no	no	no
chrV	1895	0	0	0	0	0	no	no	no	no	no	no	no	no	no
chrV	1896	0	0	0	0	0	no	no	no	no	no	no	no	no	no
chrV	1897	0	0	0	0	0	no	no	no	no	no	no	no	no	no
chrV	1898	0.91	0	0	0	0	no	no	no	no	no	no	no	no	no
chrV	1899	2.15	0.76	0.89	3.27	0.68	no	no	no	no	no	no	no	no	no
chrV	1900	1.85	1.67	2.06	1.86	1.65	no	no	no	no	no	no	no	no	no
chrV	1901	0	0	0	0	0	no	no	no	no	no	no	no	no	no
chrV	1902	0.91	0	1.49	3.09	0	no	no	no	no	no	no	no	no	no
chrV	1903	0.19	0.45	0.04	3.12	0.13	no	no	no	no	no	no	no	no	no
chrV	1904	2.48	1.58	3.45	0.89	0.92	no	no	no	no	no	no	no	no	no
chrV	1905	1.99	0.46	0.16	0.14	1.68	no	no	no	no	no	no	no	no	no
chrV	1906	0.91	0	0	0	0	no	no	no	no	no	no	no	no	no
chrV	1907	0	0	0	0	0	no	no	no	no	no	no	no	no	no
chrV	1908	0.91	0	0	0	0	no	no	no	no	no	no	no	no	no
chrV	1909	0	0	0	0	0	no	no	no	no	no	no	no	no	no
chrV	1910	0	0	0	0	1.47	no	no	no	no	no	no	no	no	no
chrV	1911	0	0	0	0.02	0	no	no	no	no	no	no	no	no	no
chrV	1912	0.91	0	2.98	0	0	no	no	no	no	no	no	no	no	no
chrV	1913	1.82	0	2.24	3.09	2.95	no	no	no	no	no	no	no	no	no
chrV	1914	0.91	0	4.48	3.09	0	no	no	no	no	no	no	no	no	no
chrV	1915	0	1.8	1.87	0	0.49	no	no	no	no	no	no	no	no	no
chrV	1916	4.41	0.6	0	3.09	2.95	no	no	no	no	no	no	no	no	no
chrV	1917	4.56	0	1.49	0	0	no	no	no	no	no	no	no	no	no
chrV	1918	0.91	0	7.46	0	1.47	no	no	no	no	no	no	no	no	no
chrV	1919	0	5.39	0	0	0	no	no	no	no	no	no	no	no	no
chrV	1920	0.91	0	0	0	1.47	no	no	no	no	no	no	no	no	no
chrV	1921	0	0	0	0	0	no	no	no	no	no	no	no	no	no
chrV	1922	0	0	0	0	0	no	no	no	no	no	no	no	no	no
chrV	1923	0	0	0	0	1.47	no	no	no	no	no	no	no	no	no
chrV	1924	1.82	0	0	0	0	no	no	no	no	no	no	no	no	no
chrV	1925	0	0	0	0	1.47	no	no	no	no	no	no	no	no	no
chrV	1926	0.46	0.4	2.24	0	0	no	no	no	no	no	no	no	no	no
chrV	1927	9.12	1.8	4.48	0	7.37	no	no	no	no	no	no	no	no	no
chrV	1928	8.21	3.59	2.98	12.35	16.21	no	no	no	no	no	no	no	no	no
chrV	1929	3.65	5.39	4.48	3.09	1.47	no	no	no	no	no	no	no	no	no
chrV	1930	0	1.8	0	6.18	1.47	no	no	no	no	no	no	no	no	no
chrV	1931	3.65	1.8	3.23	3.09	3.32	no	no	no	no	no	no	no	no	no
chrV	1932	1.82	3.59	5.97	6.18	2.95	no	no	no	no	no	no	no	no	no
chrV	1933	0.91	0	4.48	0	1.47	no	no	no	no	no	no	no	no	no
chrV	1934	0	0	0	0	0	no	no	no	no	no	no	no	no	no
chrV	1935	0.91	0	0	0	0	no	no	no	no	no	no	no	no	no
chrV	1936	0.17	0.16	1.49	0	0	no	no	no	no	no	no	no	no	no
chrV	1937	0.91	1.8	0	0	0	no	no	no	no	no	no	no	no	no
chrV	1938	0.91	0	0	0	1.47	no	no	no	no	no	no	no	no	no
chrV	1939	0.91	1.8	0	0	0	no	no	no	no	no	no	no	no	no
chrV	1940	0	0	1.5	0	0	no	no	no	no	no	no	no	no	no
chrV	1941	0	0	1.49	0	0	no	no	no	no	no	no	no	no	no
chrV	1942	0	0	1.66	0	0.16	no	no	no	no	no	no	no	no	no
chrV	1943	1.37	0	0	3.09	0	no	no	no	no	no	no	no	no	no
chrV	1944	0.91	0	0	0	1.47	no	no	no	no	no	no	no	no	no
chrV	1945	4.56	1.8	1.49	0	2.95	no	no	no	no	no	no	no	no	no
chrV	1946	0.91	0	0	3.09	1.47	no	no	no	no	no	no	no	no	no
chrV	1947	2.74	0	1.49	0	0	no	no	no	no	no	no	no	no	no
chrV	1948	2.74	3.59	2.24	3.09	6.63	no	no	no	no	no	no	no	no	no
chrV	1949	1.82	0	0	0	0	no	no	no	no	no	no	no	no	no
chrV	1950	0	3.59	0	3.09	1.47	no	no	no	no	no	no	no	no	no
chrV	1951	0	1.8	1.51	3.09	1.47	no	no	no	no	no	no	no	no	no
chrV	1952	0	1.8	0	0	1.47	no	no	no	no	no	no	no	no	no
chrV	1953	0	5.39	2.98	0	2.95	no	no	no	no	no	no	no	no	no
chrV	1954	1.3	1.52	1.38	1.4	5.91	no	no	no	no	no	no	no	no	no
chrV	1955	0.4	2.18	0.38	0.23	0.42	no	no	no	no	no	no	no	no	no
chrV	1956	0	0	0	0	0	no	no	no	no	no	no	no	no	no
chrV	1957	0	0	0	0	0	no	no	no	no	no	no	no	no	no
chrV	1958	0.17	0.34	0.71	0.18	0.08	no	no	no	no	no	no	no	no	no
chrV	1959	0	0	0	0	0	no	no	no	no	no	no	no	no	no
chrV	1960	0	0	0	0	0	no	no	no	no	no	no	no	no	no
chrV	1961	0	0	0	0	0	no	no	no	no	no	no	no	no	no
chrV	1962	0	0	0	0	0	no	no	no	no	no	no	no	no	no
chrV	1963	0	0	0	0	0	no	no	no	no	no	no	no	no	no
chrV	1964	0	0	0	0	0	no	no	no	no	no	no	no	no	no
chrV	1965	0	0	0	0	0	no	no	no	no	no	no	no	no	no
chrV	1966	0	0	0	0	1.47	no	no	no	no	no	no	no	no	no
chrV	1967	0	0	1.49	3.09	2.95	no	no	no	no	no	no	no	no	no
chrV	1968	1.82	0	0	0	1.47	no	no	no	no	no	no	no	no	no
chrV	1969	0	0	0	0	0	no	no	no	no	no	no	no	no	no
chrV	1970	0.17	1.89	0.07	0	0.08	no	no	no	no	no	no	no	no	no
chrV	1971	3.65	0	0	0	1.47	no	no	no	no	no	no	no	no	no
chrV	1972	0.91	0	1.49	0	0	no	no	no	no	no	no	no	no	no
chrV	1973	0.91	1.8	0	3.09	1.47	no	no	no	no	no	no	no	no	no
chrV	1974	1.82	0	0	0	2.95	no	no	no	no	no	no	no	no	no
chrV	1975	0	0	1.49	6.18	0	no	no	no	no	no	no	no	no	no
chrV	1976	0	0	2.98	0	0	no	no	no	no	no	no	no	no	no
chrV	1977	0	0	0	0	0	no	no	no	no	no	no	no	no	no
chrV	1978	0.66	0	0.03	0.11	0.03	no	no	no	no	no	no	no	no	no
chrV	1979	0	0	0	0	1.47	no	no	no	no	no	no	no	no	no
chrV	1980	0	0	0	0	0	no	no	no	no	no	no	no	no	no
chrV	1981	0.91	0	2.98	0	0	no	no	no	no	no	no	no	no	no
chrV	1982	1.82	1.8	1.49	3.09	0	no	no	no	no	no	no	no	no	no
chrV	1983	9.12	3.59	7.46	9.26	7.37	no	no	no	no	no	no	no	no	no
chrV	1984	1.82	1.8	5.97	0	2.95	no	no	no	no	no	no	no	no	no
chrV	1985	0	0	2.98	0	1.47	no	no	no	no	no	no	no	no	no
chrV	1986	2.74	1.8	5.97	0	4.42	no	no	no	no	no	no	no	no	no
chrV	1987	0	0	4.48	3.09	0	no	no	no	no	no	no	no	no	no
chrV	1988	0	0	1.49	0	0	no	no	no	no	no	no	no	no	no
chrV	1989	1.82	0	8.95	9.26	2.95	no	no	no	no	no	no	no	no	no
chrV	1990	0.91	0	9.25	10.04	2.95	no	no	no	no	no	no	no	no	no
chrV	1991	7.3	1.8	25.37	40.15	22.1	no	no	no	no	no	no	no	no	no
chrV	1992	2.74	0	5.97	0	0	no	no	no	no	no	no	no	no	no
chrV	1993	0	0	0	0	0	no	no	no	no	no	no	no	no	no
chrV	1994	0	0	1.49	0	1.47	no	no	no	no	no	no	no	no	no
chrV	1995	0.91	0	1.49	0	0	no	no	no	no	no	no	no	no	no
chrV	1996	0.91	0	7.46	0	2.95	no	no	no	no	no	no	no	no	no
chrV	1997	0.91	0	2.98	0.05	1.47	no	no	no	no	no	no	no	no	no
chrV	1998	1.82	5.39	5.97	3.09	1.47	no	no	no	no	no	no	no	no	no
[truncated: 98,271 more rows]
